# Supplementary material for: Base editing of trinucleotide repeats that cause Huntington’s disease and Friedreich’s ataxia reduces somatic repeat expansions in patient cells and in mice
Source: Nat Genet. 2025 May 26;57(6):1437–51. doi: 10.1038/s41588-025-02172-8 (PMC12165863; doi:10.1038/s41588-025-02172-8)
Supplement: Supplementary file 3 — A master sheet of all supplementary tables from the manuscript (except for Supplementary Tables 25 and 26). The index of all the items is included in the first tab of this file. [file 41588_2025_2172_MOESM3_ESM.zip]

Archive with 2 entries (2 files):
- SI-SupplementaryTables 1-27rev5.xlsb
- __MACOSX/._SI-SupplementaryTables 1-27rev5.xlsb
