# Supplementary material for: Base editing of trinucleotide repeats that cause Huntington’s disease and Friedreich’s ataxia reduces somatic repeat expansions in patient cells and in mice
Source: Nat Genet. 2025 May 26;57(6):1437–51. doi: 10.1038/s41588-025-02172-8 (PMC12165863; doi:10.1038/s41588-025-02172-8)
Supplement: Supplementary file 5 — Off-target sites for sgGAA in the human genome identified with CRISPRitz prediction tool. [file 41588_2025_2172_MOESM5_ESM.zip]

Archive with 2 entries (2 files):
- SupplementaryTable26.txt
- __MACOSX/._SupplementaryTable26.txt
