# Supplementary material for: Base editing of trinucleotide repeats that cause Huntington’s disease and Friedreich’s ataxia reduces somatic repeat expansions in patient cells and in mice
Source: Nat Genet. 2025 May 26;57(6):1437–51. doi: 10.1038/s41588-025-02172-8 (PMC12165863; doi:10.1038/s41588-025-02172-8)
Supplement: Supplementary file 6 — Statistical source data. [file 41588_2025_2172_MOESM6_ESM.xlsx]

## Sheet: Fig.1d
Conditon	CAA interruption(s)			STOP codon(s)			Indels
	rep1	rep2	rep3	rep1	rep2	rep3	rep1	rep2	rep3
Untreated	0.8	0.8	0.9	0.1	0.2	0.2	0.1	0	0
Unrelated sgRNA	1.4	1.4	1.3	0	0.1	0.1	0.2	0.2	0.3
CDA	44.3	48.2	52.7	1.4	1.9	2.2	0.65	0.63	0.83
BE4	38.3	43.8	48.9	2.2	3	0.4	0.42	0.49	0.44
EA-BE4 (BE5)	41.4	46.6	51.3	0.3	1.1	0.8	0.26	0.54	0.28
EA-evoA	42.5	53.3	57	1.7	0.4	0.7	0.61	0.78	1.09
AID-BE5	59.5	65.4	62.5	2.9	3.6	3.2	0.81	1.15	0.96
% HTT alleles with >=1 modified CAG

## Sheet: Fig.1e
Condition	CAA interruption(s)			STOP codon(s)			Indels
	rep1	rep2	rep3	rep1	rep2	rep3	rep1	rep2	rep3
Untreated	0.8	0.8	0.9	0.1	0.2	0.2	0.1	0	0
Unrelated sgRNA	1.4	1.4	1.3	0	0.1	0.1	0.2	0.2	0.3
EA-evoA (32aa)	42.5	53.3	57	1.7	0.4	0.7	0.61	0.78	1.09
28aa	57.9	58.6	62.6	0.5	0.4	0.6	1.09	0.54	0.98
24aa	54.4	55.5	61.1	0.6	0.6	0.6	0.81	0.7	1.25
32NLS	68.8	59.3	65.3	0.6	0.8	1	1.4	1.21	1.39
28NLS	58.9	49	50.4	0.8	0.4	0.6	0.95	1.03	1.02
25NLS	63.7	60.6	62	1.3	0.9	0.7	0.9	0.81	1.12
22NLS	57.6	60.6	62	0.8	1.3	1	0.89	1.04	1.05
% HTT alleles with >=1 modified CAG

## Sheet: Fig.1f
Cell line	Condition	Short allele editing				Long allele editing				STOP codon(s)
		rep1	rep2	rep3	rep4	rep1	rep2	rep3	rep4	rep1	rep2	rep3	rep4
15/16 CAGs	CBE	50.5	32.1	43.9		45.6	31.2	42.9		1.1	0.8	0.5
	UT	0.4	0.5	0.3		0.6	0.4	0.3		0.6	0.7	0.4
20/48 CAGs	CBE	82.3	69.5			87.1	72.5			1.5	2.2
	UT	0.6	0.4	0.5		2.2	1.4	1.7		0.9	1	0.7
17/71 CAGs	CBE	51.1	52			66.5	66.5			1.9	1.5
	UT	0.5	0.5	0.4	0.3	3.9	3.7	1.9	2	2.4	2.3	1.4	0.4
18/180 CAGs	CBE	75.4	72.4	77.3		83.6	83.8	79.9		0.4	1.1	3.6
	UT	0.8	0.4	0.3	0.4	7.2	2.1	2.7	3	2	0.4	0.3	0.8
% HTT alleles with >=1 CAA interruption or STOP codon

## Sheet: Fig.1g
CAG size	UNT 5days	CBE 5 days	UNT 30 days	CBE 30 days
120.004	0	0	0.082211	0		Allele frequency, 5 or 30 days after electroporation
120.006	0	0	0	0.019417
120.021	0	0	0	0
120.04	0	0	0	0
120.045	0.0604738	0	0	0
120.074	0	0	0	0
120.093	0	0	0	0
120.106	0	0	0	0
120.133	0	0.091393	0	0
120.194	0	0	0.0735129	0
120.2	0	0	0	0.024742
120.217	0	0	0	0
120.232	0.0607855	0	0	0
120.235	0	0	0	0
120.265	0	0	0	0
120.284	0	0	0	0
120.298	0	0	0	0
120.326	0	0.090984	0	0
120.384	0	0	0.0659371	0
120.395	0	0	0	0.031005
120.413	0	0	0	0
120.419	0.0589152	0	0	0
120.43	0	0	0	0
120.455	0	0	0	0
120.475	0	0	0	0
120.489	0	0	0	0
120.519	0	0.081557	0	0
120.574	0	0	0.0631313	0
120.59	0	0	0	0.037895
120.606	0.0458229	0	0	0
120.609	0	0	0	0
120.625	0	0	0	0
120.646	0	0	0	0
120.666	0	0	0	0
120.681	0	0	0	0
120.712	0	0.079098	0	0
120.764	0	0	0.0544332	0
120.785	0	0	0	0.041654
120.793	0.0364713	0	0	0
120.805	0	0	0	0
120.82	0	0	0	0
120.837	0	0	0	0
120.857	0	0	0	0
120.873	0	0	0	0
120.905	0	0.076639	0	0
120.953	0	0	0.0491021	0
120.98	0	0	0	0.034764
120.981	0.0370948	0	0	0
121.001	0	0	0	0
121.015	0	0	0	0
121.028	0	0	0	0
121.047	0	0	0	0
121.064	0	0	0	0
121.098	0	0.076639	0	0
121.143	0	0	0.0392817	0
121.168	0.0442643	0	0	0
121.175	0	0	0	0.031319
121.197	0	0	0	0
121.21	0	0	0	0
121.218	0	0	0	0
121.238	0	0	0	0
121.256	0	0	0	0
121.291	0	0.087295	0	0
121.333	0	0	0.045174	0
121.355	0.0573566	0	0	0
121.37	0	0	0	0.036016
121.393	0	0	0	0
121.405	0	0	0	0
121.409	0	0	0	0
121.429	0	0	0	0
121.447	0	0	0	0
121.484	0	0.145902	0	0
121.523	0	0	0.048541	0
121.542	0.0598504	0	0	0
121.565	0	0	0	0.031005
121.589	0	0	0	0
121.6	0	0	0	0
121.6	0	0	0	0
121.62	0	0	0	0
121.639	0	0	0	0
121.677	0	0	0	0
121.713	0	0	0.0645342	0
121.729	0.0570449	0	0	0
121.76	0	0	0	0.027873
121.785	0	0	0	0
121.791	0	0	0	0
121.795	0	0	0	0
121.81	0	0	0	0
121.831	0	0	0	0
121.87	0	0	0	0
121.903	0	0	0.0780022	0
121.916	0.0517456	0	0	0
121.955	0	0	0	0.018791
121.981	0	0	0	0
121.981	0	0	0	0
121.99	0	0	0	0
122.001	0	0	0	0
122.022	0	0	0	0
122.063	0	0.229098	0	0
122.093	0	0	0.0836139	0
122.104	0.0442643	0	0	0
122.149	0	0	0	0.022549
122.172	0	0	0	0
122.177	0	0	0	0
122.185	0	0	0	0
122.192	0	0	0	0
122.214	0	0	0	0
122.256	0	0	0	0
122.283	0	0	0.0740741	0
122.291	0.0417706	0	0	0
122.344	0	0	0	0.030066
122.363	0	0	0	0
122.373	0	0	0	0
122.38	0	0	0	0
122.383	0	0	0	0
122.405	0	0	0	0
122.449	0	0.086066	0	0
122.473	0	0	0.0541526	0
122.478	0.0361596	0	0	0
122.539	0	0	0	0.037582
122.554	0	0	0	0
122.569	0	0	0	0
122.573	0	0	0	0
122.575	0	0	0	0
122.597	0	0	0	0
122.642	0	0.059426	0	0
122.663	0	0	0.0575196	0
122.665	0.0327307	0	0	0
122.734	0	0	0	0.033198
122.744	0	0	0	0
122.764	0	0	0	0
122.765	0	0	0	0
122.77	0	0	0	0
122.789	0	0	0	0
122.835	0	0.054098	0	0
122.852	0.0339776	0	0	0
122.853	0	0	0.0667789	0
122.929	0	0	0	0.031319
122.935	0	0	0	0
122.955	0	0	0	0
122.961	0	0	0	0
122.965	0	0	0	0
122.98	0	0	0	0
123.028	0	0.070492	0	0
123.039	0.032419	0	0	0
123.043	0	0	0.0850168	0
123.124	0	0	0	0.023489
123.126	0	0	0	0
123.146	0	0	0	0
123.157	0	0	0	0
123.16	0	0	0	0
123.172	0	0	0	0
123.221	0	0.080738	0	0
123.226	0.0427057	0	0	0
123.233	0	0	0	0
123.317	0	0	0	0
123.319	0	0	0	0.024115
123.337	0	0	0	0
123.353	0	0	0	0
123.355	0	0	0	0
123.363	0	0	0	0
123.414	0	0.1	0	0
123.414	0.0542394	0	0	0
123.423	0	0	0	0
123.507	0	0	0	0
123.514	0	0	0	0.027247
123.527	0	0	0	0
123.549	0	0	0	0
123.55	0	0	0	0
123.555	0	0	0	0
123.601	0.0573566	0	0	0
123.606	0	0.089344	0	0
123.613	0	0	0.187991	0
123.698	0	0	0	0
123.709	0	0	0	0.037895
123.718	0	0	0	0
123.745	0	0	0	0
123.745	0	0	0	0
123.747	0	0	0	0
123.788	0.0495636	0	0	0
123.799	0	0.079918	0	0
123.803	0	0	0	0
123.889	0	0	0	0
123.904	0	0	0	0.036956
123.909	0	0	0	0
123.938	0	0	0	0
123.94	0	0	0	0
123.941	0	0	0	0
123.975	0.0389651	0	0	0
123.992	0	0.07541	0	0
123.993	0	0	0	0
124.08	0	0	0	0
124.098	0	0	0	0.02756
124.1	0	0	0	0
124.13	0	0	0	0
124.135	0	0	0	0
124.137	0	0	0	0
124.162	0.0308603	0	0	0
124.183	0	0	0.153199	0
124.185	0	0.078279	0	0
124.27	0	0	0	0
124.29	0	0	0	0
124.293	0	0	0	0.029126
124.321	0	0	0	0
124.33	0	0	0	0
124.333	0	0	0	0
124.349	0.0364713	0	0	0
124.373	0	0	0.0850168	0
124.378	0	0.063525	0	0
124.461	0	0	0	0
124.481	0	0	0	0
124.488	0	0	0	0.029753
124.513	0	0	0	0
124.525	0	0	0	0
124.529	0		0	0
124.536	0.0545511		0	0
124.563	0		0.0578002	0
124.571		0.059836	0	0
124.652		0	0	0
124.672		0	0	0
124.683		0	0	0.031005
124.705		0	0	0
124.72		0	0	0
124.724	0.0629676	0	0	0
124.725	0	0	0	0
124.753	0	0	0.0563973	0
124.764	0	0.05082	0	0
124.843	0	0	0	0
124.863	0	0	0	0
124.878	0	0	0	0.025994
124.896	0	0	0	0
124.911	0.0610973	0	0	0
124.915	0	0	0	0
124.921	0	0	0	0
124.943	0	0	0.0656566	0
124.957	0	0.063934	0	0
125.033	0	0	0	0
125.054	0	0	0	0
125.073	0	0	0	0.02067
125.088	0	0	0	0
125.098	0.0623441	0	0	0
125.11	0	0	0	0
125.117	0	0	0	0
125.133	0	0	0.0771605	0
125.15	0	0.072541	0	0
125.224	0	0	0	0
125.244	0	0	0	0
125.268	0	0	0	0.021297
125.279	0	0	0	0
125.285	0.0539277	0	0	0
125.305	0	0	0	0
125.313	0	0	0	0
125.323	0	0	0.0808081	0
125.343	0	0.083607	0	0
125.415	0	0	0	0
125.435	0	0	0	0
125.463	0	0	0	0.023802
125.471	0	0	0	0
125.472	0.0451995	0	0	0
125.5	0	0	0	0
125.509	0	0	0	0
125.513	0	0	0.0628507	0
125.536	0	0.079918	0	0
125.606	0	0	0	0
125.626	0	0	0	0
125.658	0	0	0	0.030066
125.659	0.0377182	0	0	0
125.663	0	0	0	0
125.695	0	0	0	0
125.703	0	0	0.0533109	0
125.705	0	0	0	0
125.729	0	0.068033	0	0
125.796	0	0	0	0
125.817	0	0	0	0
125.847	0.0305486	0	0	0
125.852	0	0	0	0.036016
125.854	0	0	0	0
125.89	0	0	0	0
125.893	0	0	0.0488215	0
125.901	0	0	0	0
125.922	0	0.059426	0	0
125.987	0	0	0	0
126.007	0	0	0	0
126.034	0.0277431	0	0	0
126.046	0	0	0	0
126.047	0	0	0	0.034764
126.083	0	0	0.0563973	0
126.085	0	0	0	0
126.097	0	0	0	0
126.115	0	0.063934	0	0
126.178	0	0	0	0
126.198	0	0	0	0
126.221	0.0349127	0	0	0
126.237	0	0	0	0
126.242	0	0	0	0.028813
126.273	0	0	0.0718294	0
126.28	0	0	0	0
126.294	0	0	0	0
126.308	0	0.07377	0	0
126.369	0	0	0	0
126.389	0	0	0	0
126.408	0.042394	0	0	0
126.429	0	0	0	0
126.437	0	0	0	0.021297
126.463	0	0	0.0852974	0
126.475	0	0	0	0
126.49	0	0	0	0
126.501	0	0.084016	0	0
126.559	0	0	0	0
126.58	0	0	0	0
126.595	0.0529925	0	0	0
126.621	0	0	0	0
126.632	0	0	0	0.019731
126.653	0	0	0	0
126.67	0	0	0	0
126.686	0	0	0	0
126.694	0	0.090574	0	0
126.75	0	0	0	0
126.77	0	0	0	0
126.782	0.0564214	0	0	0
126.812	0	0	0	0
126.827	0	0	0	0.018165
126.843	0	0	0.0785634	0
126.865	0	0	0	0
126.882	0	0	0	0
126.887	0	0.07418	0	0
126.941	0	0	0	0
126.961	0	0	0	0
126.969	0.0467581	0	0	0
127.004	0	0	0	0
127.022	0	0	0	0.025055
127.033	0	0	0.0693042	0
127.06	0	0	0	0
127.078	0	0	0	0
127.08	0	0.073361	0	0
127.132	0	0	0	0
127.152	0	0	0	0
127.157	0.0386534	0	0	0
127.195	0	0	0	0
127.217	0	0	0	0.033511
127.223	0	0	0.0729517	0
127.255	0	0	0	0
127.273	0	0.07623	0	0
127.274	0	0	0	0
127.322	0	0	0	0
127.343	0	0	0	0
127.344	0.0339776	0	0	0
127.387	0	0	0	0
127.412	0	0	0	0.035703
127.413	0	0	0.0746352	0
127.45	0	0	0	0
127.465	0	0.069262	0	0
127.47	0	0	0	0
127.513	0	0	0	0
127.531	0.0370948	0	0	0
127.534	0	0	0	0
127.579	0	0	0	0
127.603	0	0	0.0617284	0
127.607	0	0	0	0.032884
127.645	0	0	0	0
127.658	0	0.061066	0	0
127.666	0	0	0	0
127.704	0	0	0	0
127.718	0.0495636	0	0	0
127.724	0	0	0	0
127.77	0	0	0	0
127.793	0	0	0.0502245	0
127.801	0	0	0	0.028813
127.84	0	0	0	0
127.851	0	0.045082	0	0
127.862	0	0	0	0
127.895	0	0	0	0
127.905	0.0657731	0	0	0
127.915	0	0	0	0
127.962	0	0	0	0
127.983	0	0	0.0533109	0
127.996	0	0	0	0.024115
128.035	0	0	0	0
128.044	0	0.05041	0	0
128.058	0	0	0	0
128.085	0	0	0	0
128.092	0.0685786	0	0	0
128.106	0	0	0	0
128.153	0	0	0	0
128.173	0	0	0.0726712	0
128.191	0	0	0	0.014407
128.23	0	0	0	0
128.237	0	0.052049	0	0
128.254	0	0	0	0
128.276	0	0	0	0
128.28	0.0607855	0	0	0
128.297	0	0	0	0
128.345	0	0	0	0
128.363	0	0	0.085578	0
128.386	0	0	0	0.011588
128.425	0	0	0	0
128.43	0	0.063525	0	0
128.45	0	0	0	0
128.467	0.0520574	0	0	0
128.467	0	0	0	0
128.487	0	0	0	0
128.537	0	0	0	0
128.552	0	0	0	0
128.581	0	0	0	0
128.62	0	0	0	0
128.623	0	0.068443	0	0
128.646	0	0	0	0
128.654	0.0504988	0	0	0
128.658	0	0	0	0
128.678	0	0	0	0
128.728	0	0	0	0
128.742	0	0	0	0
128.776	0	0	0	0.016286
128.815	0	0	0	0
128.816	0	0.065164	0	0
128.841	0.0504988	0	0	0
128.842	0	0	0	0
128.848	0	0	0	0
128.869	0	0	0	0
128.92	0	0	0	0
128.932	0	0	0	0
128.971	0	0	0	0.014093
129.009	0	0.054508	0	0
129.01	0	0	0	0
129.028	0.0467581	0	0	0
129.038	0	0	0	0
129.039	0	0	0	0
129.06	0	0	0	0
129.111	0	0	0	0
129.122	0	0	0.214927	0
129.166	0	0	0	0.02067
129.202	0	0.047541	0	0
129.205	0	0	0	0
129.215	0.0430175	0	0	0
129.23	0	0	0	0
129.234	0	0	0	0
129.251	0	0	0	0
129.303	0	0	0	0
129.312	0	0	0	0
129.361	0	0	0	0.022863
129.395	0	0.047541	0	0
129.4	0	0	0	0
129.402	0.0339776	0	0	0
129.421	0	0	0	0
129.43	0	0	0	0
129.441	0	0	0	0
129.495	0	0	0	0
129.502	0	0	0	0
129.556	0	0	0	0.02067
129.588	0	0.054918	0	0
129.59	0.0395885	0	0	0
129.595	0	0	0	0
129.611	0	0	0	0
129.626	0	0	0	0
129.632	0	0	0	0
129.686	0	0	0	0
129.692	0	0	0	0
129.75	0	0	0	0.013467
129.777	0.0529925	0	0	0
129.781	0	0.068443	0	0
129.79	0	0	0	0
129.802	0	0	0	0
129.822	0	0	0	0
129.823	0	0	0	0
129.878	0	0	0	0
129.882	0	0	0	0
129.945	0	0	0	0.010961
129.964	0.0595387	0	0	0
129.974	0	0.085656	0	0
129.985	0	0	0	0
129.993	0	0	0	0
130.014	0	0	0	0
130.018	0	0	0	0
130.069	0	0	0	0
130.072	0	0	0.0810887	0
130.14	0	0	0	0.010961
130.151	0.0498753	0	0	0
130.167	0	0.089754	0	0
130.18	0	0	0	0
130.184	0	0	0	0
130.204	0	0	0	0
130.214	0	0	0	0
130.261	0	0	0	0
130.262	0	0	0.0743547	0
130.335	0	0	0	0.014093
130.338	0.0445761	0	0	0
130.36	0	0.089344	0	0
130.374	0	0	0	0
130.375	0	0	0	0
130.395	0	0	0	0
130.41	0	0	0	0
130.452	0	0	0.0805275	0
130.453	0	0	0	0
130.525	0.040212	0	0	0
130.53	0	0	0	0.021297
130.553	0	0.069672	0	0
130.565	0	0	0	0
130.57	0	0	0	0
130.586	0	0	0	0
130.606	0	0	0	0
130.642	0	0	0.0656566	0
130.644	0	0	0	0
130.712	0.0430175	0	0	0
130.725	0	0	0	0.030379
130.746	0	0.054918	0	0
130.756	0	0	0	0
130.765	0	0	0	0
130.777	0	0	0	0
130.802	0	0	0	0
130.832	0	0	0.051908	0
130.836	0	0	0	0
130.9	0.0498753	0	0	0
130.92		0	0	0.023176
130.939		0.041803	0	0
130.947		0	0	0
130.96		0	0	0
130.968		0	0	0
130.998		0	0	0
131.022	0	0	0.0457351	0
131.028	0	0	0	0
131.087	0.0654613	0	0	0
131.115	0	0	0	0.020983
131.132	0	0.036885	0	0
131.137	0	0	0	0
131.155	0	0	0	0
131.158	0	0	0	0
131.194	0	0	0	0
131.212	0	0	0.0493827	0
131.219	0	0	0	0
131.274	0.0651496	0	0	0
131.31	0	0	0	0.019417
131.324	0	0.031148	0	0
131.328	0	0	0	0
131.349	0	0	0	0
131.35	0	0	0	0
131.39	0	0	0	0
131.402	0	0	0.062009	0
131.411	0	0	0	0
131.461	0.0567332	0	0	0
131.505	0	0	0	0.024115
131.517	0	0.039754	0	0
131.519	0	0	0	0
131.54	0	0	0	0
131.545	0	0	0	0
131.586	0	0	0	0
131.592	0	0	0.0732323	0
131.602	0	0	0	0
131.648	0.0464464	0	0	0
131.699	0	0	0	0.016912
131.71	0	0	0	0
131.71	0	0.046311	0	0
131.731	0	0	0	0
131.74	0	0	0	0
131.782	0	0	0	0
131.782	0	0	0.0757576	0
131.794	0	0	0	0
131.835	0.0476933	0	0	0
131.894	0	0	0	0.013467
131.9	0	0	0	0
131.903	0	0.052459	0	0
131.921	0	0	0	0
131.935	0	0	0	0
131.972	0	0	0.0631313	0
131.978	0	0	0	0
131.986	0	0	0	0
132.023	0.0495636	0	0	0
132.089	0	0	0	0
132.091	0	0	0	0
132.096	0	0.054098	0	0
132.112	0	0	0	0
132.13	0	0	0	0
132.162	0	0	0.047138	0
132.174	0	0	0	0
132.177	0	0	0	0
132.21	0.0427057	0	0	0
132.282	0	0	0	0
132.284	0	0	0	0.011588
132.289	0	0.046311	0	0
132.303	0	0	0	0
132.325	0	0	0	0
132.352	0	0	0.0446128	0
132.369	0	0	0	0
132.37	0	0	0	0
132.397	0.0364713	0	0	0
132.472	0	0	0	0
132.479	0	0	0	0.014407
132.482	0	0.037705	0	0
132.494	0	0	0	0
132.52	0	0	0	0
132.542	0	0	0.0429293	0
132.56	0	0	0	0
132.566	0	0	0	0
132.584	0.0333541	0	0	0
132.663	0	0	0	0
132.674	0	0	0	0.020357
132.675	0	0.036475	0	0
132.684	0	0	0	0
132.715	0	0	0	0
132.732	0	0	0.0541526	0
132.752	0	0	0	0
132.762	0	0	0	0
132.771	0.0361596	0	0	0
132.854	0	0	0	0
132.868	0	0.038525	0	0
132.869	0	0	0	0.018478
132.875	0	0	0	0
132.91	0	0	0	0
132.922	0	0	0.0732323	0
132.944	0	0	0	0
132.958	0	0	0	0
132.958	0.0445761	0	0	0
133.045	0	0	0	0
133.061	0	0.042213	0	0
133.064	0	0	0	0.01472
133.066	0	0	0	0
133.105	0	0	0	0
133.112	0	0	0.0867003	0
133.135	0	0	0	0
133.145	0.0564214	0	0	0
133.154	0	0	0	0
133.235	0	0	0	0
133.254	0	0.060656	0	0
133.257	0	0	0	0
133.259	0	0	0	0
133.3	0	0	0	0
133.302	0	0	0.0844557	0
133.327	0	0	0	0
133.333	0.0529925	0	0	0
133.35	0	0	0	0
133.426	0	0	0	0
133.447	0	0.064344	0	0
133.448	0	0	0	0
133.454	0	0	0	0.011275
133.492	0	0	0.078844	0
133.495	0	0	0	0
133.518	0	0	0	0
133.52	0.0395885	0	0	0
133.546	0	0	0	0
133.617	0	0	0	0
133.638	0	0	0	0
133.64	0	0.061066	0	0
133.648	0	0	0	0.010961
133.682	0	0	0.0639731	0
133.69	0	0	0	0
133.707	0.0336658	0	0	0
133.71	0	0	0	0
133.742	0	0	0	0
133.808	0	0	0	0
133.829	0	0	0	0
133.833	0	0.062295	0	0
133.843	0	0	0	0.017852
133.872	0	0	0.0488215	0
133.885	0	0	0	0
133.894	0.0293017	0	0	0
133.902	0	0	0	0
133.938	0	0	0	0
133.998	0	0	0	0
134.02	0	0	0	0
134.026	0	0.056557	0	0
134.038	0	0	0	0.024115
134.062	0	0	0.0443322	0
134.08	0	0	0	0
134.081	0.0280549	0	0	0
134.093	0	0	0	0
134.134	0	0	0	0
134.189	0	0	0	0
134.211	0	0	0	0
134.219	0	0.055328	0	0
134.233	0	0	0	0.025994
134.252	0	0	0.0345118	0
134.268	0.0405237	0	0	0
134.275	0	0	0	0
134.285	0	0	0	0
134.33	0	0	0	0
134.38	0	0	0	0
134.401	0	0	0	0
134.412	0	0.05041	0	0
134.428	0	0	0	0.024742
134.442	0	0	0.0347924	0
134.455	0.055798	0	0	0
134.47	0	0	0	0
134.476	0	0	0	0
134.526	0	0	0	0
134.571	0	0	0	0
134.592	0	0	0	0
134.605	0	0.037295	0	0
134.623	0	0	0	0.024742
134.632	0	0	0.0429293	0
134.643	0.0626559	0	0	0
134.665	0	0	0	0
134.668	0	0	0	0
134.722	0	0	0	0
134.761	0	0	0	0
134.783	0	0	0	0
134.798	0	0.029918	0	0
134.818	0	0	0	0.02161
134.822	0	0	0.0527497	0
134.83	0.0623441	0	0	0
134.86	0	0	0	0
134.86	0	0	0	0
134.918	0	0	0	0
134.952	0	0	0	0
134.974	0	0	0	0
134.991	0	0.033607	0	0
135.012	0	0	0.0594837	0
135.013	0	0	0	0.015346
135.017	0.055798	0	0	0
135.051	0	0	0	0
135.055	0	0	0	0
135.114	0	0	0	0
135.143	0	0	0	0
135.165	0	0	0	0
135.183	0	0.043033	0	0
135.202	0	0	0.0572391	0
135.204	0.0458229	0	0	0
135.208	0	0	0	0.010648
135.243	0	0	0	0
135.25	0	0	0	0
135.31	0	0	0	0
135.334	0	0	0	0
135.355	0	0	0	0
135.376	0	0.054918	0	0
135.391	0.0317955	0	0	0
135.392	0	0	0.0468575	0
135.403	0	0	0	0
135.434	0	0	0	0
135.445	0	0	0	0
135.506	0	0	0	0
135.524	0	0	0	0
135.546	0	0	0	0
135.569	0	0.059836	0	0
135.578	0.0277431	0	0	0
135.582	0	0	0.0387205	0
135.597	0	0	0	0
135.626	0	0	0	0
135.64	0	0	0	0
135.702	0	0	0	0
135.715	0	0	0	0
135.737	0	0	0	0
135.762	0	0.04877	0	0
135.766	0.0215087	0	0	0
135.772	0	0	0.0359147	0
135.792	0	0	0	0.011275
135.818	0	0	0	0
135.835	0	0	0	0
135.898	0	0	0	0
135.906	0	0	0	0
135.928	0	0	0	0
135.953	0.0233791	0	0	0
135.955	0	0.045492	0	0
135.962	0	0	0.041807	0
135.987	0	0	0	0.015972
136.009	0	0	0	0
136.03	0	0	0	0
136.094	0	0	0	0
136.097	0	0	0	0
136.118	0	0	0	0
136.14	0.0255611	0	0	0
136.148	0	0.044262	0	0
136.151	0	0	0.0558361	0
136.182	0	0	0	0.015972
136.201	0	0	0	0
136.225	0	0	0	0
136.287	0	0	0	0
136.29	0	0	0	0
136.309	0	0	0	0
136.327	0.0333541	0	0	0
136.341	0	0.061885	0	0
136.341	0	0	0.0670595	0
136.377	0	0	0	0.013154
136.392	0	0	0	0
136.42	0	0	0	0
136.478	0	0	0	0
136.486	0	0	0	0
136.5	0	0	0	0
136.514	0.0414589	0	0	0
136.531	0	0	0.0765993	0
136.534	0	0.073361	0	0
136.572	0	0	0	0
136.584	0	0	0	0
136.615	0	0	0	0
136.669	0	0	0	0
136.682	0	0	0	0
136.691	0	0	0	0
136.701	0.0364713	0	0	0
136.721	0	0	0.0698653	0
136.727	0	0.078689	0	0
136.767	0	0	0	0
136.776	0	0	0	0
136.81	0	0	0	0
136.86	0	0	0	0
136.878	0	0	0	0
136.881	0	0	0	0
136.888	0.0280549	0	0	0
136.911	0	0	0.055275	0
136.92	0	0.078689	0	0
136.962	0	0	0	0.010648
136.967	0	0	0	0
137.005	0	0	0	0
137.05	0	0	0	0
137.072	0	0	0	0
137.074	0	0	0	0
137.076	0.0233791	0	0	0
137.101	0	0	0.0569585	0
137.113	0	0.071721	0	0
137.157	0	0	0	0.016286
137.159	0	0	0	0
137.2	0	0	0	0
137.241	0	0	0	0
137.263	0.0224439	0	0	0
137.263	0	0	0	0
137.27	0	0	0	0
137.291	0	0	0.0555556	0
137.306	0	0.064754	0	0
137.35	0	0	0	0
137.352	0	0	0	0.017538
137.395	0	0	0	0
137.432	0	0	0	0
137.45	0.0227556	0	0	0
137.454	0	0	0	0
137.466	0	0	0	0
137.481	0	0	0.0482604	0
137.499	0	0.054508	0	0
137.542	0	0	0	0
137.546	0	0	0	0.025368
137.59	0	0	0	0
137.623	0	0	0	0
137.637	0.0302369	0	0	0
137.645	0	0	0	0
137.662	0	0	0	0
137.671	0	0	0.03844	0
137.692	0	0.045492	0	0
137.734	0	0	0	0
137.741	0	0	0	0.027247
137.785	0	0	0	0
137.813	0	0	0	0
137.824	0.0455112	0	0	0
137.835	0	0	0	0
137.858	0	0	0	0
137.861	0	0	0.0314254	0
137.885	0	0.032787	0	0
137.925	0	0	0	0
137.936	0	0	0	0.02756
137.98	0	0	0	0
138.004	0	0	0	0
138.011	0.0517456	0	0	0
138.026	0	0	0	0
138.051	0	0	0.037037	0
138.054	0	0	0	0
138.078	0	0.027459	0	0
138.117	0	0	0	0
138.131	0	0	0	0.019417
138.175	0	0	0	0
138.195	0	0	0	0
138.199	0.0445761	0	0	0
138.217	0	0	0	0
138.241	0	0	0.0491021	0
138.25	0	0	0	0
138.271	0	0.02582	0	0
138.308	0	0	0	0
138.326	0	0	0	0.015346
138.37	0	0	0	0
138.386	0	0	0	0
138.386	0.0355362	0	0	0
138.408	0	0	0	0
138.431	0	0	0.051908	0
138.446	0	0	0	0
138.464	0	0.036475	0	0
138.5	0	0	0	0
138.521	0	0	0	0
138.565	0	0	0	0
138.573	0.0358479	0	0	0
138.576	0	0	0	0
138.598	0	0	0	0
138.621	0	0	0.0507856	0
138.642	0	0	0	0
138.657	0	0.05123	0	0
138.692	0	0	0	0
138.716	0	0	0	0.010648
138.76	0.0395885	0	0	0
138.76	0	0	0	0
138.767	0	0	0	0
138.789	0	0	0	0
138.811	0	0	0.0448934	0
138.838	0	0	0	0
138.85	0	0.056148	0	0
138.883	0	0	0	0
138.911	0	0	0	0
138.947	0.032419	0	0	0
138.955	0	0	0	0
138.958	0	0	0	0
138.98	0	0	0	0
139.001	0	0	0.0347924	0
139.034	0	0	0	0
139.043	0	0.070902	0	0
139.075	0	0	0	0
139.106	0	0	0	0
139.134	0.0218204	0	0	0
139.149	0	0	0	0
139.15	0	0	0	0
139.171	0	0	0	0
139.191	0	0	0.0361953	0
139.23	0	0	0	0
139.235	0	0.087295	0	0
139.266	0	0	0	0
139.301	0	0	0	0.016599
139.321	0.0149626	0	0	0
139.339	0	0	0	0
139.345	0	0	0	0
139.362	0	0	0	0
139.381	0	0	0.0429293	0
139.426	0	0	0	0
139.428	0	0	0	0
139.458	0	0	0	0
139.495	0	0	0	0.019731
139.509	0.0249377	0	0	0
139.53	0	0	0	0
139.54	0	0	0	0
139.552	0	0	0	0
139.571	0	0	0.0533109	0
139.621	0	0.315574	0	0
139.622	0	0	0	0
139.65	0	0	0	0
139.69	0	0	0	0.015659
139.696	0.0339776	0	0	0
139.721	0	0	0	0
139.735	0	0	0	0
139.743	0	0	0	0
139.761	0	0	0.0707071	0
139.814	0	0	0	0
139.818	0	0	0	0
139.841	0	0	0	0
139.883	0.0380299	0	0	0
139.885	0	0	0	0
139.912	0	0	0	0
139.93	0	0	0	0
139.934	0	0	0	0
139.951	0	0	0.0771605	0
140.007	0	0.341803	0	0
140.014	0	0	0	0
140.033	0	0	0	0
140.07	0.0349127	0	0	0
140.08	0	0	0	0
140.102	0	0	0	0
140.125	0	0	0	0
140.125	0	0	0	0
140.141	0	0	0.0726712	0
140.2	0	0	0	0
140.21	0	0	0	0
140.225	0	0	0	0
140.257	0.0308603	0	0	0
140.275	0	0	0	0
140.293	0	0	0	0
140.315	0	0	0	0
140.32	0	0	0	0
140.331	0	0	0.0695847	0
140.393	0	0.109016	0	0
140.406	0	0	0	0
140.416	0	0	0	0
140.444	0.0240025	0	0	0
140.47	0	0	0	0.012214
140.484	0	0	0	0
140.506	0	0	0	0
140.515	0	0	0	0
140.521	0	0	0.0608866	0
140.586	0	0.078279	0	0
140.602	0	0	0	0
140.608	0	0	0	0
140.631	0.0199501	0	0	0
140.665	0	0	0	0.01472
140.675	0	0	0	0
140.697	0	0	0	0
140.71	0	0	0	0
140.711	0	0	0.0460157	0
140.779	0	0.068033	0	0
140.798	0	0	0	0
140.799	0	0	0	0
140.819	0.0264963	0	0	0
140.86	0	0	0	0.020983
140.865	0	0	0	0
140.888	0	0	0	0
140.901	0	0	0.0333895	0
140.905	0	0	0	0
140.972	0	0.053689	0	0
140.991	0	0	0	0
140.994	0	0	0	0
141.006	0.0352244	0	0	0
141.055	0	0	0	0.023802
141.056	0	0	0	0
141.079	0	0	0	0
141.091	0	0	0.0311448	0
141.1	0	0	0	0
141.165	0	0.039754	0	0
141.183	0	0	0	0
141.19	0	0	0	0
141.193	0.0430175	0	0	0
141.247	0	0	0	0
141.249	0	0	0	0.024742
141.269	0	0	0	0
141.281	0	0	0.0333895	0
141.295	0	0	0	0
141.358	0	0.029918	0	0
141.374	0	0	0	0
141.38	0.0511222	0	0	0
141.386	0	0	0	0
141.438	0	0	0	0
141.444	0	0	0	0.025994
141.46	0	0	0	0
141.471	0	0	0.0401235	0
141.49	0	0	0	0
141.551	0	0.031967	0	0
141.566	0	0	0	0
141.567	0.0517456	0	0	0
141.582	0	0	0	0
141.628	0	0	0	0
141.639	0	0	0	0.019417
141.651	0	0	0	0
141.661	0	0	0.0460157	0
141.685	0	0	0	0
141.744	0	0.040164	0	0
141.754	0.0445761	0	0	0
141.757	0	0	0	0
141.778	0	0	0	0
141.819	0	0	0	0
141.834	0	0	0	0.01378
141.842	0	0	0	0
141.851	0	0	0.0465769	0
141.88	0	0	0	0
141.937	0	0.045492	0	0
141.942	0.0436409	0	0	0
141.949	0	0	0	0
141.974	0	0	0	0
142.01	0	0	0	0
142.029	0	0	0	0
142.032	0	0	0	0
142.041	0	0	0.0395623	0
142.075	0	0	0	0
142.129	0.034601	0	0	0
142.13	0	0.052459	0	0
142.141	0	0	0	0
142.17	0	0	0	0
142.201	0	0	0	0
142.223	0	0	0	0
142.224	0	0	0	0
142.231	0	0	0.0311448	0
142.27	0	0	0	0
142.316	0.0230673	0	0	0
142.323	0	0.05	0	0
142.332	0	0	0	0
142.366	0	0	0	0
142.391	0	0	0	0
142.414	0	0	0	0
142.419	0	0	0	0
142.421	0	0	0.0317059	0
142.465	0	0	0	0
142.503	0.015586	0	0	0
142.516	0	0.04959	0	0
142.524	0	0	0	0
142.562	0	0	0	0
142.582	0	0	0	0
142.605	0	0	0	0
142.611	0	0	0.0333895	0
142.614	0	0	0	0.013467
142.66	0	0	0	0
142.69	0.0152743	0	0	0
142.709	0	0.065984	0	0
142.715	0	0	0	0
142.758	0	0	0	0
142.773	0	0	0	0
142.795	0	0	0	0
142.801	0	0	0.0476992	0
142.809	0	0	0	0.018165
142.855	0	0	0	0
142.877	0.0221322	0	0	0
142.902	0	0.104508	0	0
142.907	0	0	0	0
142.954	0	0	0	0
142.964	0	0	0	0
142.986	0	0	0	0
142.991	0	0	0.0611672	0
143.004	0	0	0	0.016286
143.05	0	0	0	0
143.064	0.0296135	0	0	0
143.094	0	0	0	0
143.099	0	0	0	0
143.15	0	0	0	0
143.154	0	0	0	0
143.177	0	0	0	0
143.181	0	0	0.0735129	0
143.198	0	0	0	0.012214
143.245	0	0	0	0
143.252	0.0286783	0	0	0
143.287	0	0	0	0
143.29	0	0	0	0
143.345	0	0	0	0
143.346	0	0	0	0
143.368	0	0	0	0
143.371	0	0	0.075477	0
143.393	0	0	0	0.011588
143.439	0.0286783	0	0	0
143.44	0	0	0	0
143.48	0	0.127049	0	0
143.482	0	0	0	0
143.536	0	0	0	0
143.542	0	0	0	0
143.559	0	0	0	0
143.56	0	0	0.068743	0
143.588	0	0	0	0.011275
143.626	0.0199501	0	0	0
143.635	0	0	0	0
143.673	0	0.085656	0	0
143.673	0	0	0	0
143.727	0	0	0	0
143.738	0	0	0	0
143.749	0	0	0	0
143.75	0	0	0.0631313	0
143.783	0	0	0	0.01378
143.813	0.0187032	0	0	0
143.83	0	0	0	0
143.865	0	0	0	0
143.866	0	0.080328	0	0
143.917	0	0	0	0
143.934	0	0	0	0
143.94	0	0	0	0
143.94	0	0	0.0549944	0
143.978	0	0	0	0.014093
144	0.0215087	0	0	0
144.025	0	0	0	0
144.057	0	0	0	0
144.059	0	0.067623	0	0
144.108	0	0	0	0
144.13	0	0	0	0
144.13	0	0	0.03844	0
144.131	0	0	0	0
144.173	0	0	0	0.022549
144.187	0.0261845	0	0	0
144.22	0	0	0	0
144.248	0	0	0	0
144.252	0	0.057377	0	0
144.299	0	0	0	0
144.32	0	0	0.0322671	0
144.322	0	0	0	0
144.326	0	0	0	0
144.368	0	0	0	0.022863
144.375	0.0386534	0	0	0
144.415	0	0	0	0
144.44	0	0	0	0
144.445	0	0.042213	0	0
144.49	0	0	0	0
144.51	0	0	0.0322671	0
144.512	0	0	0	0
144.522	0	0	0	0
144.562	0.0464464	0	0	0
144.563	0	0	0	0.029126
144.61	0	0	0	0
144.631	0	0	0	0
144.638	0	0.028279	0	0
144.68	0	0	0	0
144.7	0	0	0.0423681	0
144.703	0	0	0	0
144.718	0	0	0	0
144.749	0.050187	0	0	0
144.758	0	0	0	0.026621
144.805	0	0	0	0
144.823	0	0	0	0
144.831	0	0.028689	0	0
144.871	0	0	0	0
144.89	0	0	0.0491021	0
144.894	0	0	0	0
144.914	0	0	0	0
144.936	0.0445761	0	0	0
144.953	0	0	0	0.023176
145	0	0	0	0
145.015	0	0	0	0
145.024	0	0.032787	0	0
145.062	0	0	0	0
145.08	0	0	0.0502245	0
145.085	0	0	0	0
145.11	0	0	0	0
145.123	0.0430175	0	0	0
145.147	0	0	0	0.016912
145.195	0	0	0	0
145.206	0	0	0	0
145.217	0	0.043033	0	0
145.253	0	0	0	0
145.27	0	0	0.043771	0
145.276	0	0	0	0
145.306	0	0	0	0
145.31	0.040212	0	0	0
145.342	0	0	0	0
145.39	0	0	0	0
145.398	0	0	0	0
145.41	0	0.054508	0	0
145.443	0	0	0	0
145.46	0	0	0.0378788	0
145.466	0	0	0	0
145.497	0.0274314	0	0	0
145.502	0	0	0	0
145.537	0	0	0	0
145.585	0	0	0	0
145.589	0	0	0	0
145.603	0	0.061066	0	0
145.634	0	0	0	0
145.65	0	0	0.0356341	0
145.657	0	0	0	0
145.685	0.0193267	0	0	0
145.698	0	0	0	0
145.732	0	0	0	0
145.78	0	0	0	0
145.781	0	0	0	0
145.796	0	0.059426	0	0
145.825	0	0	0	0
145.84	0	0	0.0390011	0
145.848	0	0	0	0
145.872	0.0168329	0	0	0
145.894	0	0	0	0
145.927	0	0	0	0.013467
145.973	0	0	0	0
145.975	0	0	0	0
145.989	0	0.073361	0	0
146.016	0	0	0	0
146.03	0	0	0.0432099	0
146.039	0	0	0	0
146.059	0.0246259	0	0	0
146.09	0	0	0	0
146.122	0	0	0	0.019731
146.164	0	0	0	0
146.17	0	0	0	0
146.182	0	0.121721	0	0
146.206	0	0	0	0
146.22	0	0	0.0533109	0
146.229	0	0	0	0
146.246	0.0293017	0	0	0
146.286	0	0	0	0
146.317	0	0	0	0.018478
146.356	0	0	0	0
146.365	0	0	0	0
146.375	0	0	0	0
146.397	0	0	0	0
146.41	0	0	0.0648148	0
146.42	0	0	0	0
146.433	0.0349127	0	0	0
146.482	0	0	0	0
146.512	0	0	0	0.015972
146.547	0	0	0	0
146.56	0	0	0	0
146.568	0	0	0	0
146.588	0	0	0	0
146.6	0	0	0.0690236	0
146.611	0	0	0	0
146.62	0.0293017	0	0	0
146.678	0	0	0	0
146.707	0	0	0	0
146.739	0	0	0	0
146.755	0	0	0	0
146.761	0	0	0	0
146.778	0	0	0	0
146.79	0	0	0.0723906	0
146.802	0	0	0	0
146.807	0.0255611	0	0	0
146.874	0	0	0	0
146.902	0	0	0	0
146.931	0	0	0	0
146.95	0	0	0	0
146.953	0	0.118033	0	0
146.969	0	0	0	0
146.98	0	0	0.0718294	0
146.992	0	0	0	0
146.995	0.0180798	0	0	0
147.07	0	0	0	0
147.096	0	0	0	0.014093
147.122	0	0	0	0
147.145	0	0	0	0
147.146	0	0.090164	0	0
147.16	0	0	0	0
147.17	0	0	0.0622896	0
147.182	0.0208853	0	0	0
147.183	0	0	0	0
147.266	0	0	0	0
147.291	0	0	0	0.012841
147.314	0	0	0	0
147.339	0	0.073361	0	0
147.34	0	0	0	0
147.351	0	0	0	0
147.36	0	0	0.0460157	0
147.369	0.0264963	0	0	0
147.374	0	0	0	0
147.462	0	0	0	0
147.486	0	0	0	0.020044
147.505	0	0	0	0
147.532	0	0.069262	0	0
147.535	0	0	0	0
147.541	0	0	0	0
147.55	0	0	0.0305836	0
147.556	0.0321072	0	0	0
147.565	0	0	0	0
147.658	0	0	0	0
147.681	0	0	0	0.022863
147.697	0	0	0	0
147.725	0	0.057787	0	0
147.73	0	0	0	0
147.732	0	0	0	0
147.74	0	0	0.0305836	0
147.743	0.0417706	0	0	0
147.756	0	0	0	0
147.854	0	0	0	0
147.876	0	0	0	0.022863
147.889	0	0	0	0
147.918	0	0.035656	0	0
147.923	0	0	0	0
147.925	0	0	0	0
147.93	0	0	0.0359147	0
147.93	0.0448878	0	0	0
147.946	0	0	0	0
148.05	0	0	0	0
148.071	0	0	0	0.028813
148.08	0	0	0	0
148.111	0	0.031967	0	0
148.114	0	0	0	0
148.118	0.0486284	0	0	0
148.12	0	0	0.0479798	0
148.12	0	0	0	0
148.137	0	0	0	0
148.246	0	0	0	0
148.266	0	0	0	0.027873
148.272	0	0	0	0
148.304	0	0.036475	0	0
148.304	0	0	0	0
148.305	0.0436409	0	0	0
148.31	0	0	0.0527497	0
148.315	0	0	0	0
148.328	0	0	0	0
148.442	0	0	0	0
148.461	0	0	0	0.026934
148.463	0	0	0	0
148.492	0.0448878	0	0	0
148.495	0	0	0	0
148.497	0	0.052049	0	0
148.5	0	0	0.0535915	0
148.51	0	0	0	0
148.519	0	0	0	0
148.638	0	0	0	0
148.655	0	0	0	0
148.656	0	0	0	0.016599
148.679	0.0352244	0	0	0
148.686	0	0	0	0
148.69	0	0	0.045174	0
148.69	0	0.068852	0	0
148.705	0	0	0	0
148.709	0	0	0	0
148.834	0	0	0	0
148.847	0	0	0	0
148.851	0	0	0	0
148.866	0.0215087	0	0	0
148.877	0	0	0	0
148.88	0	0	0.0443322	0
148.883	0	0.068443	0	0
148.9	0	0	0	0
148.9	0	0	0	0
149.03	0	0	0	0
149.038	0	0	0	0
149.045	0	0	0	0.01378
149.053	0.0177681	0	0	0
149.067	0	0	0	0
149.07	0	0	0.051908	0
149.076	0	0.067213	0	0
149.091	0	0	0	0
149.095	0	0	0	0
149.226	0	0	0	0
149.23	0	0	0	0
149.24	0	0	0	0.023802
149.24	0.0162095	0	0	0
149.258	0	0	0	0
149.26	0	0	0.0535915	0
149.269	0	0.068443	0	0
149.282	0	0	0	0
149.29	0	0	0	0
149.422	0	0	0	0
149.422	0	0	0	0
149.428	0.0246259	0	0	0
149.435	0	0	0	0.038522
149.449	0	0	0	0
149.45	0	0	0.0541526	0
149.462	0	0.111885	0	0
149.473	0	0	0	0
149.485	0	0	0	0
149.613	0	0	0	0
149.615	0.0321072	0	0	0
149.618	0	0	0	0
149.63	0	0	0	0.041027
149.64	0	0	0.0544332	0
149.64	0	0	0	0
149.655	0	0	0	0
149.663	0	0	0	0
149.68	0	0	0	0
149.802	0.0358479	0	0	0
149.805	0	0	0	0
149.814	0	0	0	0
149.825	0	0	0	0.032884
149.83	0	0	0.0664983	0
149.83	0	0	0	0
149.848	0	0.184016	0	0
149.854	0	0	0	0
149.875	0	0	0	0
149.989	0.0311721	0	0	0
149.996	0	0	0	0
150.01	0	0	0	0
150.02	0	0	0.075477	0
150.02	0	0	0	0.019104
150.021	0	0	0	0
150.041	0	0	0	0
150.045	0	0	0	0
150.07	0	0	0	0
150.176	0.0283666	0	0	0
150.188	0	0	0	0
150.206	0	0	0	0
150.21	0	0	0.0802469	0
150.212	0	0	0	0
150.215	0	0	0	0.011588
150.234	0	0.090984	0	0
150.236	0	0	0	0
150.265	0	0	0	0
150.363	0.0296135	0	0	0
150.38	0	0	0	0
150.4	0	0	0.0709877	0
150.402	0	0	0	0
150.403	0	0	0	0
150.41	0	0	0	0
150.426	0	0	0	0
150.427	0	0.077869	0	0
150.46	0	0	0	0
150.551	0.0411471	0	0	0
150.571	0	0	0	0
150.59	0	0	0.0625701	0
150.593	0	0	0	0
150.598	0	0	0	0
150.605	0	0	0	0.018478
150.617	0	0	0	0
150.62	0	0.07623	0	0
150.655	0	0	0	0
150.738	0.0464464	0	0	0
150.763	0	0	0	0
150.78	0	0	0.0446128	0
150.784	0	0	0	0
150.794	0	0	0	0
150.8	0	0	0	0.018791
150.808	0	0	0	0
150.812	0	0.084836	0	0
150.85	0	0	0	0
150.925	0.0473815	0	0	0
150.954	0	0	0	0
150.97	0	0	0.0322671	0
150.975	0	0	0	0
150.99	0	0	0	0
150.994	0	0	0	0.02067
150.999	0	0	0	0
151.005	0	0.081557	0	0
151.045	0	0	0	0
151.112	0.0451995	0	0	0
151.146	0	0	0	0
151.159	0	0	0.037037	0
151.166	0	0	0	0
151.186	0	0	0	0
151.189	0	0	0	0.020044
151.189	0	0	0	0
151.198	0	0.055738	0	0
151.24	0	0	0	0
151.299	0.0461347	0	0	0
151.338	0	0	0	0
151.349	0	0	0.0516274	0
151.356	0	0	0	0
151.38	0	0	0	0
151.382	0	0	0	0
151.384	0	0	0	0.02756
151.391	0	0.041803	0	0
151.435	0	0	0	0
151.486	0.0483167	0	0	0
151.529	0	0	0	0
151.539	0	0	0.0746352	0
151.547	0	0	0	0
151.571	0	0	0	0
151.578	0	0	0	0
151.579	0	0	0	0.039775
151.584	0	0.041393	0	0
151.63	0	0	0	0
151.673	0.0489402	0	0	0
151.721	0	0	0	0
151.729	0	0	0.0852974	0
151.738	0	0	0	0
151.762	0	0	0	0
151.774	0	0	0	0.039148
151.774	0	0	0	0
151.777	0	0.059836	0	0
151.825	0	0	0	0
151.861	0.0495636	0	0	0
151.912	0	0	0	0
151.919	0	0	0.088945	0
151.929	0	0	0	0
151.953	0	0	0	0
151.969	0	0	0	0.032884
151.97	0	0.084836	0	0
151.97	0	0	0	0
152.02	0	0	0	0
152.048	0.0352244	0	0	0
152.104	0	0	0	0
152.109	0	0	0.108866	0
152.119	0	0	0	0
152.143	0	0	0	0
152.163	0	0.117623	0	0
152.164	0	0	0	0.017225
152.166	0	0	0	0
152.215	0	0	0	0
152.235	0.0221322	0	0	0
152.296	0	0	0	0
152.299	0	0	0	0
152.31	0	0	0	0
152.334	0	0	0	0
152.356	0	0.111475	0	0
152.359	0	0	0	0.012841
152.362	0	0	0	0
152.41	0	0	0	0
152.422	0.0202618	0	0	0
152.487	0	0	0	0
152.489	0	0	0	0
152.501	0	0	0	0
152.525	0	0	0	0
152.549	0	0.07582	0	0
152.554	0	0	0	0.025368
152.558	0	0	0	0
152.605	0	0	0	0
152.609	0.0255611	0	0	0
152.679	0	0	0	0
152.679	0	0	0	0
152.692	0	0	0	0
152.716	0	0	0	0
152.742	0	0.053689	0	0
152.749	0	0	0	0.052928
152.754	0	0	0	0
152.796	0.034601	0	0	0
152.8	0	0	0	0
152.869	0	0	0.0892256	0
152.87	0	0	0	0
152.882	0	0	0	0
152.906	0	0	0	0
152.935	0	0.058607	0	0
152.943	0	0	0	0.079236
152.95	0	0	0	0
152.983	0.0442643	0	0	0
152.995	0	0	0	0
153.059	0	0	0.0763187	0
153.062	0	0	0	0
153.073	0	0	0	0
153.097	0	0	0	0
153.128	0	0.058607	0	0
153.138	0	0	0	0.073285
153.146	0	0	0	0
153.171	0.0504988	0	0	0
153.19	0	0	0	0
153.249	0	0	0.0813692	0
153.254	0	0	0	0
153.264	0	0	0	0
153.288	0	0	0	0
153.321	0	0.066393	0	0
153.333	0	0	0	0.041654
153.342	0	0	0	0
153.358	0.0411471	0	0	0
153.385	0	0	0	0
153.439	0	0	0.0906285	0
153.445	0	0	0	0
153.455	0	0	0	0
153.479	0	0	0	0
153.514	0	0.071311	0	0
153.528	0	0	0	0.023489
153.538	0	0	0	0
153.545	0.0395885	0	0	0
153.58	0	0	0	0
153.629	0	0	0	0
153.637	0	0	0	0
153.645	0	0	0	0
153.67	0	0	0	0
153.707	0	0.070492	0	0
153.723	0	0	0	0.015346
153.732	0.050187	0	0	0
153.734	0	0	0	0
153.775	0	0	0	0
153.819	0	0	0	0
153.828	0	0	0	0
153.836	0	0	0	0
153.86	0	0	0	0
153.9	0	0.085246	0	0
153.918	0	0	0	0.014093
153.919	0.0720075	0	0	0
153.93	0	0	0	0
153.97	0	0	0	0
154.009	0	0	0.0810887	0
154.02	0	0	0	0
154.027	0	0	0	0
154.051	0	0	0	0
154.093	0	0.10082	0	0
154.106	0.0688903	0	0	0
154.113	0	0	0	0.02161
154.126	0	0	0	0
154.165	0	0	0	0
154.199	0	0	0.0563973	0
154.212	0	0	0	0
154.218	0	0	0	0
154.242	0	0	0	0
154.286	0	0.109836	0	0
154.294	0.0626559	0	0	0
154.308	0	0	0	0.025055
154.322	0	0	0	0
154.36	0	0	0	0
154.389	0	0	0.051908	0
154.403	0	0	0	0
154.408	0	0	0	0
154.433	0	0	0	0
154.479	0	0.10041	0	0
154.481	0.048005	0	0	0
154.503	0	0	0	0.030066
154.518	0	0	0	0
154.555	0	0	0	0
154.579	0	0	0.0684624	0
154.595	0	0	0	0
154.599	0	0	0	0
154.623	0	0	0	0
154.668	0.0473815	0	0	0
154.672	0	0.071311	0	0
154.698	0	0	0	0.036329
154.714	0	0	0	0
154.75	0	0	0	0
154.769	0	0	0	0
154.786	0	0	0	0
154.79	0	0	0	0
154.814	0	0	0	0
154.855	0.0514339	0	0	0
154.864	0	0.04959	0	0
154.892	0	0	0	0.061071
154.91	0	0	0	0
154.945	0	0	0	0
154.959	0	0	0	0
154.978	0	0	0	0
154.981	0	0	0	0
155.005	0	0	0	0
155.042	0.0542394	0	0	0
155.057	0	0.066803	0	0
155.087	0	0	0	0.091137
155.106	0	0	0	0
155.14	0	0	0	0
155.149	0	0	0	0
155.17	0	0	0	0
155.171	0	0	0	0
155.196	0	0	0	0
155.229	0.0589152	0	0	0
155.25	0	0.111066	0	0
155.282	0	0	0	0.089884
155.302	0	0	0	0
155.335	0	0	0	0
155.339	0	0	0	0
155.361	0	0	0	0
155.362	0	0	0	0
155.387	0	0	0	0
155.416	0.0405237	0	0	0
155.443	0	0	0	0
155.477	0	0	0	0.056687
155.498	0	0	0	0
155.529	0	0	0.162177	0
155.53	0	0	0	0
155.553	0	0	0	0
155.553	0	0	0	0
155.577	0	0	0	0
155.604	0.0277431	0	0	0
155.636	0	0	0	0
155.672	0	0	0	0.029753
155.694	0	0	0	0
155.719	0	0	0	0
155.725	0	0	0	0
155.744	0	0	0	0
155.744	0	0	0	0
155.768	0	0	0	0
155.791	0.0274314	0	0	0
155.829	0	0	0	0
155.867	0	0	0	0.037269
155.89	0	0	0	0
155.909	0	0	0	0
155.92	0	0	0	0
155.934	0	0	0	0
155.936	0	0	0	0
155.959	0	0	0	0
155.978	0.0389651	0	0	0
156.022	0	0.117623	0	0
156.062	0	0	0	0.091137
156.086	0	0	0	0
156.099	0	0	0	0
156.115	0	0	0	0
156.125	0	0	0	0
156.128	0	0	0	0
156.15	0	0	0	0
156.165	0.0610973	0	0	0
156.215	0	0	0	0
156.257	0	0	0	0
156.283	0	0	0	0
156.289	0	0	0	0
156.31	0	0	0	0
156.316	0	0	0	0
156.319	0	0	0	0
156.34	0	0	0	0
156.352	0.0857232	0	0	0
156.408	0	0	0	0
156.452	0	0	0	0
156.479	0	0	0	0
156.479	0	0	0	0
156.505	0	0	0	0
156.507	0	0	0	0
156.511	0	0	0	0
156.531	0	0	0	0
156.539	0.0879052	0	0	0
156.601	0	0	0	0
156.646	0	0	0	0
156.669	0	0	0	0
156.675	0	0	0	0
156.697	0	0	0	0
156.7	0	0	0	0
156.702	0	0	0	0
156.722	0	0	0	0
156.727	0.0632793	0	0	0
156.794	0	0.217623	0	0
156.841	0	0	0	0.068274
156.859	0	0	0	0
156.871	0	0	0	0
156.888	0	0	0	0
156.894	0	0	0	0
156.895	0	0	0	0
156.913	0	0	0	0
156.914	0.0451995	0	0	0
156.987	0	0	0	0
157.036	0	0	0	0.031945
157.049	0	0	0	0
157.067	0	0	0	0
157.079	0	0	0	0
157.086	0	0	0	0
157.09	0	0	0	0
157.101	0.0389651	0	0	0
157.103	0	0	0	0
157.18	0	0.117623	0	0
157.231	0	0	0	0.021923
157.239	0	0	0	0
157.263	0	0	0	0
157.27	0	0	0	0
157.277	0	0	0	0
157.285	0	0	0	0
157.288	0.0389651	0	0	0
157.294	0	0	0	0
157.373	0	0	0	0
157.426	0	0	0	0.024742
157.429	0	0	0.102974	0
157.459	0	0	0	0
157.46	0	0	0	0
157.469	0	0	0	0
157.475	0.0473815	0	0	0
157.48	0	0	0	0
157.485	0	0	0	0
157.566	0	0	0	0
157.619	0	0	0.0707071	0
157.621	0	0	0	0.026621
157.651	0	0	0	0
157.655	0	0	0	0
157.66	0	0	0	0
157.662	0.0508105	0	0	0
157.675	0	0	0	0
157.676	0	0	0	0
157.759	0	0.222131	0	0
157.809	0	0	0.0698653	0
157.816	0	0	0	0.031319
157.842	0	0	0	0
157.849	0.0458229	0	0	0
157.851	0	0	0	0
157.852	0	0	0	0
157.867	0	0	0	0
157.87	0	0	0	0
157.952	0	0.160656	0	0
157.999	0	0	0	0
158.011	0	0	0	0.030066
158.033	0	0	0	0
158.037	0.0542394	0	0	0
158.044	0	0	0	0
158.047	0	0	0	0
158.057	0	0	0	0
158.065	0	0	0	0
158.145	0	0.104508	0	0
158.189	0	0	0	0
158.206	0	0	0	0.05606
158.223	0	0	0	0
158.224	0.0670199	0	0	0
158.235	0	0	0	0
158.243	0	0	0	0
158.248	0	0	0	0
158.26	0	0	0	0
158.338	0	0.086885	0	0
158.379	0	0	0.23569	0
158.401	0	0	0	0
158.411	0.0819825	0	0	0
158.414	0	0	0	0
158.427	0	0	0	0
158.439	0	0	0	0
158.439	0	0	0	0
158.455	0	0	0	0
158.531	0	0	0	0
158.569	0	0	0	0
158.595	0	0	0	0
158.598	0.0860349	0	0	0
158.605	0	0	0	0
158.619	0	0	0	0
158.63	0	0	0	0
158.635	0	0	0	0
158.65	0	0	0	0
158.723	0	0.281967	0	0
158.758	0	0	0	0
158.785	0.0639027	0	0	0
158.79	0	0	0	0
158.796	0	0	0	0
158.81	0	0	0	0
158.82	0	0	0	0
158.831	0	0	0	0
158.845	0	0	0	0
158.916	0	0	0	0
158.948	0	0	0	0
158.972	0.0392768	0	0	0
158.985	0	0	0	0.057626
158.986	0	0	0	0
159.002	0	0	0	0
159.011	0	0	0	0
159.027	0	0	0	0
159.04	0	0	0	0
159.109	0	0	0	0
159.138	0	0	0.0914703	0
159.159	0.0389651	0	0	0
159.177	0	0	0	0
159.18	0	0	0	0.028813
159.193	0	0	0	0
159.202	0	0	0	0
159.223	0	0	0	0
159.235	0	0	0	0
159.302	0	0.205738	0	0
159.328	0	0	0.0858586	0
159.347	0.061409	0	0	0
159.368	0	0	0	0
159.375	0	0	0	0.027873
159.385	0	0	0	0
159.393	0	0	0	0
159.419	0	0	0	0
159.43	0	0	0	0
159.495	0	0.108607	0	0
159.518	0	0	0.0836139	0
159.534	0	0	0	0
159.559	0	0	0	0
159.57	0	0	0	0.051989
159.577	0	0	0	0
159.584	0	0	0	0
159.615	0	0	0	0
159.625	0	0	0	0
159.688	0	0.083197	0	0
159.708	0	0	0.0819304	0
159.721	0	0	0	0
159.749	0	0	0	0
159.765	0	0	0	0.072346
159.768	0	0	0	0
159.774	0	0	0	0
159.811	0	0	0	0
159.82	0	0	0	0
159.881	0	0.083197	0	0
159.898	0	0	0	0
159.908	0	0	0	0
159.94	0	0	0	0
159.96	0	0	0	0
159.96	0	0	0	0.06984
159.965	0	0	0	0
160.007	0	0	0	0
160.015	0	0	0	0
160.074	0	0.089344	0	0
160.088	0	0	0	0
160.095	0.0972569	0	0	0
160.131	0	0	0	0
160.151	0	0	0	0
160.155	0	0	0	0.046978
160.156	0	0	0	0
160.203	0	0	0	0
160.21	0	0	0	0
160.267	0	0.10082	0	0
160.278	0	0	0.17789	0
160.282	0.055798	0	0	0
160.322	0	0	0	0
160.343	0	0	0	0
160.347	0	0	0	0
160.35	0	0	0	0.024428
160.399	0	0	0	0
160.405	0	0	0	0
160.46	0	0.130738	0	0
160.468	0	0	0.223906	0
160.47	0.0508105	0	0	0
160.512	0	0	0	0
160.535	0	0	0	0
160.537	0	0	0	0
160.544	0	0	0	0.018791
160.595	0	0	0	0
160.6	0	0	0	0
160.653	0	0	0	0
160.657	0.0476933	0	0	0
160.658	0	0	0	0
160.703	0	0	0	0
160.726	0	0	0	0
160.728	0	0	0	0
160.739	0	0	0	0.018165
160.791	0	0	0	0
160.795	0	0	0	0
160.844	0.0526808	0	0	0
160.846	0	0	0	0
160.848	0	0	0	0
160.894	0	0	0	0
160.918	0	0	0	0
160.919	0	0	0	0
160.934	0	0	0	0.02161
160.987	0	0	0	0
160.99	0	0	0	0
161.031	0.055798	0	0	0
161.038	0	0	0	0
161.039	0	0.421311	0	0
161.084	0	0	0	0
161.109	0	0	0	0
161.11	0	0	0	0
161.129	0	0	0	0.022863
161.183	0	0	0	0
161.185	0	0	0	0
161.218	0.0567332	0	0	0
161.228	0	0	0	0
161.232	0	0	0	0
161.275	0	0	0	0
161.3	0	0	0	0
161.301	0	0	0	0
161.324	0	0	0	0.019417
161.379	0	0	0	0
161.38	0	0	0	0
161.405	0.0745012	0	0	0
161.418	0	0	0	0
161.425	0	0	0	0
161.466	0	0	0	0
161.491	0	0	0	0
161.493	0	0	0	0
161.519	0	0	0	0.012527
161.575	0	0	0	0
161.575	0	0	0	0
161.592	0	0	0	0
161.608	0	0	0.340909	0
161.618	0	0	0	0
161.657	0	0	0	0
161.682	0	0	0	0
161.684	0	0	0	0
161.714	0	0	0	0.010335
161.77	0	0	0	0
161.771	0	0	0	0
161.78	0	0	0	0
161.798	0	0	0.393378	0
161.811	0	0.214754	0	0
161.847	0	0	0	0
161.873	0	0	0	0
161.876	0	0	0	0
161.909	0	0	0	0.013154
161.965	0	0	0	0
161.967	0	0	0	0
161.967	0.160848	0	0	0
161.988	0	0	0	0
162.004	0	0	0	0
162.038	0	0	0	0
162.064	0	0	0	0
162.067	0	0	0	0
162.104	0	0	0	0.021923
162.154	0	0	0	0
162.16	0	0	0	0
162.163	0	0	0	0
162.178	0	0	0	0
162.197	0	0	0	0
162.229	0	0	0	0
162.254	0	0	0	0
162.259	0	0	0	0
162.299	0	0	0	0.016912
162.341	0.0663965	0	0	0
162.355	0	0	0	0
162.359	0	0	0	0
162.368	0	0	0	0
162.39	0	0.236475	0	0
162.42	0	0	0	0
162.445	0	0	0	0
162.451	0	0	0	0
162.493	0	0	0	0.01378
162.528	0.0660848	0	0	0
162.55	0	0	0	0
162.555	0	0	0	0
162.558	0	0	0.160774	0
162.582	0	0	0	0
162.61	0	0	0	0
[truncated: 20,492 more rows]

## Sheet: Fig.1h
Day after electroporation	CBE		Untreated		Unrelated sgRNA
	rep1	rep2	rep1	rep2	rep1	rep2
0	0	0	0.4	0		0
5	79.9	87.9	0.5	0.4		1.8
7	82.4		0.5
10		78.6		0.5		1.4
13	85.9		0.5
15		81.3		0.5		0.4
23		83.5		0.5		0.7
26	96.7		0.5
29	98.7		0.5
30		81.2		0.5		0.8
% Long HTT alelles with >=1 CAA interruption
