# Supplementary material for: Base editing of trinucleotide repeats that cause Huntington’s disease and Friedreich’s ataxia reduces somatic repeat expansions in patient cells and in mice
Source: Nat Genet. 2025 May 26;57(6):1437–51. doi: 10.1038/s41588-025-02172-8 (PMC12165863; doi:10.1038/s41588-025-02172-8)
Supplement: Supplementary file 7 — Statistical source data. [file 41588_2025_2172_MOESM7_ESM.xlsx]

## Sheet: Fig.2a
Gene	#CAG	CBE					Untreated
		rep1	rep2	rep3	rep4	rep5	rep1	rep2	rep3
HTT	17	68.8	74.2	70.4			0.4	0.7	0.7
AR	20	57.1	60.9	56.4	46.2	48.1	0.94	0.8	1.3
ATXN1	14	47	33.3	38			0.48	0.55	0.52
ATXN2	8	62.5	47.5	50	67.7		0.81	0.73	0.88
ATXN7	10	77.8	56.6	61.7			0.7	0.8	0.8
ATN1	16	68.2	51.2	57.1			0.55	0.63	0.6
TBP	18	56.6	57.1	53.1			2.1	2.1	2.1
% Alternative target alleles with >=1 CAA interruption

## Sheet: Fig.2b
Category	Number of off-target loci
Perfect match (alternative on-target)	614
1 mismatch	758
2 mismatches	999
3 mismatches	1053
4 mismatches	871
5 mismatches	757
6 mismatches	551
Other	103

## Sheet: Fig.2c
0			1			2			3			4			5			6+
rep1	rep2	rep3	rep1	rep2	rep3	rep1	rep2	rep3	rep1	rep2	rep3	rep1	rep2	rep3	rep1	rep2	rep3	rep1	rep2	rep3
20.8	14.9	31.4	4.8	5.2	3.7	29	22.6	41.8	1.7	2	3.2	2.3	0.1	0.8	0.4	1	0.8	0	1.1	0.6		%Average editing at off-target loci with # mismatches
34.5	22.4	37.4	1.7	1.1	1.5	2.6	0	1.6	0.6	0.5	0.5	1.5	0.2	0.3	0.6	2.1	1.2	0.7	0.5	0.7
51.2	28.9	47.8	39.7	30.5	42.1	1.1	1	0	1.2	0.7	0.3	0.2	0.1	1.8	0.3	1.2	2	0.6	0.7	0.6
52.1	42.4	64	0	0.5	1.3	0.8	1.1	0	2	0	1.3	1	0.3	0.7	0.4	1	0.8	1	1.4	0.6
31.2	29.6	31.2	26.2	18.8	36	1.3	1.5	2.5	1.2	0.7	0	0.8	0.7	0.8	1.3	0	0.4	0.7	1.5	0
50.4	33.9	41.9	17.2	19.7	31	31.5	23.5	29.3	11.8	5.3	14.8	2.6	2.7	3	1.9	0	0	0.7	0	0.9
49.1	40.4	52.8	9.2	2.6	12.8	3.3	4.1	4.5	2.4	1.4	0.4	1	0	1.9	2.1	0	0	0.2	0.8	0.8
43.6	32.8	38.3	54.8	39.6	58.5	11.6	4.9	8.8	1.1	0.2	0.3	1.2	6.8	2	1.2	0.4	0	0.8	1.1	0
42.5	41.5	48.4	14.5	9.4	13.1	8.4	1.6	6.9	3.1	0	4.1	0.2	0.7	0.8	1.2	0.3	1.4	1.1	0.6	0.1
44.4	39.2	61	12.3	7.6	9.3	0.7	2.2	4.9	3.4	0.2	1.5	2.1	0.7	0	0.3	1.9	0.8	1.4	1	1.3
8.4	4.7	13.3	15.9	5.5	19	7.6	5.5	11	2.1	0	1	1.1	1.1	0.3	0.4	0	1.4	0.7	1.8	0.7
22.5	21.4	31.9	38.3	33.4	38.4	0.7	0.6	0.2	2.2	0.1	0.5	0.2	0.4	1.4	0	1.6	0	1.7	2	0.5
23.5	8.4	18.2	27.4	27.7	26.1	30	26.7	38.7	3	2.7	5.4	0.9	1.3	0	0.6	0.3	0.7	0	0.7	1.1
34.4	30.1	43.7	39.5	37.2	50.2	1.8	0.2	0	2.9	1.7	2.5	0.8	0.8	0	1	0.5	0.5	1.8	0	0.2
42.8	29.2	53.5	9.4	8.2	14.3	0	1	2.5	9.4	5.2	6	1.1	0.5	1.2	0.3	1.5	1.9	1.9	0	1.2
43.2	28	36.3	37	34.1	42.8	0	1.3	0.3	1	0.8	1.4	0.2	1.2	0.4	1.8	0	0.3	0.9	0	1.2
37.4	27.1	46.3	4.8	1.2	6.2	33.6	25.9	34.3	21.2	16.6	21	0.6	0	1.1	0.5	0.1	1.1	0.7	1.5	0
49.2	30.6	43.2	4.2	0.4	3.8	2	0.2	0.2	0.3	1.4	0	0.9	1.4	0.5	0	1.4	0.4	1.6	0	1.9
51.7	42.2	59	10.4	8.2	5.4	19.8	13.4	15.7	1.4	0.1	0.5	2.1	0	1.5	5.2	0	1	1.2	0.8	1.4
23.5	22.1	31.1	36.5	30.3	49.3	0.7	0	1.9	10.9	6.2	10.7	0	1.1	1.1	0.9	0	0.9	1.8	1.1	0.4
31.7	23.5	37	58.3	56.9	71.8	5.5	7.3	9.2	2.7	3.9	6	1.4	0.8	0	0.9	1.4	0	0.6	0.3	0.7
10.4	8.1	11.9	20.9	6.5	4	2.8	2.2	0.7	0.4	0.8	0.3	12.8	6.7	13.4	0	0.5	1.1	2.4	0	0.3
22.9	18	18.9	17.8	3	6.7	2.1	3.6	5.4	0.6	1.2	0.4	1	0.9	0	0.5	1.4	0	1.3	0	0.9
54.6	55.8	65.8	70.3	56	72.5	13.4	6.8	15.1	1.4	0.2	0.1	0	0.5	1.3	1.1	0	0.5	0.7	0.9	0
20.9	12.4	12.9	32.5	26.3	38	3.4	1.4	3	7.4	5.1	6.6	1.6	0.6	0.7	1.6	0.6	0.2	0.5	1.4	0.5
11.8	8	13.3	1.6	0.6	4.1	10.1	8.4	11.5	0.5	0.9	1.7	0.7	2.7	0.6	0.8	0.2	1.3	1	0.5	0.2
35.7	32.4	42.7	1.3	0.8	1.1	2.6	1.3	3.5	18	15.7	20.3	0.6	0.5	2.1	1.5	0	1.4	0	1.9	0
48.5	33.8	54.6	31.3	21.5	29.5	0.4	1.2	0	7.1	1.5	4.4	18.6	22.3	31.5	0.3	1.2	0.6	4.5	0.7	0
24.3	21.1	31.6	25.9	17.5	27.2	0.7	2.2	0	0.6	0.2	1.2	2.5	2.2	0.7	1	0	0.6	1.6	1.4	0
33.2	22.9	36.4	56.7	47.4	72.4	0.1	0.5	1.2	0.8	1	0.8	0.9	0.8	0	0.2	0.2	1.2	0.4	0.1	1.6
48.8	27.9	40.9	1.7	3.6	4.6	0	1.3	0.9	0.7	1	1.1	1.4	0.5	0	1.3	0.5	0	0.4	1.6	0
65.2	51.4	63.8	11.7	7.7	19.3	3	2.5	0.8	50	34.5	54.4	0.1	1.5	0.2	0	1.4	0.5	0.3	1.8	0.2
37.6	30.9	45.3	4.3	2	2.4	4.8	3.9	2.5	5.7	1	4.3	2.6	0.3	0.8	0	1.2	2.5	1.5	1.2	1.2
4	10.2	6.9	6.2	4.4	5.7	16.5	12.8	16.7	0.9	0.4	1.6	0.8	0	1.8	0.9	0.4	0.5	0.5	0.2	1.4
1	1.5	4.3	58.4	46.2	68.9	0.7	3.3	3.3	1.6	1	1	2.5	0	0	0.8	0.1	0.7	0.7	1.1	0
5	2	3.6	45.8	37.7	47.3	1.8	0.3	1	1	0.1	0.8	2.1	3.1	1.3	0.2	0.8	1.1	0	1.9	1.2
64	59.9	60.1	2.2	1.5	3.3	0.5	0.5	0.7	0.3	2	0	0.8	0.4	0.6	1.9	1.1	4.1	1.4	0.9	0
24.3	20.3	42.6	73.1	61	84.9	0.6	0	1	1.7	0	0.1	2.4	0.7	1.9	2.5	0	0	0	0.6	1.9
53	50.9	64.4	0.2	1.9	2.1	2.3	0.8	1.6	0	0.5	4	0.3	0.3	0.9	0.3	1.7	0	3.5	2.1	5.7
74.8	50	80.7	7.5	7	15.4	2.5	2.3	5.6	15.4	14.6	12	0.9	0.5	0.5	0	1.4	2	0	0.9	0.9
28.8	24.6	35.2	37.6	33.3	39.8	1.8	2	4.3	0	1.1	0.5	1	1.5	2	0	2.6	0	1.9	0	0.3
9.1	12.7	9	1.5	2.3	4	0.2	1.8	0.3	0.4	0	2.3	0	1.6	0.9	0	0.4	1.3	0.9	3.4	0.3
23.7	17.1	32.1	15.1	15.2	13	0.6	0.4	3.2	0.8	0.4	2	1	0.1	0.7	1.4	0	0.8	0.4	1.2	0
28.1	16.8	36.5	26.5	14.8	27.9	1.4	0.2	0.3	2.5	0.3	0.9	0	2.8	0.7	1	0.9	0.4	1.7	0	0.2
8.6	10.8	11.8	7.1	8.5	9.9	16.7	10.8	34.2	1.7	0	3	1.3	0.6	0.8	0.7	0.3	1	1.5	1.5	0
20.5	19.8	32	7	8.9	10.6	1	1.4	3.2	0.6	1.3	1.1	0.9	0.2	2.1	0.5	0.6	0.7	1.1	0	0.8
39.9	30.6	45.8	12.8	9.4	16	29.5	7.3	22.7	1.3	3.2	0	2.2	0	0	0.9	0.8	0	1	0	0.6
39.5	30.6	46.9	20.9	10.9	26.2	4.9	6.3	8.5	0.3	0.8	0.8	0.4	1.4	1.2	0.1	0	3	1.1	2.6	0.5
47	46.4	62.9	25	19.5	22.5	0.9	0.9	0	3.5	7.3	9.2	0.4	1	0.4	1.1	0.7	0	2	0.3	0
39.8	38	56.4	58	48.4	71	2.5	3.8	4.2	1	0	1	0.4	1.4	0	0	0.5	1.1	0.1	0.7	0.9
8	3.3	9.6	0	0	1.5	2.5	0.4	0	2.7	0.3	0.3	0.5	0	1	0.3	0.6	1.4	0	0	2.3
9.4	2.6	7.5	2.4	0	0.4	0.9	0.3	1.3	1.5	0.9	2.9	1.3	0.2	0	0	0	3.1	1.7	0	0
64.4	60.4	71.4	7.2	2.3	7.5	1.3	0.9	2	1.4	0.9	0.5	0.9	0.8	0	1.3	0.7	0	0	0	2
56.4	44.8	61	14.8	15.2	20.9	0.6	1.9	1.7	8.1	3.8	11.3	2	0	0	0.8	0.6	1.3	1.2	0.2	0.8
58.3	48.7	69.4	45.9	39.1	59.5	2.3	3	3.6	1.2	0	2.4	2.9	1.8	0.5	0.3	1.6	0.3	0.7	0.8	0.8
53.3	45.3	50.1	2.5	3	2.3	19.8	11.4	18.7	2.3	0.7	0.3	1.7	0.3	0.4	1.8	0.7	0.2	1.4	0	0.8
23.8	11.5	22.2	21.2	17.2	22	1.3	0.2	1.2	5.7	1.1	0	0.5	0.8	2.6	0	1.3	0.2	1.5	0	0
38.1	34.4	41.9	17.6	13.3	28.9	2.5	1.1	4.3	5.3	3.4	2.7	0.5	1.9	0	0.9	0.5	2.3	0.9	1	0
27.3	15.1	24.5	0.8	0.4	0.5	4.8	3.7	3.4	0.8	0.2	0.9	1.2	1.4	1.3	0	1	1.1	1.9	0.3	0
2.8	5.3	0.2	53.9	43.7	66.2	1.4	0.9	1.2	0	0.6	1.4	0	0.1	1.9	0.2	0.5	0.9	2	0.3	0.9
78.9	58.7	79.2	0.7	0.5	0.6	3.3	7.8	6.3	0.4	3.1	1.3	1.6	1.1	0.9	2.1	0	1.2	2.2	1.1	1.5
37.4	23.4	44.2	2.7	0.2	1.3	24.5	18.3	32	0.6	0.3	1	1.6	0	0.1	1.4	0.2	0.5	0	1.9	0.4
0.4	2.3	3.6	26.4	25.9	40.2	23.6	15.4	28.8	1.4	0	0.9	0.8	1.2	0.7	1.9	1	0	0.5	0	1.1
23.1	19.1	20.2	1.5	0.4	0.5	1.3	1.7	5.3	1.3	0.6	0.6	1.2	0.4	0	0	0.8	0.9	1.2	0.4	0
48.1	34.6	52.5	61	46	70.6	0.9	0.7	0.4	0.5	1	0.9	0	0.8	1.3	0	0	1.7	0.5	1.3	0.5
29.8	20.7	36.2	67.2	47.7	68.2	15.8	10.1	19.1	1.1	1.2	0	0.3	1.1	0.2	4.1	0.7	0	0.5	1	0
52.8	41.1	55.9	2.6	0.4	0.8	13.6	6.1	16.9	1.9	0.4	0.3	1	0	0.7	1.6	0.4	0.4	0.4	0.2	1
64.5	47.5	73.3	6	4.4	3.6	0.8	3.3	0.9	0.7	0.7	0.2	2.4	0	0	1	0	2	0	1.5	1.1
40.4	33.9	47.5	13.3	9	16.1	4	2.2	3.7	3.8	2.7	4.8	0.7	1.9	0	0.7	1	0.3	4	1.4	1.2
3.5	2.1	4.1	14.2	15.2	25.8	3.1	1.8	2.1	1.3	0	0.6	0	1.6	0	2	0	0	0.5	1.8	0.5
6	1.1	6.5	43.9	42.1	52.4	11.9	10.6	13.2	0.3	0.8	0.8	1.5	0.3	0	1.1	0	1.9	0.7	0	2.4
19.4	6.1	5.3	55.3	43.9	58.5	20.7	10.8	16.5	3.7	1.4	1	0	1.5	1.3	2.3	0.6	1.3	0.7	0.8	2
59.2	42.5	55.5	13.3	11	17.1	6.8	5.3	6.9	0	0.9	1.7	0.4	0.3	1.3	1.1	1.6	0.6	0.4	0.4	0.9
63.1	56.2	66.1	29	22.3	39.6	10	2.5	4.9	1.9	0.3	1.9	4.7	0	3.2	1.9	0.3	0	0.8	0.9	0
58.8	54.4	73.1	2.4	2.9	3	7.9	2.8	8	0.4	0.8	0.6	0.5	0.4	1	0.5	1.4	0	0.9	1	0.5
30.5	25.2	43	1.8	0.5	0.5	2.6	0.5	0.6	1.8	0	0.6	0	5.9	1.2	1.1	0	1	0.1	3.6	0
35.6	32	52.1	11.3	3	9.3	12.7	6.9	11.8	2	0	0.3	0	0	5	1.3	0.7	1.4	0.7	0.1	0.6
15	14.9	25.7	70.4	52.1	70.4	0.2	2.2	0	2.5	1.2	0	2.9	2.7	0.6	0	0	1.7	0.8	0.9	0.2
5.8	6.6	9.6	32.1	15.8	19.7	1.3	1.4	1.2	0.7	0.1	1.2	2.8	0	0	0.7	0.5	0.5	0.7	0	1.4
11	5.1	12.7	20.4	21.1	18.1	0.9	1.2	2.3	1.2	2.4	3.6	0.2	1.5	0.6	0	0	2.1	0.7	1	0.4
35.6	26.7	44.3	11.9	7.3	10.2	2.3	5.3	0.6	0	0.3	1.7	0.9	1.7	0	3.3	0.8	0.8	1.6	0	0.9
60.6	50	73	34.5	33.5	48.6	1.8	1.5	1.2	2.6	1.5	1.4	2.8	0	0	0	0.1	1.8	1.4	0	1
18.6	16.7	33.5	3.5	1.1	3.2	3.9	0.5	2.8	0.5	1.2	0.5	0.4	0.7	4	1	0	1	1.4	1.1	0
39.8	31.8	53.7	13.4	12.5	19.6	0.2	0	2.9	1.3	1	0.7	0.9	0.9	0	1.1	0.9	0	0.6	0.1	0.8
23.4	20.5	33.9	5.6	3.7	2.9	7	1.8	6.5	2.8	2.2	2.1	0.4	0.2	0.9	0.4	1.3	0.5	2.3	0.3	0.3
58.3	42.4	71.8	8.8	4.4	7	8.4	5.9	7.1	3.6	1	1.9	1.7	0	0	0.8	0	1.4	1	0	0.9
54.4	42.8	58.8	27.4	13.8	28.6	4	2.1	6.3	2.7	1.9	6	2	0	0	0.2	1.1	1.2	2.2	0.3	0.3
26.5	16.8	25.5	41.9	30.5	41.9	0.8	0.8	0.2	0.6	0.8	0.3	1.1	0.5	0	0.7	0.6	0.3	1	0	1.1
43	33.2	55.2	20.1	21.7	32.7	13.6	10.3	7.9	1.2	1.3	4.5	0.3	0	1.6	1.6	0.3	0.4	0.9	1	0
21.5	15.3	19.3	1.8	2.4	0.2	16.8	14.5	13.1	0	1.3	0.5	1.1	1.2	1.4	0.9	0	0.7	0.7	0.7	0.3
11.4	9.4	8.6	53.3	49.4	58.2	25.3	24.2	23.1	0	0.9	0.8	0.8	0.9	0.1	0.2	2	0.9	1.4	0.3	0
28	17.1	31.1	1.5	1.2	0.3	29.6	28	27.7	1.6	0.8	2.7	0	2	0	0.7	0.6	0.3	0.3	1.8	0.2
49.4	28.1	56.6	1.9	0.3	0	2.8	2.3	0.9	2.7	2.2	2.3	1.9	0.4	0.4	0.9	0	0.6	1	0.3	0.3
4.5	0.9	10.9	18.6	13.9	18.4	4.1	0.1	2.7	0.4	0.7	0.4	0.3	0	1.3	0.9	0.3	0.7	0.4	0	1.6
44.3	42.9	49.1	55.1	35	49.1	8.3	4.1	5.6	1.8	1.4	0.3	1	0.3	1	0	1.4	0.4	2.2	0.4	0.3
47.2	39.5	61.5	23	18.8	30	0.6	1.2	1.9	1.5	0.3	0.9	1.2	0	0.5	0.9	0.3	0.9	0.6	0.6	0.5
52.7	45.5	62.1	14.8	12.7	17.8	0.8	0.9	0.5	0	1.4	0.3	0.7	0.5	0.7	2	0	0.6	0.2	1.5	0.2
71	55.9	87.8	3.9	3	3.9	0.7	0.5	4.9	2.5	5.9	6.5	1.4	0	1.7	2.8	2.1	1.3	0	0	1.6
57.2	48.3	73.1	10	4.3	13.8	2	0.1	0.7	2.3	0	0	1.2	5	5.4	2.3	0.1	0	0.5	0.5	1.2
37.3	36.9	56.8	10.6	9.4	7.8	5.4	5.1	13.7	3.5	2.2	1.4	0.4	0.9	1	3.4	2.3	3.2	0.2	0.1	1.2
50.7	50.6	72.5	10.4	10.8	8.6	2.8	0.9	2.1	3.9	3.1	7	0.9	0.3	0.5	0.4	1.4	0	0.5	0	2
41.6	30.6	42.7	6.5	5.2	5.9	1.2	0.1	0.6	1.9	2	0	0.5	1	1.5	1.4	0	2	0.8	0.4	1.5
58.2	44.1	64.2	22.8	21.2	27.3	3.4	4.5	5.4	1.5	0	2.4	1.5	0	0	1.9	0.9	0.4	1.1	0.2	0.2
58.2	47.1	72.3	2.3	0	4.7	0.5	0.1	3.1	39.4	21	27.8	1.6	0	0.9	1	0.5	0.8	0.2	1.5	0.8
36.6	35.6	46.4	55.6	48	61.3	30.3	17.8	32.6	0	0.1	1.6	1	1.1	1	0.5	0.6	0.6	0.8	0	0.8
45.2	23.1	40.6	3	0.9	4.7	8.2	4.9	9.6	1.7	2.1	0.5	0	1	0.6	1.2	0.1	1.2	0.8	0	2.7
1.4	1.2	2.9	14.1	13.1	15.4	40.4	21.9	28.2	0.7	0.3	0.7	1.2	0	0.4	0.6	0.9	0.1	1	1.6	0.8
35.3	28	40.1	32.2	22.5	35.2	20.9	19.1	31.8	0.5	0.3	1.9	1.8	2.4	0.6	0.9	0.7	0.7	0.4	1.9	0.9
51.6	36.1	54.4	36.4	38	47.3	0.6	0.3	1.2	1.8	0.3	0.7	0	1	0.6	0	1.2	1.3	0.1	0.9	1.3
36.3	26.1	41.4	38.4	26	49.2	0.5	0.5	1.8	8.6	6.3	8.3	4.5	0.2	1.2	0.7	0	1.7	1.8	0	1.1
29.2	12.9	24.7	20.2	21.5	35.2	1.3	0.4	1.2	2.6	2.1	1.6	0.6	0.6	1	0	2.3	0.1	0.9	0.6	0
29.3	18.3	31.7	13.8	6.1	22.5	1.5	1.1	0	1.9	1.1	0.3	0.7	0.9	0.1	0	0	2	1.2	0.7	0
35.8	18	48.5	0	4.7	0.9	2.2	0.2	0	0.3	0.3	1.9	0.7	0.7	1.3	0.3	1.7	1.3	0.3	1.3	0
0.6	0	1.7	11.7	8.3	8.4	3.4	2.9	5.5	24.3	30.1	41.7	1.4	0.4	0.9	0.2	0	1.9	0	0	4.7
15.4	5.5	19.2	9.5	4.1	19.7	1	0.5	1.5	1.2	0.6	0.5	0.5	1	0.5	0.6	0	1.9	0	1.5	0.1
52	30.8	61.5	4.5	2.3	1.8	23	28.2	36.4	3	0.5	1.3	2	0.4	1.9	2.1	0.9	0	2	0	0
33.8	15.1	25.6	39.2	31.8	47.6	5.1	1.4	2.2	0	1.3	0.5	0.3	0.8	1.6	1.2	0.3	0.8	46.7	35.6	54.4
47.9	34.6	55.4	25.6	25.1	20.1	16.2	7.8	13.1	0	2.2	0	1	0.5	0	1.7	0	0	0.4	1.7	0
69.5	45.9	63.7	1.3	1.9	8.1	6.8	5.6	5.6	8.1	2.1	3.9	3.7	2	3.7	0.6	1	0	1.8	0	0.1
47.6	34.9	43.6	4.5	2.4	1.5	0.3	1	1.6	0.5	1.4	0	0	0.4	1.5	1.5	0.5	0.1	1.6	1	0.5
18.2	13	19.2	1.8	1	3.3	2.5	0	0.8	1.4	1.1	0	3.5	0.4	3.1	0.7	1.8	0	0.7	0.8	0.1
44.9	35.5	52.4	8.2	6.8	10.5	4.6	1	3.5	1.1	0	0.4	1.1	0	1.1	0	0.4	1.3	0.8	0	1
39.6	34	51.9	1.3	0.2	0.2	0.6	5.6	5.3	3.1	0.3	2.9	1.1	0.5	0.4	0	0.8	2	1.9	1.6	0.6
22.5	14.8	30	40.9	29	42.8	23.2	16.2	15.2	1.9	0.6	3.2	0.7	0.8	0	0	1.5	0.6	0	0.9	1.6
52.3	51.8	59	4.1	1.6	2.2	4	0	4	2.9	3.9	3.2	1.7	0	0	1.9	0.2	1.2	2.1	0.5	1.1
30.8	21.4	29.5	16.1	9.1	22.5	19.5	13.4	15.1	12.7	12.1	8.7	0	0	1.7	0	1.8	0.5	0.9	0	0.9
45.6	31.5	68.6	20.7	7.9	17.6	11.4	11.6	16.6	0.4	0.3	1	0.1	0.1	1.2	0.4	1.2	0	0.3	1.4	0.7
58	47.1	68.8	11.6	7.5	18.1	22.6	14.7	19.9	1.5	1.6	0	9.6	4.5	10.4	0.6	0	0.9	1.5	0.3	2
54.5	42.1	68.1	1.4	2.2	2.5	0	1	0.6	14.1	7.5	14.8	0.8	1.4	0	1.8	0	1.5	0.9	0.8	0
23.3	23.5	30.4	1.5	0.3	2.1	9.7	5.9	6.9	0.6	0	2.2	1.6	0	0.7	5.9	3.1	5	1.1	0.5	0
51.5	47.7	72.6	3.7	2.8	21.6	38.5	43.1	51.4	0.6	1.8	0.5	0.3	1.5	0.3	1.1	0.5	1.4	0	0.6	1.2
32.8	34.4	36.7	28.8	20.7	38	4.8	1.6	8.5	0.5	0.8	0.4	0.8	0.6	0.4	0.6	0.8	0.6	1.3	0.3	2.5
31	28.9	36.5	35.2	28.8	38.1	0.2	1.6	0	0.3	0.3	1.4	1.5	4.1	4.4	1.1	0.3	0.1	1.6	0.4	0.4
58.6	44.6	65.7	0.3	0	1.8	0.5	0	1.3	1.2	0.6	0.1	0.9	0.8	0.5	0.4	0.8	0.4	0.8	0	0.8
31.7	21.7	41.5	24.6	12.2	19.7	1.7	2.2	1.7	2	0.4	0	2	1.9	1.4	1.5	0.9	0	1.5	0.1	0.8
62	47.4	74.3	21.2	14.9	29.4	31.2	32.8	49.7	0	0	2.9	0.9	1.9	1.2	1	0.7	1.4	0.7	1.3	0
6.2	5	11.1	0.9	0.1	0.8	0.7	0.6	0.6	1.1	0.5	0.5	1.6	0.8	0.7	0	2.2	0	0.9	0.7	0.2
57.2	35.8	59.9	3.2	2.2	0.9	10	4.7	18	1.6	0.3	1.8	1.3	2.8	1.9	0	0.8	0.9	0.6	1.1	0
41.4	33.9	58.6	27.8	19.6	32	2.4	0.4	1.1	0.8	0	0.8	1.8	0.8	1.6	2.6	0.1	0.8	0.7	0	2.4
42.4	38.6	55.4	2.4	0.4	2.4	1	1.1	3.6	0	2	0.8	1.6	0	0.4	1	0.3	1.5	0.3	1.4	1.1
42.1	26.5	38.8	1	0.9	3.5	0.5	0.5	0.7	12.5	10.7	18.6	0.9	1.2	2.8	1.1	0.9	0	0.8	0	0.9
55	45.6	61.7	45.8	47.6	67.6	31.3	26.9	42.6	0.8	2	3.4	1.5	0	0.2	0.7	1.2	0.2	1.5	1	0.5
3.9	0.7	2.5	56	50.7	69.8	0.6	0.8	0.6	1.2	0	1.9	0	2.7	0.7	1.6	0	0	1.2	0.3	0
11.1	3.5	4.9	22.2	5.4	22	2.5	2.5	0.9	2.9	0	1.4	1.6	0	0	0.2	0.7	1	1.5	0.7	0
50.6	34.6	51.7	13.4	8.1	17.1	3.3	0	1.7	1.3	0	1.2	0	0	2	1.5	1.1	0
8.2	5.2	4.5	2.1	0.3	0.6	8.9	6.1	7.4	2.7	0.5	2.7	0.7	1	0.3	0.6	1.4	0.7
38.3	37.7	50	51.4	50.7	69.3	3	1.1	0.6	4.3	4.7	4.9	1.3	0.5	0.4	1.2	0.3	0.4
2.4	1.1	2.9	87.3	83.9	87.7	1.7	0.5	0.1	0.4	1.4	1.4	1.3	0.2	0	0.7	0.2	1.9
33.2	24.4	39.7	0	1.8	1.9	17	15.4	19.9	1	0.5	0	1.7	0.7	1	0.6	0	1.6
54.8	49.5	63	32.6	34.3	43.5	21.6	15.9	34.3	3.1	2.5	1.8	2.3	0	0	1.7	0.2	0.2
17.5	19.7	15.4	5.7	2	1.2	30.3	19.4	29	0.6	1.9	0.3	1	0.9	0.3	0.8	1.7	0.3
40	27.7	47	1.8	1.1	0.9	4.4	5	6.1	3.2	1.1	8.1	0.8	0.2	2.6	1.5	0	0.8
7.2	6.1	12.1	50.4	44.9	66	1.8	0	3.2	11	8.8	8.6	0.7	1.2	0.4	0.2	0.1	1.3
13.1	10.4	8	35.2	40.1	51.7	1.8	0	3.2	0.5	1.5	0.5	0.5	1.4	1.6	0.6	0	1.2
31.8	29.6	43.6	34.7	29.1	30.8	3.8	3.1	3.6	5.9	4.4	11.8	1.4	0.6	0.9	1.5	0.5	0
56.6	44.3	63.9	3.7	3.2	4.6	16.5	10	19.6	0.7	1.1	0	1.2	0.5	0.6	0.9	0.2	0.6
44.1	19.3	48.2	0.4	1	0.8	7.6	6.7	7.6	0	0.1	1.5	0.3	0.5	1.3	0	1.5	0.7
44	26.8	48.8	19.8	9.8	16.6	3.1	2	5.3	0.3	1.2	0.3	0	0	1.8	0.3	0.9	0.6
43.6	29.8	51	21	16.7	33.7	42.2	36.4	54.1	0	0.8	2	0	1.6	0.2	11	5.1	12.7
24.6	20.7	36.1	8	2	16.7	29	28.6	40.8	0.9	1.8	1.3	1.4	1.5	0	0.3	1	1.2
48.5	36.5	52.1	0	0.6	1.2	0.4	1	0.5	0.3	0.4	1.1	2.1	0	1.7	1.5	0	0
9	3.4	5.2	18.3	24.4	43.9	1.1	0.1	2	0	1.6	0.3	3.3	0	3.5	1.1	0	0.5
47.4	45.1	51.5	54.4	54.3	68.4	32.4	27.8	32.3	1.7	0.4	0	1.7	0.6	0.7	3	0	0.3
57.8	49.3	74.4	13.2	14	15.6	8.2	5.2	14.6	1.7	0	0.9	1.1	0.2	1	1.8	0	0
29.8	34.9	51.7	4.4	1.9	5.1	40.4	31.6	45.9	1.1	3.2	0.1	0.6	2.6	0.6	1.1	0.2	0.7
36.9	24.3	46.3	18.5	13.2	20.4	5.4	2.9	5.2	4.3	0.5	1.9	0	1.1	1.2	0.3	1.2	0.3
32	20.5	37.9	53.4	43.4	64.6	4.4	2.3	6.2	0	1.8	0.5	0.4	0.7	0.5	2.2	0.1	0
32.5	33.7	36.3	55.6	49.3	64.3	5.2	11.8	7.8	1.1	0.6	0	0.2	0.7	1	1.3	0.7	0
42.8	31.3	41.5	57.2	49.8	72.4	0.9	0	1.6	0	1	0.6	1	0	1	0.9	0	1
51.6	34.1	54.9	21.7	10	27.4	8.7	5.3	5.1	0.3	0.8	1.3	6.4	7.9	8.5	1.3	1	0.5
21.5	20.2	24.5	10.1	12.8	10.3	2.4	0	3.3	1.8	0.4	0	0	5	0	0.4	0.4	1.4
47.3	36.2	40.5	19.9	13.6	20.3	1.8	1.8	4.8	1.1	1.6	1.9	1.5	0.8	0	0.5	0.7	2.5
38.9	23.4	35.9	0.6	3.3	2.1	17.7	14.3	31.8	2.6	0	0	1.3	0.9	1.6	0	1.1	0.5
44.6	45	57.1	4.6	0.8	6.3	3	0	2.7	0.8	1.6	0.4	0.3	0.9	1.2	0	1.5	0
42.7	36.5	44.5	5.4	2.1	4.2	1.2	0.5	0	1.7	0.8	0	0.3	0	1.6	1.2	0.6	0.5
51.4	48.7	64.4	0.8	1.7	0	7.1	2.3	5.8	2.6	2.9	2.7	0.7	0	1.4	1.8	0	1
59.6	41.3	69.6	47.1	30.8	49	0.9	1.4	1.7	1.9	0.4	1.7	1.5	1.2	2.9	0.5	1	0
26.8	24	30.3	19.4	23.7	18.5	12.8	9	16.1	0	0.1	2.2	0.5	0	2.9	0.2	1.3	1
27.4	14.7	28.8	14.8	8.7	21.6	1.1	0.8	0	0.6	1.1	0.3	1.4	1.2	2.5	2	0	0.6
43.4	25.9	37.8	16.8	5.2	16.8	1.6	0.5	0.7	0.8	0.7	0.1	2	2.5	1.1	1.4	0	0.1
23.9	14.9	31.1	20.7	15.8	27.5	0.4	1.6	5.2	0.7	1.4	0	1.5	0.1	1.1	1.3	0.7	0
52.5	44.6	58	6.7	4.6	17.4	1.5	0.8	0	3.8	0.5	4.6	10.9	6.6	14.8	0.1	0	1.6
4.2	6.7	5	2.6	0.6	1.1	0	1.7	1.4	0.5	3.1	0	1.3	0.1	0.1	0	1.8	0
14.6	3.6	9.1	22.7	10.9	19	7	7.3	5.7	1.6	1.9	0	1.2	1.6	1.6	0.8	0.7	1.1
29.1	26.5	53	5.3	3.2	2.6	0.8	0.4	0.9	33.7	36.8	40.4	0	1.3	1.8	0	0.4	1.1
3.6	1.4	3.5	30.7	23.2	38.6	0	1.6	0.3	1.5	0.7	1.5	1.3	0	0.9	1.6	0	0
30.1	34.9	47.2	3.8	2.1	0	15.6	9.5	16	0.8	2.4	1.4	1.3	0.2	0.6	1.9	0.3	0
42	33.7	49.9	2.2	1.2	3.7	0.9	0.7	0.3	1.7	0.2	0.3	1.9	0.9	1	1.3	0.5	0
36.5	26.7	39.8	3.2	1.3	5.2	43.1	32.9	43	1.6	3.5	1.8	0.8	1.9	0.9
41.1	23.9	41.4	3.6	2	4.6	29.2	16.9	37.5	1.9	2.2	3.2	1.3	0.8	0.7
37.5	32.9	45.2	19.5	15.7	20.4	0.9	0.3	0.4	2.1	0	0	2.3	0	0.3
32.8	34.8	38.1	22.9	17.2	27.2	0.6	0.8	0.6	4.1	0.4	2.3	0.9	0.5	0.7
28.4	36.3	38.4	41.3	27.2	57.8	2	1.9	2.9	0	0	2	1.7	0	0
22.9	10.3	20.4	30.2	16.7	37	20.8	15.6	18.3	0	0.7	0.9	1	0.3	1.3
45.2	41.6	59.8	29.8	18.4	42.8	2.4	9.4	5.8	4.5	2.5	10.1	2.4	0	3.9
58.1	47.2	79	15.8	12.6	25.4	1	0	0.9	6.6	4.8	9.2	1.6	0	0
61.9	48.3	79.1	22.5	20	33.1	0	0.3	1.7	0	1.7	3.6	0.4	0.7	0.6
40	28.4	47.3	6.4	1.8	13.2	0	1.8	1.1	2	0	0.4	0	1.2	0.8
26.1	17.9	27.5	26.9	15.1	35.3	0.8	1.4	1.5	3.6	1.1	2.5	1	0.3	2.5
63.9	37.5	64.5	22.3	17.2	32.5	0.4	0	2.6	1.3	1.5	2.2	1.6	0	0.3
50.3	50.8	55.3	0.8	0	1	3.1	4.2	3.4	0.3	1.3	0	1.6	0	0
48.5	40.9	62	13.5	27.8	26.5	1.3	2.1	0.9	2.5	5.2	5.7	0.2	1.5	1.1
45.6	23.7	33.1	20.8	16.3	32.4	1.3	1	0.7	9.4	5.7	8.1	0.8	1	0.4
26.5	15.8	33.8	0.8	1.1	0.7	10.4	4.5	15	2.3	2.2	0.6	0.6	0.2	1.3
12.7	12.4	20.9	3.1	0	2.3	2	1	0.3	1	0	0.9	1.2	1.3	0
17.4	9.4	24.8	3	2.8	4	4.9	4.3	5.6	2.2	0.1	1.2	0	1.5	0.4
44.8	29.5	59.8	9.6	6.1	12	6.4	3.3	4.7	0.1	0.5	1.7	1.8	0	0.1
38.4	30.7	50	21.5	18.3	26.1	17.8	7.4	14	0.1	1.2	0.6	1	0	1
26.7	10.6	27.1	22.3	18.3	25.8	0.8	0.7	0.6	1.7	1.4	0.5	1	1	1.7
28.8	14.8	34.7	19.9	14.1	35.2	14.8	7.4	14.5	3.1	2.6	2.1	0	0.4	2.2
53.1	32	59.6	13.8	11.8	21.7	25.3	21.7	37.6	0.8	2.5	1.7	0.9	0	1.1
47.3	37.6	57.7	33.2	31.2	49.7	1.6	0.6	0	0	4.6	0.8	1.6	0	0
43.5	28.9	59.9	6.6	2.6	6.6	4.5	2.7	5	1.9	7.1	1.3	0	0.9	2.1
11.4	10	16.2	3.4	0	0	3.9	1.8	8.1	6.3	4.7	9.8	0.6	0.9	0.2
3.3	3	6.3	3.9	3.6	4.4	2.9	0.8	1.8	0	0	2	0	1.3	0.2
43.4	32	47.4	0.4	1.4	2.1	34.4	25.5	46.4	1.8	1.1	0
69	56.1	73.6	7.4	3.3	6.5	10.3	5.3	11	0.7	1.3	1
21.7	16.8	27.5	22.7	16.4	22.4	9.7	0.6	7.3	32.3	21	38.3
41.5	34.6	53.3	6	1.7	5.5	6.7	5.1	5.3	2	1.5	3.2
53.6	34.9	54.3	4.1	1.4	2	1.4	0.5	0.2	0.5	1.4	0
45.7	40.3	57.2	19.5	7	20.6	9.6	6.1	13.9	11.7	3.9	7.4
2.9	1.4	2.5	7.4	2.8	0	1.9	1.8	1.9	4.7	6.6	10.7
34.8	18.7	31.1	48	46.5	55.7	0	0.7	2.2	1.4	0	1.6
42.5	30.6	43.5	17.7	5.1	13.4	0.4	0.9	0.5	0.7	0.7	0.2
3.8	1.5	2.7	42.7	54.4	55.6	0	1.3	0.9	2.7	0.3	0
35	27.1	43.5	5.4	0.6	15.3	2.9	0	0.7	4.5	1.3	3.6
26.8	17.2	29.1	51.7	28.9	52.8	7.8	2.8	5.3	4.8	6.1	7.6
64.1	65.5	66.3	7.7	11.4	13	17.6	8.7	17.9	1.1	0.8	0
3.1	4.5	1.1	28.8	16.9	35.8	17.7	8.8	15.9	0	1.6	0
42.3	49.9	62.8	17.3	14.5	26.4	39	31.7	47.1	1.7	0	2.2
30	32.3	29.6	4	4.7	8.4	0.2	0.2	1.5	0.9	0.9	0
37.6	35.2	44.2	9.2	5.5	7.6	18.8	14.2	16.8	6	11.2	8.7
48.4	32	47.2	27.2	22.9	29.5	0	0.8	1	0	0	2.4
24.9	11.5	28.4	64	52.6	67.8	24.5	13.5	22.6	0.6	0.3	1
10.9	5.4	10.6	30.8	41.5	41.5	4.2	3.4	1.7	1.5	1.1	0.1
18.5	17.4	30.7	4.1	1.6	2.2	0.3	1.9	0.2	5.2	4	11.3
44.2	35	50	3.9	0.8	4.5	1.2	0.1	3.1	1.5	0.3	0
40.5	31.4	46.1	4.2	0.3	3.7	33.2	21.5	34.5	3.8	1.1	0.2
33.8	24.1	41.2	50.4	42	58.9	2.7	1.4	3.9	1.2	0.2	0.1
41.1	28	43.9	47.9	33.3	54.8	30.6	20.5	33.3	1.3	0	0.2
38.3	28.2	26.9	33.7	24.1	39.4	0.2	0.8	0.7	0.8	1.1	0.7
2.3	0.1	0.6	34.6	30.9	45.8	6.8	4.9	8.3	2.3	0.4	1.1
64.1	54.2	63.1	17.9	8.8	17.3	1.8	1.4	1.6	1.2	0.7	1.5
27.2	13.3	29.6	29.2	26.7	41	1.3	0.1	0.2	1	0.5	0.8
36.8	30.9	42.4	3.3	3	7	10.9	4.1	9.9	3	0.9	1.8
34.7	20	33.7	38.7	30.2	43.2	6.9	2.5	6.5	0.4	0.7	1.5
33.8	23.7	39.2	29.3	14.2	28.8	1.3	0.3	3.4	2.5	0	0.2
36.7	27.2	49.3	0.1	3.4	2.9	2.2	0.1	1.2	0.8	0.4	0.5
35.2	24.6	46.8	8.7	3.1	7.4	0.8	0	0.9	0	0.9	1.2
52.3	41.1	61.9	34.3	26.2	46	7.1	6.6	12.5	0.6	0.1	0.8
5.1	3.4	7.9	30.5	18.7	33.5	2.1	2.4	2.4	0	0.4	1.3
21.5	17.6	26.3	24.5	32.2	40.2	0.9	0.9	0.3	0	1.8	0.4
55.3	50.6	54.9	8.9	8.6	16.7	1.9	0	0	11.4	3.3	3.3
3	0.9	0	1.1	0.5	0.1	6.1	3.5	11.9	5.5	0.2	0.9
10.4	6.8	10.9	2.1	2.5	6.6	1.2	0.8	0.8	11.7	7.1	13.8
13	13.8	12	19.6	10.3	20.3	1.4	1.1	1.3	3.7	3.5	3.1
61.9	48.6	67.5	10.7	6.5	6.2	30.3	29.3	60	1	0.5	0
62.3	50.2	69	30.8	25.8	40.3	4.8	0	0.8	0.3	0.6	1.1
9.9	3.8	8.3	1.9	0	3.2	3.2	1.8	1.2	5.2	3.3	2.4
47.6	40.4	65.4	1.5	0.2	0	11.4	11.5	18.5	3.6	3.5	5.3
42.3	30.4	60.7	1.4	1.6	1.3	0.1	1.7	1.7	1.7	0.4	0.7
8.7	4.8	5.8	17.8	9.5	15.9	6	4.3	3.9	0.8	0.4	0.8
18.1	7	14.9	0.8	0.2	2.6	1.4	3.2	3.5	4.2	2.5	4.7
6.7	5.9	8.6	42.5	34.2	52.1	0	2.2	0	1.9	0	0.3
0.9	1.2	1.5	0	0	1.5	3	2.2	4.5	0.4	0.7	2.4
29.7	28.7	40.9	16.1	11	13.9	0.4	1.5	1.2	0.5	0.4	1.6
17.6	14	23.2	25.5	11.6	29.6	1.5	1.8	3.2	26	33.8	42
19.2	20.7	20.1	15.7	20.9	20.3	0.9	0	0.9	1.1	0.2	0.6
41.4	33.8	52.3	3.7	0.7	3.8	0.7	0.6	0.7	3	1.3	4.3
45	28.7	51	2.2	0.7	2.3	37	34.7	54.9	1.7	0.5	0.8
57.4	37.4	71.3	34.9	26.6	31.3	0.8	1.7	1.3	9.4	9.2	21.5
2.8	4.1	6.5	44.2	36.8	54.2	5.4	1.2	3.5	6.4	2.8	3.4
37.4	23.6	37.7	18.1	11.4	15	31	26.6	41.4	0.2	1.2	0.7
48.2	29	52.6	43.5	33.7	59.6	43.9	33.7	52.1	0	0.7	0.9
23.9	14.3	31.2	33.2	30.7	51.7	1.4	0.3	0	2	0	0
67.1	47.2	73.1	27.5	19.2	25.1	0.7	0.5	0.5	0.3	2.3	0.9
8.2	4.3	4.8	32.1	25.8	32.7	8.4	3	7.7	0.6	2.1	0.2
46.3	40.1	52.6	8.6	4.1	7.1	2.4	1.4	1.5	1.3	0.2	0.3
45.1	45.5	54.5	2.5	0.7	2.1	0	1	1.1	1.7	0	2.9
42	31.4	48.5	4.3	7.9	15.1	7.3	1.5	10.4	3.5	8	5.4
10.2	7.5	8	10.5	5.4	13.6	0	1.1	0.9	1.9	1.9	2
15.9	13	19.3	58.4	53.3	72.7	1.7	0.7	2.5	7.1	8.2	8.8
69.9	46.7	68	19.9	20	24.8	0.2	1.6	0.1	1.9	0.8	6
61.5	43	67.6	29	25.1	31.4	1.5	0.8	1.5	13.1	4.5	6.2
35.9	24.6	37.8	0	1.4	2.3	0.9	1.4	0	1.6	4.4	1.9
9.1	6.8	6.4	34.1	26.3	39.5	11.1	4.3	14.5	12.1	8.1	6.7
69	54.1	68	17.9	18.2	29.8	0.7	0	1.5	0.5	0.5	0.9
20.9	20.9	33	2.9	0	0.4	10.3	4.4	9	4.7	0.4	2.5
1.3	2	1.4	0.8	0.9	0	0.8	0.9	1.7	1.6	0.6	3.1
63.2	48.7	66.5	2.1	0.1	0	0.4	1.3	3.3	0.6	1.4	0
30.7	22.6	28	9.1	8.8	5.1	0	0.7	1.5	0	1.8	0.9
2.7	2.5	4.5	0	0.9	1.6	7.4	2.4	12	0.6	0.2	1.6
40.2	29	42.7	55.9	41.5	59	19	16.6	26.5	0.5	0	1.1
65.2	46.4	75.3	27.1	14.2	26.5	4.6	3.7	1.2	4	1.1	3.3
34.2	16	30.8	1.2	0.9	0.2	1.1	0.2	2.5	10.2	12.6	12.2
60.9	45.4	63.2	16	12.8	13.1	1.2	0.5	0	1.2	0.3	1.7
22.5	17.7	33	42.1	26.4	45.7	2.1	0.6	2.5	1.2	0.8	1.1
22.1	11	25.1	6.4	2.6	4.5	0	0.4	1.3	0.5	1.5	2.4
41	28.5	35.1	15.8	16.7	18	3.2	2.5	1.7	0.1	0.7	1.2
56.6	49.6	49.3	29.8	34.9	46.1	23.8	19.5	21	13.3	13.9	23.7
37.1	25.9	51.9	25	10.6	32.7	1.6	2.4	0	1.3	2.9	1.8
46.1	32.2	41	5.2	5.1	7.9	35.4	27.5	48.3	0.4	0.7	1.1
0.8	0.7	0.9	1.6	5.5	2.8	1.6	0.1	2.1	1.3	0	0.3
35.3	19.5	34.7	0.1	1.6	0	2	1.6	0.7	1.3	0.8	1.8
7.2	4.6	6.4	6.8	1.1	6.2	1.1	2.7	1.8	0	1.1	2.4
51.1	42.7	57.5	1.7	0	0	5.1	0.6	5.4	2.5	0.2	1.1
36.8	31.6	43.4	4	3.6	8.7	9.5	12.9	13.7	17.2	10.2	18.9
55.5	42.7	68.8	35.8	15.9	46.1	3.9	3.1	3.4	1.9	0	0.5
35.8	27.9	32.5	4.1	0	1	0.9	0.3	0.6	0.4	2.6	0.7
57.8	43.7	71.7	3	6	6.5	3.5	0.4	1.6	0.3	1	0.3
52.6	46.2	69.2	6	5.1	3	1.5	0.1	0	3.5	0	0
40.6	21.8	46	0.3	1.3	0	0.3	1	0.7	1.2	2	0.4
12.4	7.4	18.5	2.4	1.5	2.2	4.3	0	2.2	1.7	0.9	1.3
24.4	22	17.5	5.5	1.6	6.7	2	0	1.2	0.2	0.6	1.1
34.1	30.6	34.5	1.2	1.7	0.1	1	1.4	1.3	0.6	1.2	0.4
29.8	18.6	23.3	18.4	19.1	14.5	3.2	1.1	1.5	3.9	5.1	6.9
31.7	20.7	40.4	43.8	36.8	46.7	1.2	0.5	0.2	1.7	1.8	1.8
53.3	39.6	57	47.1	40.2	54.7	0	1.7	0.5	0	1.6	1.6
50.8	35.5	59	46.7	41.5	52.7	0.8	0.1	0.7	2.2	1.1	1
32	30	42.3	35.8	27.7	46.3	0.4	0.4	0.7	0.8	0	0.9
55.8	36.1	55.3	56.1	49.3	62.6	16.7	12.8	15.3	6.3	4.8	4.9
58.6	38.6	57.7	56.9	49.3	64.5	2.4	2.5	2.8	0.4	0.7	1.4
12.6	8.7	8.5	23.1	14.7	30.1	7.7	5.9	8.5	1.3	1.2	0.4
42.7	32.2	35.5	1.5	0.5	0.5	22.3	18.2	29.3	0.8	1.9	0.6
78.9	76.5	89.7	47.4	20.7	36.6	2	2.2	5.3	2.4	1.1	0
27.2	22.8	34.5	28.4	22.6	29.1	3.4	1.6	5.1	1.1	0.5	0
45.7	34	52.3	28	20	39.4	43.2	42.1	48.4	2.9	0	0.8
4.8	0.7	4.4	34	27.4	50.7	0	1.5	1.7	1.7	0.2	0
0	0	1.7	15.7	15.3	24.7	0	0	2.2	2.3	0	1
45.4	28.6	42.3	38.8	28.1	37.3	0.7	1	0.8	1.1	2.4	1.1
2.1	3.2	1.9	19.7	12.7	16.3	2	0.7	0.7	5.7	4.7	8.1
48.3	34.1	59.4	21.2	14.2	14.4	2	0.6	0.6	8.4	0.6	8.3
5	3.1	5.2	26.8	32.9	42.4	1.3	0	0.3	1.6	3.9	1.2
6.5	0.4	2.3	0.8	0.3	0.7	0.8	1.4	0	3.8	0	0
52.6	44.2	62.2	17.9	13.5	32.8	1.2	1.3	0	1.4	0.6	0
18.5	10.6	12	40.3	28.8	55.1	1.5	0.3	1.8	0.7	0.5	0.7
61.2	46.6	66.8	14.5	11.3	18.2	7.6	6.2	5.9	1.4	0.3	0
45.2	30.9	57.8	12.2	3.9	10.1	2.3	2.7	4.1	0	0	3.7
46.4	30.7	58.1	2.6	0	1.4	5.2	1	9	4	1.9	4.7
38.4	39.8	53.2	1	1	1.7	0.9	0.3	0.9	0.9	0	0.7
36.6	39.6	53.7	48	32.7	42.6	5.3	7.5	7.8	6.3	5.7	6.9
38	29.1	49.3	14.2	5.6	9	14.1	9.8	14.7	1.1	0.5	0
44.7	32	44.6	39.4	34.3	55.2	5.8	1.9	4.5	0	1.1	1.1
2.9	0.3	0.7	0	0	2.2	0.9	0.8	0.9	2.5	0.8	0
58.4	53	68.7	32.7	13.4	26.9	2.7	4.9	6.4	2.3	0.7	1.5
9.4	7.9	13.6	5.4	2.5	1	0	1.3	0.8	0.8	1.5	0
33.9	29.6	46.7	9.2	9	12.9	1.1	0	1	1.2	0.4	0.4
53.1	50.7	56.7	39.2	32.7	42	0.1	0.1	1.2	6.1	2.1	7.5
21.6	12.1	22.5	5.8	5.8	9.9	0.7	1.2	1.5	10.8	3	0
1.9	1.1	2.1	16	10.5	37.2	1.8	0	0.3	1.6	0.9	1.6
20.8	18.9	21.7	1.4	0	0.7	0.1	0	1.6	0	0	1.6
38.7	27.9	45.4	38.4	26.1	44.8	0	1.4	1.5	1.4	1.8	1.5
33.3	41.9	46.7	44.4	30.3	52.4	0	0	2	0.3	0	1.9
69.5	52	64.9	2.2	1.5	0	2.8	0	0	2.5	4.6	6.3
49.6	38	54.8	4.2	0.9	1.2	6.3	2.7	9.1	5.6	5.8	5.3
33.7	21.6	37.3	17.6	10.5	20.3	2.2	3.6	3.3	10.4	5.4	13.5
46.7	30.9	53.5	0.4	1.4	2	8.1	1.4	4.5	1.5	0.5	0.9
27.3	24.6	28.3	33	30.3	37.9	0	1.5	0.1	0.5	0.5	1
41.4	33.3	58.5	45.7	29.6	42.7	19.2	15.7	34.7	1.7	0	0.4
57.9	42.1	68.2	26.5	14.2	38.8	20.4	10.4	20.2	2.3	0	0
38.5	29.8	44	0.1	1.2	1.1	7.2	2.9	9.2	5.9	4.2	7.1
39.5	36.1	49.8	5.4	2.8	4.6	1.5	2	0.1	0	0.4	1.3
40.8	23.8	44.6	19.8	14.6	22.6	56.8	49.5	61.3	2.8	1.6	5.1
9.4	9.2	15.2	64.1	56	68.1	0.4	1.7	1.1	3.1	0	0
47.9	44	58.8	43.2	34.8	48.5	0.7	1.9	1.2	0.3	0	1.5
62.5	48	68.1	53.5	53.5	72.1	64.5	42.7	60.9	4.2	2.3	1.6
60.1	35.5	67.9	5.9	3.2	2	16.5	9.7	13	6	5.6	6.4
47.7	45	62.4	18.9	20.3	20.1	5.3	2.3	6.2	0.5	1	1.5
21.5	27.3	36	47.1	24.8	34.7	1.7	0.3	1.5	3.3	2.4	1.9
34.3	20.5	41.5	6	3.3	6.9	5.6	2.3	3.6	0.4	0.4	1
18.6	8.8	22.8	19.7	11.1	36.9	5.7	1.2	4.5	1.9	0	0.4
43.4	30.5	42.7	19.3	15.7	8.4	0.6	1.3	3.1	2.3	0	0.5
45.1	28.9	44.7	8.7	8.3	18.5	8.7	4.1	8.2	0	0	1.7
25.6	12	31.9	5.4	4.8	3.7	2.4	2.2	2.2	1.3	0	1
4.1	6.4	11.7	53.3	41.2	61.4	3.6	4.3	2.1	1.8	0	0.7
22.1	16.4	25.9	9.3	10.1	22.6	1.1	0	6.7	0	0.8	0.8
56.3	48.4	57.5	41	27.8	47.2	3.5	0.9	3.2	2.5	0.5	0.5
62.6	62.7	65.6	6.7	12.8	12.7	9.9	7.5	4.2	1	1.3	1.1
56.6	55.1	70.6	37.5	36.1	57.6	7.3	5.9	2.3	0.9	0.4	0.9
59	54.6	74.3	2	2.2	1.9	4.1	3.6	3.4	1.6	0.3	1.1
1.8	4.5	0.9	15.8	13	21.4	44.8	35	50.3	1.7	0.6	2.5
6.4	1.2	7.2	5.9	2.5	2	0.7	1.3	1.8
55.9	49.9	62	14.6	10.5	19.3	1	0	0.5
5.1	3.8	3.5	5.7	9.2	11.3	10.1	9.7	17.6
6.5	5.5	9.7	5.5	5.4	1.1	27.3	20.7	41.9
27.2	16.9	27.1	39.8	30.9	44.1	2.1	0	0
65.7	59.8	76.6	38.5	21	40	1.6	2.3	2.6
55.2	47.7	59.4	4.9	3.4	6.6	2.4	2.3	1.4
58	48.8	58.8	34	24.8	35.1	2.1	1.4	3
34.9	30	47.8	27.8	19.9	23.4	11.6	6.7	17.9
34.5	26.9	36.9	4.2	1.7	4.8	5	3.6	5
31.6	21.5	46.2	2.1	0.3	2.4	1.1	0.4	1.5
34.7	22	25.1	1.3	0.8	2.2	1.8	1.3	6.7
1.9	1.6	6.1	55.6	36.1	60.4	3	1.2	1.7
23.5	14.5	32	0.7	1	1.2	0.4	2.3	1.8
57.1	50.1	62.2	59.5	66.2	72.6	0	0	2.6
55.8	50.5	53	4.1	1.4	1	1.6	0.3	0
60.7	56.7	69.3	36.1	33.4	46	3.6	1.1	1.9
19.8	12.4	27.4	43.6	33.9	47	0.4	0.5	1.6
17.1	8.2	27.9	3.5	3.4	3.1	0	0.9	0.8
12.9	7.3	14.2	44.2	39.2	61.7	9.4	7.2	19.1
56.3	48.7	73.5	7.9	6.1	10	18.6	14.9	15.8
62.3	46.6	60.1	38.6	46.5	63.1	9.1	4.3	14.4
64.3	44.5	58.6	38	37	53.5	22.4	20.9	17.9
69.3	45.7	65.7	19.9	16.1	18.8	3.2	1.3	2.4
20.1	12.5	23.4	1.3	0	0.4	2	0.6	2
54.7	57.5	57.2	0.9	0.8	0.8	1	0.4	1
62.1	56.5	59.5	0	1.1	3.6	3.1	2.9	2.9
23.5	18.7	22.1	0.1	1.1	1.3	56.8	58	68.8
54.1	43.2	69.6	17.6	12.4	16.2	1.7	0	1
55.5	43.4	68.4	8.4	5.2	13	0.8	0.8	1.7
47.9	47.1	60.2	6.4	2.2	6.7	0	0.5	1.3
55	35.4	64.4	0.5	1.8	0.4	3.4	2.3	5.2
7.8	7.3	6.2	39.1	28.3	55.4	12.3	8.7	15.3
35	24.4	40.3	30.8	24.6	43.7	6.6	4.6	6
61.2	51.4	67.1	35.5	28.2	33.3	0.1	1.4	0
42.6	20	56.6	17.9	4.1	11.9	2.7	3.3	2.1
64.9	53.9	76.2	21.4	28.7	33.6	0.5	0.6	0.8
13.7	7.4	20.7	2.1	0.3	0.4	0.3	0	2.1
60.5	44.6	64.7	27.7	20.3	36.6	0.7	0.7	0.3
56	40.6	64.3	0	0.6	1.7	0.9	0.8	1.2
7	2.5	7.3	10.5	6.3	12.4	1.3	0.2	0
47.2	34.1	60.7	9.9	10.5	11	0	0	2.2
47.4	37.4	57.5	24.2	20.3	36.1	7.4	4.7	13.4
29.6	17.9	37.9	0	2.8	2.2	4	4.5	6.4
51.3	37	57.8	15.5	11.2	13.3	0.9	0	0.8
48.2	36.9	50.8	5.8	4.2	6.5	28.5	27.6	36
17.4	9.2	11.5	2.1	0.7	0	19.2	18.4	18.2
31.3	22.4	34.3	32.5	26.4	38.8	48.9	43.4	60
30.3	28.3	48.6	23.4	16.6	26.5	2.6	4.5	1.8
58.4	47.8	66.4	39.2	29.4	47	0.5	0.4	0.7
40.6	26.2	39.5	24.2	10.2	25.7	0.4	1.4	2.6
30.3	21.4	28.1	6.4	6.8	10.7	3.5	1.5	7.6
22.8	20.6	34.1	4.1	5.8	2.1	0	0.9	1.5
36.6	33	39.5	6.3	6.4	19.8	1	0.4	1.8
59.6	34.8	56.6	22	12.8	21.8	17.3	10.9	15.9
58	35.3	72.3	1.6	2.5	1.6	5.3	2.7	7.4
33.5	28.5	44.1	56.3	38.8	52	11.9	8.3	13.7
43.8	31.8	53.9	3	0.5	2	5	4	5.7
59.4	45.2	60.4	3.4	2.6	4.1	21.7	11.2	17.3
42.1	32.5	38.7	7.9	1.4	8.8	2.9	3	0
54.6	42.2	57.8	2.7	2.6	5.3	6.3	1.3	4.7
45.5	45.8	64	14.3	10.9	18.8	27.4	23.5	37.9
50.4	37.1	54.8	7.4	13.7	17.4	32.1	21.2	44.7
21.7	18.9	16.6	2.2	0.3	1.6	0.7	0.4	1.6
60.4	51.8	63.9	16.7	15.2	28.2	0.9	0.9	0
0.7	3.8	2	4.2	10.4	1.3	0.2	1	1.8
44.9	36.1	54.3	62.4	52.1	66.2	0.7	0.6	0.5
57.7	50.4	64.6	20.1	15.6	24.2	1.3	0.6	1
53.2	44.4	60.6	0.8	1.2	2.5	16.4	8	11.5
39.5	31.8	49.1	0	1.2	1.6	2	4	6
22.2	8.8	21.7	0.5	1.3	1.8	1.3	0	1.5
46.7	27.8	51.2	2.4	0	1.2	0.9	0.6	0
54.8	33.7	49.7	13.7	9.5	23.7	5.5	3.5	7.5
17.5	16	26.2	37.4	29.7	41.2	2.1	0.7	0.8
44.3	40	55.9	12.3	9	5.9	6.1	1.7	3.4
45.6	38	62.8	53.3	54	63.3	40.4	44	55
31.5	35.8	44.6	26.1	21.6	40.1	1.8	0	0
36.7	44.7	50.9	26.9	18.7	35.2	1.7	0.1	0.6
56.7	48.4	60.8	3.1	4	2.2	20.5	12.3	30.3
37.7	29.1	35.3	62.7	43.7	67.6	0	1.2	0.4
31.7	27.8	48.8	5.7	1.7	6.4	1.8	1.7	1.4
55.2	43.2	62.6	44.6	35.8	52.3	0	0	2.2
24.1	13.2	30.3	48.7	48.6	50.7	10.1	10.2	18.2
19.1	19.8	20.3	0	1.3	0.3	1.9	0	0.7
22	16.2	34.8	4.7	1.1	7.4	4.6	3.5	4.7
10.5	6.2	20.8	31.3	21.9	37.8	3.1	2.3	4.1
37.8	43.3	35.5	35.6	30.4	41.7	0.4	1	1.4
38.3	24.1	44.9	1.4	2.3	2.6	15.7	12	23.6
57	41	61.1	8.6	4.5	4.4	0.5	1.3	0.5
53.2	31.4	57.6	0.6	0.4	0.5	33.1	24.6	30.3
61.7	45.6	70.6	19.9	14.6	16.4	3.1	0.5	1.5
17.4	23.4	25.7	7.5	10.2	13.7	0.9	0.7	0
67.8	62.9	79.3	1.4	1.8	3.3	2.8	2.5	3
38.2	29.5	62.4	15.4	4.3	22.8	0	1.1	1.8
35.8	32.3	42.8	56.4	47.3	70.4	5.3	0.8	3.3
66.9	48.5	65.8	1.7	0.8	1.7	3.6	1.4	5.3
51.2	38.3	57.6	12.8	6.9	15.5	34.6	23.3	34.6
43.6	33	47	15.9	11.6	25.7	1.2	0.9	0.2
2.1	2.2	1.3	2.1	1.2	0.8	1.6	1.6	0.6
53.1	49.3	58.1	11.4	14.6	19.4	0.7	1.6	0.2
22.3	14.2	31.5	59.8	40.7	64.9	1.5	2.2	0.1
48.2	37.6	54.1	7.2	8.7	12.2	39.5	31.4	41.2
28.1	27.1	39.2	18.3	23.6	29.9	0	1.1	1.2
34.8	22.7	35	2	0.3	0	5	4.6	3
15.6	13.3	21.4	12.2	5.9	11.2	1.6	1.9	3.2
49.3	27.5	65.3	0.6	0.6	0.9	1.6	0	0.3
5.9	7.2	14.8	7.2	14.9	23.2	0.2	0	1.4
30.1	22.6	28.7	1.9	1.7	0.8	1.8	0	2.2
28.6	23.5	36.8	17.5	7.3	14.7	5.2	7	13.2
63.9	48.3	60.9	29.4	12.3	32.4	25.2	14.8	25.3
60.6	40.5	52.7	2.4	1	5	1	0	3.4
46.1	26.2	63.5	35.9	27.9	37.7	12.5	10.3	10.9
60.1	58.1	71.2	15.1	11.2	15.8	2.2	0.6	0
32.3	28.3	48.1	44.9	38.5	60.5	0	0.3	1.8
21.1	14.6	20.2	7	8.9	7.9	0.9	0.4	0.5
11	10.5	11.7	16.5	12	22	1.8	1.1	2.1
53.5	42.8	64.4	32.8	28.3	31.3	4.4	3.5	2.8
44.3	25.3	48.9	14.9	5.1	10.7	1.2	0.8	1.5
47.1	39	54.5	19	16.5	23.4	2.1	4.8	4.1
1.7	0	0	12.3	8.8	17.7	0.9	0.8	0.5
49.2	35.3	51.1	59.6	45.3	53.2	13.7	9.9	12.8
52.5	42.6	64.3	27.7	24.6	35.9	1.2	1.1	0.9
34.4	33.2	42.2	22.6	16.8	27.9	1.2	2.3	3.2
29.2	30.5	42.5	26.3	18	27.8	28.3	21.6	23.8
14.2	8.9	13.3	54.9	48.3	69.6	3	0.5	1.5
48.8	14.7	46	1.8	1.6	2.1	0.2	0.5	1.1
18	11.5	27.1	26	17.1	34.6	6.8	5.4	8.1
31.4	23.7	26.5	1	0	0.9	14	19.4	18.3
63.8	45.9	59.8	1.3	0	0.4	36.1	22.5	34.2
19.1	14.7	18.9	37.3	31.5	47	0.9	0.8	2.1
22.6	12.1	31.7	0	0.9	1.4	2.8	1.1	1.6
56.6	46.2	57	9.6	4.9	17.6	3.9	13.3	6.1
51	45.9	70.5	1.2	1	3.9	1.4	0	0.8
50.5	33.4	51.4	31.1	15.9	28.6	0.6	1.9	0.5
70.1	47.6	74.1	0.8	0.2	1.6	32.9	24.7	44
52.2	40.1	53	0	0	2.3	4.6	0.3	3
44	28.7	45.3	47	49.3	55.4	1	0	0.6
58.1	48.6	67	62.7	51.9	73.1	1.9	3.5	2.5
52.3	52.1	59.5	58.8	48.8	63.4	43.5	25.4	60.5
27.3	25.4	43.8	6.6	8.9	10.1	1.8	0	1.4
50.7	41.1	56.8	25.3	13.4	25.7	1.2	1	1.4
19.4	19.9	30.5	23.9	24.3	30	7	6.3	6.3
45.7	36.9	47.3	35.2	31.6	40.4	1.9	2	0
46.4	31.8	47.2	44.3	40	55.3	0.3	1.2	0.4
37.5	35.1	52.7	17	5.6	28.7	18.2	7	13
1.5	0.8	0.3	45.2	39.5	57.7	1.4	0.3	0.4
41.1	25.2	47.7	42.3	24.5	48.7	16.2	12.2	15.7
24.9	22.3	35.1	1.2	0.9	0.9	2.1	0	2.9
65.1	47.7	61	26.5	15.5	30.5	0.3	1.2	0.5
41.8	34.4	63.9	42.9	26.8	43.4	0.9	0	1
42.9	39.3	46.9	54.3	53	67.8	1.1	0.2	0.2
52.5	46.6	52.9	60.9	49.5	68.3	3.9	2	4.6
53	42.1	51.9	9.4	15.1	8.1	0.3	0	1.3
50.9	48.8	57.7	1.1	2.9	8.9	2.8	2.1	0.1
52.9	48.1	60.3	1.8	0.9	0	0.7	0	1.1
28.1	18.8	16.2	8.5	9.3	7.9	2.4	1.2	4.2
34.1	18.1	36.2	43.7	31.2	43	3.2	2.6	0.5
39.7	28.6	47	39.4	26.6	44.7	0.7	0	1.3
36.7	44.5	50.7	0.5	0.6	1.4	13.2	9.3	11.7
44.1	28.4	39.9	20.7	10.4	22.2	0.8	1.1	0.2
12.8	7.4	10.6	26.3	23	32	9.6	3.3	9.7
48.6	39.8	51.1	15.5	14.2	16.7	0	0	1.7
19.6	13.9	24.1	35.2	26.3	42.8	0.8	0.4	0.5
38.9	30	35.6	37.7	29.4	36.7	44.1	32.5	51
17.1	11.3	23.3	44.8	36.5	48.4	1.2	0.6	1.2
18.5	13.7	17.5	13.5	11.8	17.5	1.9	1.8	5.6
47.1	49.9	57.4	46.7	34.5	53.9	50	41.2	51.3
29.1	20.6	30.4	25.6	22.2	33.6	5.9	3.2	5.3
42.8	23.3	43.6	44.6	30.3	46.4	11.1	8.3	10.6
13.4	6.2	7.1	0.9	1.2	1.9	0	0.5	1
27.1	12.2	22.4	19.4	16.7	24.9	0	1.1	1.7
14.8	16.5	28.5	31.2	24.1	37.2	8.7	0.7	6.1
31.8	22.7	31.6	32.6	33.8	37.4	2.8	2.5	3.5
38	28.8	54.6	9	11.4	9.3	2	0.9	0
10.3	4	11.4	0.1	0.7	0.7	1.5	0	0.9
21.5	20.7	33.9	18.4	3.7	17.4	0.8	1.2	1.1
46.3	43.9	47.1	2	1.4	0.7	1.3	1.4	3
10.2	11.1	14.4	5.6	1.2	4.3	15.6	9.3	13.6
42.2	30.6	40.3	0	1.6	1.4	8.3	5.4	5.3
43.9	31.4	45.3	0.3	0.3	1.9	0.4	0	1.2
30	16.5	41.7	29.4	32.1	42.5	2.6	1.6	2.2
40.7	27.8	37.5	41.6	31.7	47.2	13.4	8.4	14.6
32.8	25	39.3	24.1	12.3	22.2	0.6	1.4	2.6
13.9	10.9	13.2	32.6	24.8	29.7	2.9	0	0
50.6	42.5	67.3	8.3	8.8	9.3	0.1	0.5	4.2
43.3	34.6	53.2	15.4	5.7	17.1	0.6	1.6	3.4
18.9	14.7	19.1	27.1	20.9	38.8	0.4	0.5	1.7
22.4	18.4	35.9	29.8	37.1	42.3	4.1	0.2	2.6
40.5	26.8	39.3	36.5	23.8	47.7	1.5	0	1.8
39.2	32.2	50.2	0.2	0	4.3	1.1	0	1
52.6	54.4	61.4	7	5.5	9	7.5	7	2.3
39.5	34.5	47	27.4	19.9	32.9	1.8	3	1.8
19.9	17.4	24.8	3	0	2.2	0.4	2.2	4.2
38.5	19.4	47.8	9.4	5.2	7.2	0.3	1.1	2.4
13.3	15.8	25.2	40.4	27.3	42.7	26.6	22.7	36.1
45.2	31.6	41	17.5	12.3	19.8	33.2	20.7	31.7
46	38.5	54.7	36.6	23.7	37.7	0	3.8	0
24.5	15.7	21.4	13.6	14.8	16.9	2.2	2.3	7.5
			4.6	4.3	11.4	43.6	33.8	47.8
			27.2	26.8	46.6	5.8	4.1	8.5
			20.8	9.1	26.6
			26.7	24.7	39.1
			12.8	9.7	15.9
			20.2	7.5	20.4
			1.9	5.6	4.5
			0	0	1.6
			22.6	12.6	22
			21.8	24.1	22.6
			24.4	23	28.9
			50.5	29.1	54.5
			28.2	14.5	30.1
			24.8	23	37.9
			5.2	5.7	3.3
			39.2	31	39.2
			18.4	12.7	27.6
			14.9	3.4	12.1
			39	32.4	58.2
			5	2.3	5.5
			5	3.6	7.2
			49.8	36.7	57.2
			57.5	33.6	53.8
			34.6	32.9	40.2
			0.8	0	2.5
			22.9	19.7	24.7
			17.7	4.5	24.7
			1.3	2.9	3.6
			11.8	10.7	16.7
			9.9	6.1	13.4
			16.1	10.8	26.1
			0.1	1.4	0.3
			62.5	34.3	63.4
			36	18.8	34.6
			13.8	3.4	9.9
			13.5	17	17.4
			34.5	31.4	37.6
			35.8	22.1	35.3
			10.9	4	6.5
			1.8	0.6	0.8
			9.1	9.2	20.1
			0.6	0	1
			32.3	23.3	30.2
			36.6	42.2	41.6
			3.3	1.9	1.5
			6.7	2.8	5.1
			26.6	26	35
			3.2	1.4	7.9
			3.9	1.1	3.8
			9.2	15.3	19.2
			1.1	0.2	0.8
			2.6	0	2.9
			2.9	0.7	0.9
			41.4	30.8	33.8
			9.7	2	9.9
			28.5	23.9	42.4
			0.8	2	1.1
			6.2	2.4	8.6
			6	3	7.9
			7	7.5	8.8
			1.3	0.2	0.1
			2.7	1.2	0
			1.9	4.5	9.5
			46.9	46.3	67
			4.3	1.1	0.5
			28.6	23.9	33.1
			32	19.4	41.7
			38.5	23.9	36.4
			41.1	31.3	44.7
			39.4	20.4	36.9
			42	32.8	44
			19.1	14.7	19.3
			18.6	15.6	21.2
			6.1	7	13.4
			4.1	4	7.2
			45.1	31.1	41.5

## Sheet: Fig.2d
Gene name	Poly-Q			Poly-L			Poly-A			Poly-S
	rep1	rep2	rep3	rep1	rep2	rep3	rep1	rep2	rep3	rep1	rep2	rep3
CELF3	50.4	33.9	41.9
DENND4	43.6	32.8	38.3											%Average editing at alternative target, protein-coding loci
KCNN3	42.5	41.5	48.4
KCNN3	44.4	39.2	61
FMN2	54.6	55.8	65.8
ARID1A	48.5	33.8	54.6
ST6GALNAC5	74.8	50	80.7
PRDM10	64.5	47.5	73.3
PACS1	54.4	42.8	58.8
MAML2	44.3	42.9	49.1
MAML2	47.2	39.5	61.5
ATXN2	71	55.9	87.8
ATXN2	60	51.1	75.9
ATXN2	38.9	38.6	58.4
ATXN2	51.9	51.7	73.6
NCOR2	36.6	35.6	46.4
EP400	35.3	28	40.1
EP400	51.6	36.1	54.4
KMT2D	29.3	18.3	31.7
KMT2D	35.8	18	48.5
ZNF384	47.9	34.6	55.4
ATN1	69.5	45.9	63.7
FOXJ2	22.5	14.8	30
FAM155A	45.6	31.5	68.6
FAM155A	58	47.1	68.8
FAM155A	54.5	42.1	68.1
MIDEAS	56.6	44.3	63.9
IRF2BPL	44.1	19.3	48.2
IRF2BPL	44	26.8	48.8
IRF2BPL	43.6	29.8	51
ATXN3	48.5	36.5	52.1
MEF2A	47.4	45.1	51.5
ARID3B	44.6	45	57.1
POLG	52.5	44.6	58
CENTP	58.1	47.2	79
CENTP	61.9	48.3	79.1
ZFHX3	26.1	17.9	27.5
RAI1	43.5	28.9	59.9
SCOS7	69	56.1	73.6
VEXF1	42.3	49.9	62.8
ENR1	48.4	32	47.2
NUMBL	13	13.8	12
TNS1	30.7	22.6	28
FBXO11	55.5	42.7	68.8
NCOA6	50.8	35.5	59
NCOA6	32	30	42.3
ZMYND8	27.2	22.8	34.5
NCOA3	45.7	34	52.3
SCAF4	52.6	44.2	62.2
MED15	61.2	46.6	66.8
MED15	45.2	30.9	57.8
MED15	46.4	30.7	58.1
MED15	38.4	39.8	53.2
MED15	36.6	39.6	53.7
MN1	44.7	32	44.6
TNRC6B	58.4	53	68.7
USF3	33.3	41.9	46.7
ATXN7	64.6	64.8	67.6
MAGI1	56.6	55.1	70.6
MAGI1	59	54.6	74.3
MAML3	55.2	47.7	59.4
MAML3	58	48.8	58.8
MAML3	34.9	30	47.8
HTT	64	48.4	61.9
HTT	66.1	46.3	60.4
HTT	71.1	47.5	67.5
BMP2k	54.7	57.5	57.2
BMP2k	62.1	56.5	59.5
ARID1B	57.7	50.4	64.6
ARID1B	53.2	44.4	60.6
ATXN1	46.7	27.8	51.2
ATXN1	54.8	33.7	49.7
TBP	17.5	16	26.2
TBP	44.3	40	55.9
FOXP2	61.7	45.6	70.6
TMEM229A	67.8	62.9	79.3
POU6F2	48.2	37.6	54.1
DLX6	60.1	58.1	71.2
C9orf43	45.7	36.9	47.3
SMARCA2	41.8	34.4	63.9
SMARCA2	42.9	39.3	46.9
MAMLD1	42.8	23.3	43.6
AR	39.2	32.2	50.2
MED12	39.5	34.5	47
YIPF2	3	1	0
IRS1	3	2	4
NUCB1	10	4	8
JPH3							44.8	29.5	59.8
TMCC1							27.3	24.6	28.3
RPL14							25.6	12	31.9
ZNF395							22.6	12.1	31.7
PASD1							27.1	12.2	22.4
SUPT20HL1							42.2	30.6	40.3
SUPT20HL1							44	31	45
MMEL1				35.7	32.4	42.7
GDF10				47	46.4	62.9
ADAMTS8				40.4	33.9	47.5
B4GALNT4				60.6	50	73
LTBP3				58.3	42.4	71.8
DCHS1				26.5	16.8	25.5
LRP5				43	33.2	55.2
SCUBE2				4.5	0.9	10.9
BRI3BP				45.2	23.1	40.6
LRCOL1				36.3	26.1	41.4
CHRNA3				51.4	48.7	64.4
HCRT				41.5	34.6	53.3
GHDC				53.6	34.9	54.3
PTH2				47.6	40.4	65.4
PLA2R1				8.2	4.3	4.8
ADAMTS2				40.6	26.2	39.5
NOTCH4				31.5	35.8	44.6
SMO				38.2	29.5	62.4
TNFSF9				7	6	9
EFNA3				8	5	13
LRRC59				4	2	3
TM9SF3				3	5	0
TAS1R1				1	1	4
MLC1				21	19	22
SCARF2				18	11	12
JCAD										39.9	30.6	45.8
KRT76										15.4	5.5	19.2
TENT4B										36.5	26.7	39.8
SALL1										37.5	32.9	45.2
E2F4										45.2	41.6	59.8
MPRIP										47.3	37.6	57.7
BCL6B										18.5	17.4	30.7
FAM104A										44.2	35	50
AFF3										29.7	28.7	40.9
IRS1										40.2	29	42.7
DNER										34.2	16	30.8
MCC										55	35.4	64.4
NRG2										64.9	53.9	76.2
TNRC18										49.3	27.5	65.3
BHLHE22										70.1	47.6	74.1
SNAPC4										41.1	25.2	47.7
MLLT3										52.5	46.6	52.9
MLLT3										53	42.1	51.9
MLLT3										50.9	48.8	57.7
MLLT3										52.9	48.1	60.3
BRDT										9	13	9
TSC1										2	1	0
SREBF2										9	8	14
IRF9										2	1	3

## Sheet: Fig.2f
	0 mismatches			1 mismatch			2 mismatches			3 mismatches
Gene	rep1	rep2	rep3	rep1	rep2	rep3	rep1	rep2	rep3	rep1	rep2	rep3
HTT	68.8	74.2	70.4
AR	57.1	60.9	56.4
ATXN1	47	33.3	38
ATXN2	62.5	47.5	50
ATXN7	77.8	56.6	61.7
ATN1	68.2	51.2	57.1
TBP	56.6	57.1	53.1
				23.47	17.21	23.41
				50.73	45.69	54.69
				31.3467	22.4367	34.6267
				5.9	3.01	4.35
				31.4233	32.2533	38.3333
				1.29	1.56	2.25
				7.88	6.5	7.58
							38.37	29.42	42.24
							5.97	6.32	4.83
							0.3	1.62	1.19
							2.58	2.1	3.74
							1.3	1.9	2.25
							40.23	27.68	44.23
							0.22	0	0.24
										6.17	4.29	7.53
										0.54	0.41	0.21
%Average editing at off-target loci with # mismatches

## Sheet: Fig.2g
log2 (fold-change)
rep1	rep2	rep3	Average
			0.375804878
			-0.413054
			0.80018
			0.761285
			-0.0395284
			0.0201302
			0.043702
0.460716	0.437083	0.367424
0.16051	0.0530086	0.404713
1.33069	-0.035677	1.26549
2.11736	2.88272	2.94937
0.511663	0.178448	0.336408
0.0743765	0.580706	0.380822
-0.689299	-0.378512	0.152003
0.457893	-0.367143	0.991011
0.642391	0.469485	-0.361483
	1.94753	1.32569
0.264897	1	-0.137504
0.547488	0.881356	0.152003
-0.49731	-0.00417568	-0.297028
-0.246759	-0.100978	0.585601
2.2109	-0.450661	2.09954
