# Supplementary material for: Base editing of trinucleotide repeats that cause Huntington’s disease and Friedreich’s ataxia reduces somatic repeat expansions in patient cells and in mice
Source: Nat Genet. 2025 May 26;57(6):1437–51. doi: 10.1038/s41588-025-02172-8 (PMC12165863; doi:10.1038/s41588-025-02172-8)
Supplement: Supplementary file 8 — Statistical source data. [file 41588_2025_2172_MOESM8_ESM.xlsx]

## Sheet: Fig.3c
	12 weeks						24 weeks
Tissue	rep1	rep2	rep3	rep4	rep5	rep6	rep1	rep2	rep3	rep4	rep5	rep6	rep7
Cortex	40.81	56.56	59.19	42	58	69	50	52	58	50	43	31	41
Striatum	13	18.51	39	45	41	38	14	28	44	45	23	25	34
%GFP+ nuclei in the CNS

## Sheet: Fig.3d
	editing																												STOP codon(s)
	4 weeks			12 weeks						24 weeks							Untreated					Vehicle control							4 weeks			12 weeks						24 weeks							Vehicle control
Tissue	rep1	rep2	rep3	rep1	rep2	rep3	rep4	rep5	rep6	rep1	rep2	rep3	rep4	rep5	rep6	rep7	rep1	rep2	rep3	rep4	rep5	rep1	rep2	rep3	rep4	rep5	rep6	rep7	rep1	rep2	rep3	rep1	rep2	rep3	rep4	rep5	rep6	rep1	rep2	rep3	rep4	rep5	rep6	rep7	rep1	rep2	rep3	rep4	rep5
Tail				4.2	3.8	4.1	4.3	4.1	4	4.1	4.1	4	4.3	1.7	2.2	1.1	2.3		2	2	2.1	1	1.3	2.2	2.2	2.5	1.2	2.2
Cortex	22.7	25.7	25.1	29	24	40.5	38.6	22.9	40.7	32.5	36.9	37.3	34.2	21.6	40.5	32.7	1.3	1.5	0.8	0.9	0.7	1.5	1.3	1.5	2.2	3.2	3.1	2.3	1.4	1.5	1.3	1.1	1	1.1	0.9	0.7	0.9	1.1	1.1	1	1.2	0.9	1.3	1	1.2	1.3	1	0.9	0.4
Striatum	6.2	6.3	4.2	26.4	19.4	21.4	24.3	18.6	22.5	22.3	22.4	23.5	25.9	31.6	35.4	17.7	1.1	1.5	2	1.3	0.6	1.3	2.5	3	1.1	3.5	3.1	2.9	1.8	1.2	1.6	1.2	0.8	0.9	0.8	1	0.8	0.7	0.9	0.7	0.9	1.1	1.6	1.2	0.6	0.7	1.2	1.3	1.4
% HTT alleles with >=1 CAA interruption
[truncated: 4 more columns]

## Sheet: Fig.3e
	Bulk nuclei							GFP+ nuclei
	rep1	rep2	rep3	rep4	rep5	rep6	rep7	rep1	rep2	rep3	rep4	rep5	rep6	rep7
12 weeks	27.2	39.7	40.6	35.8	49.8	56.2		45.2	80.5	70.5	63.6	75.4	80.8
24 weeks	54	36.5	49.3	42	56.61	43.59	50.06	80	70.9	75.5	52.8	81.22	83.37	90.36
% HTT alleles in the cortex with >=1 CAA interruption

## Sheet: Fig.3f
	Bulk nuclei							GFP+ nuclei
	rep1	rep2	rep3	rep4	rep5	rep6	rep7	rep1	rep2	rep3	rep4	rep5	rep6	rep7
12 weeks	4.7	7.6	25.4	34.1	24.1	12.9		18.3	27.1	53	74.2	57.3	43.1
24 weeks	14.7	20.7	41.13	29	36.37	40.33	37.39	47.4	64.5	74.48	86.1	72.75	76.64	84.2
% HTT alleles in the striatum with >=1 CAA interruption

## Sheet: Fig.3g
CAG change	Untreated				AAV9 CBE
	rep1	rep2	rep3	rep4	rep1	rep2	rep3	rep4	rep5	rep6	rep7	rep8	rep9	rep10	rep11
-100	0	0	0	0	0	0	0	0	0	0	0	0	0	0	0		Allele frequency at 24 weeks, tail
-99	0	0	0	0	0	0	0	0	0	0	0	0	0	0	0
-98	0	0	0	0	0	0	0	0	0	0	0	0	0	0	0
-97	0	0	0	0	0	0	0	0	0	0	0	0	0	0	0
-96	0	0	0	0	0	0	0	0	0	0	0	0	0	0	0
-95	0	0	0	0	0	0	0	0	0	0	0	0	0	0	0
-94	0	0	0	0	0	0	0	0	0	0	0	0	0	0	0
-93	0	0	0	0	0	0	0	0	0	0	0	0	0	0	0
-92	0	0	0	0	0	0	0	0	0	0	0	0	0	0	0
-91	0	0	0	0	0	0	0	0	0	0	0	0	0	0	0
-90	0	0	0	0	0	0	0	0	0	0	0	0	0	0	0
-89	0	0	0	0	0	0	0	0	0	0	0	0	0	0	0
-88	0	0	0	0	0	0	0	0	0	0	0	0	0	0	0
-87	0	0	0	0	0	0	0	0	0	0	0	0	0	0	0
-86	0	0	0	0	0	0	0	0	0	0	0	0	0	0	0
-85	0	0	0	0	0	0	0	0	0	0	0	0	0	0	0
-84	0	0	0	0	0	0	0	0	0	0	0	0	0	0	0
-83	0	0	0	0	0	0	0	0	0	0	0	0	0	0	0
-82	0	0	0	0	0	0	0	0	0	0	0	0	0	0	0
-81	0	0	0	0	0	0	0	0	0	0	0	0	0	0	0
-80	0	0	0	0	0	0	0	0	0	0	0	0	0	0	0
-79	0	0	0	0	0	0	0	0	0	0	0	0	0	0	0
-78	0	0	0	0	0	0	0	0	0	0	0	0	0	0	0
-77	0	0	0	0	0	0	0	0	0	0	0	0	0	0	0
-76	0	0	0	0	0	0	0	0	0	0	0	0	0	0	0
-75	0	0	0	0	0	0	0	0	0	0	0	0	0	0	0
-74	0	0	0	0	0	0	0	0	0	0	0	0	0	0	0
-73	0	0	0	0	0	0	0	0	0	0	0	0	0	0	0
-72	0	0	0	0	0	0	0	0	0	0	0	0	0	0	0
-71	0	0	0	0	0	0	0	0	0	0	0	0	0	0	0
-70	0	0	0	0	0	0	0	0	0	0	0	0	0	0	0
-69	0	0	0	0	0	0	0	0	0	0	0	0	0	0	0
-68	0	0	0	0	0	0	0	0	0	0	0	0	0	0	0
-67	0	0	0	0	0	0	0	0	0	0	0	0	0	0	0
-66	0	0	0	0	0	0	0	0	0	0	0	0	0	0	0
-65	0	0	0	0	0	0	0	0	0	0	0	0	0	0	0
-64	0	0	0	0	0	0	0	0	0	0	0	0	0	0	0
-63	0	0	0	0	0	0	0	0	0	0	0	0	0	0	0
-62	0	0	0	0	0	0	0	0	0	0	0	0	0	0	0
-61	0	0	0	0	0	0	0	0	0	0	0	0	0	0	0
-60	0	0	0	0	0	0	0	0	0	0	0	0	0	0	0
-59	0	0	0	0	0	0	0	0	0	0	0	0	0	0	0
-58	0	0	0	0	0	0	0	0	0	0	0	0	0	0	0
-57	0	0	0	0	0	0	0	0	0	0	0	0	0	0	0
-56	0	0	0	0	0	0	0	0	0	0	0	0	0	0	0
-55	0	0	0	0	0	0	0	0	0	0	0	0	0	0	0
-54	0	0	0	0	0	0	0	0	0	0	0	0	0	0	0
-53	0	0	0	0	0	0	0	0	0	0	0	0	0	0	0
-52	0	0	0	0	0	0	0	0	0	0	0	0	0	0	0
-51	0	0	0	0	0	0	0	0	0	0	0	0	0	0	0
-50	0	0	0	0	0	0	0	0	0	0	0	0	0	0	0
-49	0	0	0	0	0	0	0	0	0	0	0	0	0	0	0
-48	0	0	0	0	0	0	0	0	0	0	0	0	0	0	0
-47	0	0	0	0	0	0	0	0	0	0	0	0	0	0	0
-46	0	0	0	0	0	0	0	0	0	0	0	0	0	0	0
-45	0	0	0	0	0	0	0	0	0	0	0	0	0	0	0
-44	0	0	0	0	0	0	0	0	0	0	0	0	0	0	0
-43	0	0	0	0	0	0	0	0	0	0	0	0	0	0	0
-42	0	0	0	0	0	0	0	0	0	0	0	0	0	0	0
-41	0	0	0	0	0	0	0	0	0	0	0	0	0	0	0
-40	0	0	0	0	0	0	0	0	0	0	0	0	0	0	0
-39	0	0	0	0	0	0	0	0	0	0	0	0	0	0	0
-38	0	0	0	0	0	0	0	0	0	0	0	0	0	0	0
-37	0	0	0	0	0	0	0	0	0	0	0	0	0	0	0
-36	0	0	0	0	0	0	0	0	0	0	0	0	0	0	0
-35	0	0	0	0	0	0	0	0	0	0	0	0	0	0	0
-34	0	0	0	0	0	0	0	0	0	0	0	0	0	0	0
-33	0	0	0	0	0	0	0	0	0	0	0	0	0	0	0
-32	0	0	0	0	0	0	0	0	0	0	0	0	0	0	0
-31	0	0	0	0	0	0	0	0	0	0	0	0	0	0	0
-30	0	0	0	0	0	0	0	0	0	0	0	0	0	0	0
-29	0	0	0	0	0	0	0	0	0	0	0	0	0	0	0
-28	0	0	0	0	0	0	0	0	0	0	0	0	0	0	0
-27	0	0	0	0	0	0	0	0	0	0	0	0	0	0	0
-26	0	0	0	0	0	0	0	0	0	0	0	0	0	0	0
-25	0	0	0	0	0	0	0	0	0	0	0	0	0	0	0
-24	0	0	0	0	0	0	0	0	0	0	0	0	0	0	0
-23	0	0	0	0	0	0	0	0	0	0	0	0	0	0	0
-22	0	0	0	0	0	0	0	0	0	0	0	0	0	0	0
-21	0	0	0	0	0	0	0	0	0	0	0	0	0	0	0
-20	0	0	0	0	0	0	0	0	0	0	0	0	0	0	0
-19	0	0	0	0	0	0	0	0	0	0	0	0	0	0	0
-18	0	0	0	0	0	0	0	0	0	0	0	0	0	0	0
-17	0	0	0	0	0	0	0	0	0	0	0	0	0	0	0
-16	0	0	0	0	0	0	0	0	0	0	0	0	0	0	0
-15	0	0	0	0	0	0	0	0	0	0	0	0	0	0	0
-14	0	0	0	0	0	0	0	0	0	0	0	0	0	0	0
-13	0	0	0	0	0	0	0	0	0	0	0	0	0	0	0
-12	0	0	0	0	0	0	0	0	0	0	0	0	0	0	0
-11	0	0	0	0	0	0	0	0	0	0	0	0	0	0	0
-10	0	0	0	0	0	0	0	0	0	0	0	0	0	0	0
-9	0	0	0	0	0	0	0	0	0	0	0	0	0	0	0
-8	0	0	0	0	0	0	0	0	0	0	0	0	0	0	0
-7	0	0	0	0	0	0	0	0	0	0	0	0	0	0	0
-6	0.0111	0.0109	0.0103	0.0123	0.0107	0.0115	0.0084	0.0086	0	0	0	0	0	0	0
-5	0.0213	0.0204	0.0197	0.0218	0.0207	0.022	0.0146	0.0161	0.0176	0.0128	0.0197	0.0131	0.0166	0.0195	0.0183
-4	0.0423	0.0375	0.0398	0.0417	0.04	0.041	0.0282	0.0297	0.0352	0.0255	0.04	0.0273	0.0332	0.0397	0.038
-3	0.0774	0.0684	0.073	0.0737	0.0729	0.0747	0.0523	0.0564	0.0694	0.0494	0.077	0.0548	0.064	0.075	0.0755
-2	0.1315	0.1125	0.1191	0.1155	0.1177	0.1239	0.0896	0.0925	0.1221	0.0919	0.1299	0.0962	0.1101	0.1319	0.1301
-1	0.187	0.158	0.1645	0.162	0.1644	0.1726	0.1325	0.137	0.1743	0.1482	0.192	0.1487	0.1654	0.1852	0.1789
0	0.1983	0.1762	0.1817	0.1728	0.1738	0.1886	0.1628	0.1653	0.1892	0.1897	0.2014	0.1829	0.1871	0.2047	0.2009
1	0.1469	0.1488	0.1488	0.1465	0.1456	0.1513	0.1531	0.1531	0.15	0.1847	0.1524	0.1676	0.1645	0.151	0.1504
2	0.0919	0.102	0.1042	0.0981	0.1034	0.1012	0.1222	0.1277	0.1047	0.1336	0.0938	0.1241	0.1119	0.0951	0.0976
3	0.0512	0.0698	0.0654	0.0656	0.0684	0.0622	0.0907	0.088	0.0656	0.0815	0.0517	0.0842	0.0716	0.0554	0.0603
4	0.0274	0.0433	0.0387	0.0405	0.0417	0.0331	0.0609	0.0578	0.0399	0.0461	0.0276	0.0533	0.0416	0.028	0.0329
5	0.0137	0.0274	0.0221	0.0245	0.0253	0.018	0.0386	0.0351	0.0212	0.0244	0.0146	0.0306	0.023	0.0144	0.0172
6	0	0.0158	0.0129	0.0158	0.0154	0	0.024	0.0208	0.0108	0.0124	0	0.0174	0.0109	0	0
7	0	0.0091	0	0.0092	0	0	0.0137	0.012	0	0	0	0	0	0	0
8	0	0	0	0	0	0	0.0082	0	0	0	0	0	0	0	0
9	0	0	0	0	0	0	0	0	0	0	0	0	0	0	0
10	0	0	0	0	0	0	0	0	0	0	0	0	0	0	0
11	0	0	0	0	0	0	0	0	0	0	0	0	0	0	0
12	0	0	0	0	0	0	0	0	0	0	0	0	0	0	0
13	0	0	0	0	0	0	0	0	0	0	0	0	0	0	0
14	0	0	0	0	0	0	0	0	0	0	0	0	0	0	0
15	0	0	0	0	0	0	0	0	0	0	0	0	0	0	0
16	0	0	0	0	0	0	0	0	0	0	0	0	0	0	0
17	0	0	0	0	0	0	0	0	0	0	0	0	0	0	0
18	0	0	0	0	0	0	0	0	0	0	0	0	0	0	0
19	0	0	0	0	0	0	0	0	0	0	0	0	0	0	0
20	0	0	0	0	0	0	0	0	0	0	0	0	0	0	0
21	0	0	0	0	0	0	0	0	0	0	0	0	0	0	0
22	0	0	0	0	0	0	0	0	0	0	0	0	0	0	0
23	0	0	0	0	0	0	0	0	0	0	0	0	0	0	0
24	0	0	0	0	0	0	0	0	0	0	0	0	0	0	0
25	0	0	0	0	0	0	0	0	0	0	0	0	0	0	0
26	0	0	0	0	0	0	0	0	0	0	0	0	0	0	0
27	0	0	0	0	0	0	0	0	0	0	0	0	0	0	0
28	0	0	0	0	0	0	0	0	0	0	0	0	0	0	0
29	0	0	0	0	0	0	0	0	0	0	0	0	0	0	0
30	0	0	0	0	0	0	0	0	0	0	0	0	0	0	0
31	0	0	0	0	0	0	0	0	0	0	0	0	0	0	0
32	0	0	0	0	0	0	0	0	0	0	0	0	0	0	0
33	0	0	0	0	0	0	0	0	0	0	0	0	0	0	0
34	0	0	0	0	0	0	0	0	0	0	0	0	0	0	0
35	0	0	0	0	0	0	0	0	0	0	0	0	0	0	0
36	0	0	0	0	0	0	0	0	0	0	0	0	0	0	0
37	0	0	0	0	0	0	0	0	0	0	0	0	0	0	0
38	0	0	0	0	0	0	0	0	0	0	0	0	0	0	0
39	0	0	0	0	0	0	0	0	0	0	0	0	0	0	0
40	0	0	0	0	0	0	0	0	0	0	0	0	0	0	0
41	0	0	0	0	0	0	0	0	0	0	0	0	0	0	0
42	0	0	0	0	0	0	0	0	0	0	0	0	0	0	0
43	0	0	0	0	0	0	0	0	0	0	0	0	0	0	0
44	0	0	0	0	0	0	0	0	0	0	0	0	0	0	0
45	0	0	0	0	0	0	0	0	0	0	0	0	0	0	0
46	0	0	0	0	0	0	0	0	0	0	0	0	0	0	0
47	0	0	0	0	0	0	0	0	0	0	0	0	0	0	0
48	0	0	0	0	0	0	0	0	0	0	0	0	0	0	0
49	0	0	0	0	0	0	0	0	0	0	0	0	0	0	0
50	0	0	0	0	0	0	0	0	0	0	0	0	0	0	0
51	0	0	0	0	0	0	0	0	0	0	0	0	0	0	0
52	0	0	0	0	0	0	0	0	0	0	0	0	0	0	0
53	0	0	0	0	0	0	0	0	0	0	0	0	0	0	0
54	0	0	0	0	0	0	0	0	0	0	0	0	0	0	0
55	0	0	0	0	0	0	0	0	0	0	0	0	0	0	0
56	0	0	0	0	0	0	0	0	0	0	0	0	0	0	0
57	0	0	0	0	0	0	0	0	0	0	0	0	0	0	0
58	0	0	0	0	0	0	0	0	0	0	0	0	0	0	0
59	0	0	0	0	0	0	0	0	0	0	0	0	0	0	0
60	0	0	0	0	0	0	0	0	0	0	0	0	0	0	0
61	0	0	0	0	0	0	0	0	0	0	0	0	0	0	0
62	0	0	0	0	0	0	0	0	0	0	0	0	0	0	0
63	0	0	0	0	0	0	0	0	0	0	0	0	0	0	0
64	0	0	0	0	0	0	0	0	0	0	0	0	0	0	0
65	0	0	0	0	0	0	0	0	0	0	0	0	0	0	0
66	0	0	0	0	0	0	0	0	0	0	0	0	0	0	0
67	0	0	0	0	0	0	0	0	0	0	0	0	0	0	0
68	0	0	0	0	0	0	0	0	0	0	0	0	0	0	0
69	0	0	0	0	0	0	0	0	0	0	0	0	0	0	0
70	0	0	0	0	0	0	0	0	0	0	0	0	0	0	0
71	0	0	0	0	0	0	0	0	0	0	0	0	0	0	0
72	0	0	0	0	0	0	0	0	0	0	0	0	0	0	0
73	0	0	0	0	0	0	0	0	0	0	0	0	0	0	0
74	0	0	0	0	0	0	0	0	0	0	0	0	0	0	0
75	0	0	0	0	0	0	0	0	0	0	0	0	0	0	0
76	0	0	0	0	0	0	0	0	0	0	0	0	0	0	0
77	0	0	0	0	0	0	0	0	0	0	0	0	0	0	0
78	0	0	0	0	0	0	0	0	0	0	0	0	0	0	0
79	0	0	0	0	0	0	0	0	0	0	0	0	0	0	0
80	0	0	0	0	0	0	0	0	0	0	0	0	0	0	0
81	0	0	0	0	0	0	0	0	0	0	0	0	0	0	0
82	0	0	0	0	0	0	0	0	0	0	0	0	0	0	0
83	0	0	0	0	0	0	0	0	0	0	0	0	0	0	0
84	0	0	0	0	0	0	0	0	0	0	0	0	0	0	0
85	0	0	0	0	0	0	0	0	0	0	0	0	0	0	0
86	0	0	0	0	0	0	0	0	0	0	0	0	0	0	0
87	0	0	0	0	0	0	0	0	0	0	0	0	0	0	0
88	0	0	0	0	0	0	0	0	0	0	0	0	0	0	0
89	0	0	0	0	0	0	0	0	0	0	0	0	0	0	0
90	0	0	0	0	0	0	0	0	0	0	0	0	0	0	0
91	0	0	0	0	0	0	0	0	0	0	0	0	0	0	0
92	0	0	0	0	0	0	0	0	0	0	0	0	0	0	0
93	0	0	0	0	0	0	0	0	0	0	0	0	0	0	0
94	0	0	0	0	0	0	0	0	0	0	0	0	0	0	0
95	0	0	0	0	0	0	0	0	0	0	0	0	0	0	0
96	0	0	0	0	0	0	0	0	0	0	0	0	0	0	0
97	0	0	0	0	0	0	0	0	0	0	0	0	0	0	0
98	0	0	0	0	0	0	0	0	0	0	0	0	0	0	0
99	0	0	0	0	0	0	0	0	0	0	0	0	0	0	0
100	0	0	0	0	0	0	0	0	0	0	0	0	0	0	0
101	0	0	0	0	0	0	0	0	0	0	0	0	0	0	0
102	0	0	0	0	0	0	0	0	0	0	0	0	0	0	0
103	0	0	0	0	0	0	0	0	0	0	0	0	0	0	0
104	0	0	0	0	0	0	0	0	0	0	0	0	0	0	0
105	0	0	0	0	0	0	0	0	0	0	0	0	0	0	0
106	0	0	0	0	0	0	0	0	0	0	0	0	0	0	0
107	0	0	0	0	0	0	0	0	0	0	0	0	0	0	0
108	0	0	0	0	0	0	0	0	0	0	0	0	0	0	0
109	0	0	0	0	0	0	0	0	0	0	0	0	0	0	0
110	0	0	0	0	0	0	0	0	0	0	0	0	0	0	0
111	0	0	0	0	0	0	0	0	0	0	0	0	0	0	0
112	0	0	0	0	0	0	0	0	0	0	0	0	0	0	0
113	0	0	0	0	0	0	0	0	0	0	0	0	0	0	0
114	0	0	0	0	0	0	0	0	0	0	0	0	0	0	0
115	0	0	0	0	0	0	0	0	0	0	0	0	0	0	0
116	0	0	0	0	0	0	0	0	0	0	0	0	0	0	0
117	0	0	0	0	0	0	0	0	0	0	0	0	0	0	0
118	0	0	0	0	0	0	0	0	0	0	0	0	0	0	0
119	0	0	0	0	0	0	0	0	0	0	0	0	0	0	0
120	0	0	0	0	0	0	0	0	0	0	0	0	0	0	0
121	0	0	0	0	0	0	0	0	0	0	0	0	0	0	0
122	0	0	0	0	0	0	0	0	0	0	0	0	0	0	0
123	0	0	0	0	0	0	0	0	0	0	0	0	0	0	0
124	0	0	0	0	0	0	0	0	0	0	0	0	0	0	0
125	0	0	0	0	0	0	0	0	0	0	0	0	0	0	0
126	0	0	0	0	0	0	0	0	0	0	0	0	0	0	0
127	0	0	0	0	0	0	0	0	0	0	0	0	0	0	0
128	0	0	0	0	0	0	0	0	0	0	0	0	0	0	0
129	0	0	0	0	0	0	0	0	0	0	0	0	0	0	0
130	0	0	0	0	0	0	0	0	0	0	0	0	0	0	0
131	0	0	0	0	0	0	0	0	0	0	0	0	0	0	0
132	0	0	0	0	0	0	0	0	0	0	0	0	0	0	0
133	0	0	0	0	0	0	0	0	0	0	0	0	0	0	0
134	0	0	0	0	0	0	0	0	0	0	0	0	0	0	0
135	0	0	0	0	0	0	0	0	0	0	0	0	0	0	0
136	0	0	0	0	0	0	0	0	0	0	0	0	0	0	0
137	0	0	0	0	0	0	0	0	0	0	0	0	0	0	0
138	0	0	0	0	0	0	0	0	0	0	0	0	0	0	0
139	0	0	0	0	0	0	0	0	0	0	0	0	0	0	0
140	0	0	0	0	0	0	0	0	0	0	0	0	0	0	0
141	0	0	0	0	0	0	0	0	0	0	0	0	0	0	0
142	0	0	0	0	0	0	0	0	0	0	0	0	0	0	0
143	0	0	0	0	0	0	0	0	0	0	0	0	0	0	0
144	0	0	0	0	0	0	0	0	0	0	0	0	0	0	0
145	0	0	0	0	0	0	0	0	0	0	0	0	0	0	0
146	0	0	0	0	0	0	0	0	0	0	0	0	0	0	0
147	0	0	0	0	0	0	0	0	0	0	0	0	0	0	0
148	0	0	0	0	0	0	0	0	0	0	0	0	0	0	0
149	0	0	0	0	0	0	0	0	0	0	0	0	0	0	0
150	0	0	0	0	0	0	0	0	0	0	0	0	0	0	0
151	0	0	0	0	0	0	0	0	0	0	0	0	0	0	0
152	0	0	0	0	0	0	0	0	0	0	0	0	0	0	0
153	0	0	0	0	0	0	0	0	0	0	0	0	0	0	0
154	0	0	0	0	0	0	0	0	0	0	0	0	0	0	0
155	0	0	0	0	0	0	0	0	0	0	0	0	0	0	0
156	0	0	0	0	0	0	0	0	0	0	0	0	0	0	0
157	0	0	0	0	0	0	0	0	0	0	0	0	0	0	0
158	0	0	0	0	0	0	0	0	0	0	0	0	0	0	0
159	0	0	0	0	0	0	0	0	0	0	0	0	0	0	0
160	0	0	0	0	0	0	0	0	0	0	0	0	0	0	0
161	0	0	0	0	0	0	0	0	0	0	0	0	0	0	0
162	0	0	0	0	0	0	0	0	0	0	0	0	0	0	0
163	0	0	0	0	0	0	0	0	0	0	0	0	0	0	0
164	0	0	0	0	0	0	0	0	0	0	0	0	0	0	0
165	0	0	0	0	0	0	0	0	0	0	0	0	0	0	0
166	0	0	0	0	0	0	0	0	0	0	0	0	0	0	0
167	0	0	0	0	0	0	0	0	0	0	0	0	0	0	0
168	0	0	0	0	0	0	0	0	0	0	0	0	0	0	0
169	0	0	0	0	0	0	0	0	0	0	0	0	0	0	0
170	0	0	0	0	0	0	0	0	0	0	0	0	0	0	0
171	0	0	0	0	0	0	0	0	0	0	0	0	0	0	0
172	0	0	0	0	0	0	0	0	0	0	0	0	0	0	0
173	0	0	0	0	0	0	0	0	0	0	0	0	0	0	0
174	0	0	0	0	0	0	0	0	0	0	0	0	0	0	0
175	0	0	0	0	0	0	0	0	0	0	0	0	0	0	0
176	0	0	0	0	0	0	0	0	0	0	0	0	0	0	0
177	0	0	0	0	0	0	0	0	0	0	0	0	0	0	0
178	0	0	0	0	0	0	0	0	0	0	0	0	0	0	0
179	0	0	0	0	0	0	0	0	0	0	0	0	0	0	0
180	0	0	0	0	0	0	0	0	0	0	0	0	0	0	0
181	0	0	0	0	0	0	0	0	0	0	0	0	0	0	0
182	0	0	0	0	0	0	0	0	0	0	0	0	0	0	0
183	0	0	0	0	0	0	0	0	0	0	0	0	0	0	0
184	0	0	0	0	0	0	0	0	0	0	0	0	0	0	0
185	0	0	0	0	0	0	0	0	0	0	0	0	0	0	0
186	0	0	0	0	0	0	0	0	0	0	0	0	0	0	0
187	0	0	0	0	0	0	0	0	0	0	0	0	0	0	0
188	0	0	0	0	0	0	0	0	0	0	0	0	0	0	0
189	0	0	0	0	0	0	0	0	0	0	0	0	0	0	0
190	0	0	0	0	0	0	0	0	0	0	0	0	0	0	0
191	0	0	0	0	0	0	0	0	0	0	0	0	0	0	0
192	0	0	0	0	0	0	0	0	0	0	0	0	0	0	0
193	0	0	0	0	0	0	0	0	0	0	0	0	0	0	0
194	0	0	0	0	0	0	0	0	0	0	0	0	0	0	0
195	0	0	0	0	0	0	0	0	0	0	0	0	0	0	0
196	0	0	0	0	0	0	0	0	0	0	0	0	0	0	0
197	0	0	0	0	0	0	0	0	0	0	0	0	0	0	0
198	0	0	0	0	0	0	0	0	0	0	0	0	0	0	0
199	0	0	0	0	0	0	0	0	0	0	0	0	0	0	0
200	0	0	0	0	0	0	0	0	0	0	0	0	0	0	0

## Sheet: Fig.3h
CAG change	Untreated								AAV9 CBE
	rep1	rep2	rep3	rep4	rep5	rep6	rep7	rep8	rep1	rep2	rep3	rep4	rep5	rep6	rep7
-100	0	0	0	0	0	0	0	0	0	0	0	0	0	0	0		Allele frequency at 24 weeks, cortex
-99	0	0	0	0	0	0	0	0	0	0	0	0	0	0	0
-98	0	0	0	0	0	0	0	0	0	0	0	0	0	0	0
-97	0	0	0	0	0	0	0	0	0	0	0	0	0	0	0
-96	0	0	0	0	0	0	0	0	0	0	0	0	0	0	0
-95	0	0	0	0	0	0	0	0	0	0	0	0	0	0	0
-94	0	0	0	0	0	0	0	0	0	0	0	0	0	0	0
-93	0	0	0	0	0	0	0	0	0	0	0	0	0	0	0
-92	0	0	0	0	0	0	0	0	0	0	0	0	0	0	0
-91	0	0	0	0	0	0	0	0	0	0	0	0	0	0	0
-90	0	0	0	0	0	0	0	0	0	0	0	0	0	0	0
-89	0	0	0	0	0	0	0	0	0	0	0	0	0	0	0
-88	0	0	0	0	0	0	0	0	0	0	0	0	0	0	0
-87	0	0	0	0	0	0	0	0	0	0	0	0	0	0	0
-86	0	0	0	0	0	0	0	0	0	0	0	0	0	0	0
-85	0	0	0	0	0	0	0	0	0	0	0	0	0	0	0
-84	0	0	0	0	0	0	0	0	0	0	0	0	0	0	0
-83	0	0	0	0	0	0	0	0	0	0	0	0	0	0	0
-82	0	0	0	0	0	0	0	0	0	0	0	0	0	0	0
-81	0	0	0	0	0	0	0	0	0	0	0	0	0	0	0
-80	0	0	0	0	0	0	0	0	0	0	0	0	0	0	0
-79	0	0	0	0	0	0	0	0	0	0	0	0	0	0	0
-78	0	0	0	0	0	0	0	0	0	0	0	0	0	0	0
-77	0	0	0	0	0	0	0	0	0	0	0	0	0	0	0
-76	0	0	0	0	0	0	0	0	0	0	0	0	0	0	0
-75	0	0	0	0	0	0	0	0	0	0	0	0	0	0	0
-74	0	0	0	0	0	0	0	0	0	0	0	0	0	0	0
-73	0	0	0	0	0	0	0	0	0	0	0	0	0	0	0
-72	0	0	0	0	0	0	0	0	0	0	0	0	0	0	0
-71	0	0	0	0	0	0	0	0	0	0	0	0	0	0	0
-70	0	0	0	0	0	0	0	0	0	0	0	0	0	0	0
-69	0	0	0	0	0	0	0	0	0	0	0	0	0	0	0
-68	0	0	0	0	0	0	0	0	0	0	0	0	0	0	0
-67	0	0	0	0	0	0	0	0	0	0	0	0	0	0	0
-66	0	0	0	0	0	0	0	0	0	0	0	0	0	0	0
-65	0	0	0	0	0	0	0	0	0	0	0	0	0	0	0
-64	0	0	0	0	0	0	0	0	0	0	0	0	0	0	0
-63	0	0	0	0	0	0	0	0	0	0	0	0	0	0	0
-62	0	0	0	0	0	0	0	0	0	0	0	0	0	0	0
-61	0	0	0	0	0	0	0	0	0	0	0	0	0	0	0
-60	0	0	0	0	0	0	0	0	0	0	0	0	0	0	0
-59	0	0.00728231	0	0	0	0	0	0	0	0	0	0	0	0	0
-58	0	0.00804887	0	0	0	0	0	0	0	0	0	0	0	0	0
-57	0	0.0081926	0	0	0	0	0	0	0	0	0	0	0	0	0
-56	0	0.00694694	0	0	0	0	0	0	0	0	0	0	0	0	0
-55	0	0	0	0	0	0	0	0	0	0	0	0	0	0	0
-54	0	0.00682716	0	0	0	0	0	0	0	0	0	0	0	0	0
-53	0	0	0	0	0	0	0	0	0.0048	0	0	0	0	0	0
-52	0	0.0072344	0	0	0	0	0	0	0	0	0	0	0	0	0
-51	0	0	0	0	0	0	0	0	0	0	0	0	0	0	0
-50	0	0	0	0	0	0	0	0	0	0	0	0	0	0	0
-49	0	0	0	0	0	0	0	0	0	0	0	0	0	0	0
-48	0	0	0	0	0	0	0	0	0	0	0	0	0	0	0
-47	0	0	0	0	0	0	0	0	0	0	0	0	0	0	0
-46	0	0	0	0	0	0	0	0	0	0	0	0	0	0	0
-45	0	0	0	0	0	0	0	0	0	0	0	0	0	0	0
-44	0	0	0	0	0	0	0	0	0	0	0	0	0	0	0
-43	0	0	0	0	0	0	0	0	0	0	0	0	0	0	0
-42	0	0	0	0	0	0	0	0	0	0	0.0043	0	0	0	0
-41	0	0	0	0	0	0	0	0	0	0	0	0	0	0	0
-40	0	0	0	0	0	0	0	0	0	0	0	0	0	0	0
-39	0	0	0	0	0	0	0	0	0	0	0	0	0	0	0
-38	0	0	0	0	0	0	0	0	0	0	0.0071	0	0	0	0
-37	0	0	0	0	0	0	0	0	0	0	0	0	0	0	0
-36	0	0	0	0	0	0	0	0	0	0	0.0045	0	0	0	0
-35	0	0	0	0	0	0	0	0	0	0	0	0	0	0	0
-34	0	0	0	0	0	0	0	0	0	0	0.0079	0	0	0	0
-33	0	0	0	0	0	0	0	0	0	0	0	0	0	0	0
-32	0	0	0	0	0	0	0	0	0	0	0.0049	0	0	0	0
-31	0	0	0	0	0	0	0	0	0.0068	0	0.0071	0	0	0	0
-30	0	0	0	0	0	0	0	0	0.0053	0	0.0094	0	0	0	0.008
-29	0	0	0	0	0	0	0	0	0.0047	0	0.0065	0	0	0	0.0083
-28	0	0	0	0	0	0	0	0	0	0.0067	0.0064	0	0	0	0.0063
-27	0	0	0	0	0	0	0	0	0	0	0.0055	0	0	0	0
-26	0	0	0	0	0	0	0	0	0	0	0.0119	0.0125	0.0069	0	0.006
-25	0	0	0	0	0	0	0	0	0	0	0.014	0.0074	0	0	0.0062
-24	0	0	0	0	0	0	0	0	0	0	0.01	0.0113	0	0	0.0117
-23	0	0	0	0	0	0	0	0	0.0078	0	0.0096	0.0109	0	0	0.0065
-22	0	0	0	0	0	0	0	0	0.0068	0.0083	0.0177	0	0	0	0.0064
-21	0	0	0	0	0	0	0	0	0.0064	0.0078	0.0117	0.0077	0	0	0.0105
-20	0	0	0	0	0	0	0	0	0.0065	0.0065	0.0165	0.0113	0	0	0.0088
-19	0	0	0	0	0	0	0	0	0.0127	0	0.0183	0.007	0	0	0.013
-18	0	0	0	0	0	0	0	0	0.0074	0.0097	0.0152	0.0064	0	0	0.0136
-17	0	0	0	0	0	0	0	0	0	0.0069	0.0188	0.0127	0	0	0.008
-16	0	0	0	0	0	0	0	0	0.0089	0.0057	0.0185	0.0092	0	0	0.013
-15	0	0	0	0	0	0	0	0	0.0106	0.0102	0.0166	0.012	0	0	0.0147
-14	0	0	0	0	0	0	0	0	0.0091	0.0054	0.0217	0.0101	0	0	0.0122
-13	0	0	0	0	0	0	0	0	0.0076	0.007	0.0207	0.0106	0	0	0.0118
-12	0	0	0	0	0	0	0	0	0.0073	0.0081	0.024	0.01	0	0	0.0094
-11	0	0	0	0	0	0	0	0	0.006	0.0088	0.0206	0.0124	0	0	0.007
-10	0	0	0	0	0	0	0	0	0.0069	0.0104	0.0163	0.0089	0.0073	0	0.0091
-9	0	0	0	0	0	0	0	0	0.0048	0.008	0.015	0.0086	0.0082	0	0.0063
-8	0	0	0	0	0	0	0	0	0.0066	0.0064	0.0083	0.0082	0.0069	0	0
-7	0	0.00984549	0	0	0	0	0	0	0.0101	0.0076	0.0077	0.0083	0.0102	0.0082	0.0047
-6	0.0113114	0.0163852	0.0116075	0.0117565	0.00691393	0	0	0.00743851	0.0121	0.0109	0.0055	0.0143	0.0175	0.0148	0.0086
-5	0.0202724	0.025512	0.019789	0.0215112	0.0128231	0.00973422	0.0133543	0.0128974	0.0167	0.0198	0.0076	0.0212	0.0244	0.0179	0.0097
-4	0.0377137	0.0442927	0.0350782	0.0379161	0.0239774	0.0189135	0.0263719	0.0261348	0.0266	0.0276	0.0142	0.0322	0.035	0.0307	0.0169
-3	0.0667602	0.0694215	0.0618555	0.0636006	0.0455707	0.0359071	0.0482269	0.0467706	0.0372	0.047	0.0271	0.0533	0.0582	0.0498	0.0352
-2	0.105729	0.0997964	0.0959621	0.0952058	0.0788631	0.06298	0.0810235	0.0778244	0.056	0.0687	0.0449	0.0805	0.0888	0.0817	0.0601
-1	0.148531	0.128782	0.132762	0.130289	0.116839	0.0965023	0.119585	0.112458	0.0768	0.0883	0.0638	0.1014	0.113	0.1151	0.0803
0	0.155048	0.136232	0.14667	0.140739	0.136457	0.124565	0.139561	0.130954	0.0902	0.1078	0.0719	0.1091	0.1182	0.1318	0.0918
1	0.121808	0.110361	0.126762	0.119448	0.123157	0.128405	0.116808	0.121816	0.0916	0.1021	0.0685	0.094	0.0974	0.1264	0.0785
2	0.0821047	0.0799856	0.0946667	0.0860957	0.0985321	0.106311	0.0885843	0.0984203	0.0764	0.0833	0.0535	0.0675	0.0685	0.0971	0.0644
3	0.0547676	0.0553839	0.0674121	0.0623791	0.0728177	0.0825984	0.0634609	0.0695861	0.0567	0.0612	0.0413	0.0467	0.0496	0.0703	0.0475
4	0.0355636	0.0365792	0.0452709	0.0449903	0.0519056	0.0618551	0.0461508	0.0494301	0.0457	0.0453	0.0301	0.0309	0.0374	0.047	0.0341
5	0.0255075	0.0269014	0.0323169	0.0326061	0.040581	0.0469912	0.0349568	0.0381124	0.0343	0.0317	0.0238	0.0206	0.0294	0.0356	0.027
6	0.0202457	0.0207929	0.0242036	0.0243782	0.030721	0.0358021	0.0292335	0.0293941	0.0268	0.0216	0.0216	0.0149	0.0252	0.027	0.0232
7	0.015625	0.0166487	0.0192095	0.0187969	0.0246926	0.0286027	0.024885	0.0238152	0.0227	0.016	0.0188	0.0127	0.023	0.0216	0.0203
8	0.0143964	0.0141095	0.0155619	0.0155227	0.0217976	0.024913	0.0211957	0.0195761	0.0186	0.0125	0.0166	0.0125	0.0208	0.0193	0.0189
9	0.0134081	0.0119296	0.0130904	0.0130289	0.0182555	0.0211033	0.0194282	0.0177764	0.0149	0.0109	0.015	0.0129	0.0203	0.0188	0.0172
10	0.0123264	0.0104923	0.0120166	0.0116717	0.0170975	0.0188235	0.0176187	0.0159368	0.0127	0.0114	0.0134	0.0123	0.0198	0.0157	0.0159
11	0.0114316	0.0104204	0.0109768	0.0105011	0.0149348	0.0174436	0.0162019	0.0145771	0.0136	0.0104	0.012	0.012	0.0174	0.0133	0.0146
12	0.0105235	0.00874356	0.00973257	0.0100092	0.0137597	0.0156587	0.0162159	0.0129174	0.013	0.011	0.0106	0.0121	0.0164	0.0119	0.0143
13	0.010016	0.00831237	0.00865875	0.00890646	0.0132148	0.0148638	0.015234	0.0121576	0.0122	0.0106	0.0092	0.011	0.0156	0.0107	0.0138
14	0.00968216	0.00764163	0.00847125	0.00866895	0.0112905	0.012584	0.0136489	0.0120176	0.0124	0.0099	0.0083	0.0105	0.0146	0.0101	0.014
15	0.00930823	0	0.00792582	0.00865199	0.0097919	0.0112341	0.0123583	0.0116577	0.0118	0.0091	0.0076	0.01	0.0138	0.0098	0.0136
16	0.00791934	0	0	0.00809215	0.0086339	0.00929926	0.0109836	0.0110378	0.0117	0.0086	0.0069	0.0087	0.0117	0.0082	0.0135
17	0	0	0	0.00760018	0.00737373	0.00785937	0.00911794	0.0105579	0.0107	0.0086	0.0067	0.0074	0.0096	0.0074	0.0126
18	0	0	0	0.00763411	0	0.00704944	0.00831837	0.00889822	0.0097	0.0083	0.0058	0.0061	0.0084	0	0.0113
19	0	0	0	0	0	0	0.00747671	0.00783843	0.0088	0.0078	0.0053	0	0.0066	0	0.0106
20	0	0	0	0	0	0	0	0	0.0083	0.0078	0.0046	0	0	0	0.01
21	0	0	0	0	0	0	0	0	0.0072	0.007	0.0042	0	0	0	0.0097
22	0	0	0	0	0	0	0	0	0.0067	0.006	0.0044	0	0	0	0.0061
23	0	0	0	0	0	0	0	0	0.0057	0.0055	0	0	0	0	0.0046
24	0	0	0	0	0	0	0	0	0.0051	0	0	0	0	0	0
25	0	0	0	0	0	0	0	0	0	0	0	0	0	0	0
26	0	0	0	0	0	0	0	0	0	0	0	0	0	0	0
27	0	0	0	0	0	0	0	0	0	0	0	0	0	0	0
28	0	0	0	0	0	0	0	0	0	0	0	0	0	0	0
29	0	0.00689903	0	0	0	0	0	0	0	0	0	0	0	0	0
30	0	0	0	0	0	0	0	0	0	0	0	0	0	0	0
31	0	0	0	0	0	0	0	0	0	0	0	0	0	0	0
32	0	0	0	0	0	0	0	0	0	0	0	0	0	0	0
33	0	0	0	0	0	0	0	0	0	0	0	0	0	0	0
34	0	0	0	0	0	0	0	0	0	0	0	0	0	0	0
35	0	0	0	0	0	0	0	0	0	0	0	0	0	0	0
36	0	0	0	0	0	0	0	0	0	0	0	0	0	0	0
37	0	0	0	0	0	0	0	0	0	0	0	0	0	0	0
38	0	0	0	0	0	0	0	0	0	0	0	0	0	0	0
39	0	0	0	0	0	0	0	0	0	0	0	0	0	0	0
40	0	0	0	0	0	0	0	0	0	0	0	0	0	0	0
41	0	0	0	0	0	0	0	0	0	0	0	0	0	0	0
42	0	0	0	0	0	0	0	0	0	0	0	0	0	0	0
43	0	0	0	0	0	0	0	0	0	0	0	0	0	0	0
44	0	0	0	0	0	0	0	0	0	0	0	0	0	0	0
45	0	0	0	0	0	0	0	0	0	0	0	0	0	0	0
46	0	0	0	0	0	0	0	0	0	0	0	0	0	0	0
47	0	0	0	0	0	0	0	0	0	0	0	0	0	0	0
48	0	0	0	0	0	0	0	0	0	0	0	0	0	0	0
49	0	0	0	0	0	0	0	0	0	0	0	0	0	0	0
50	0	0	0	0	0	0	0	0	0	0	0	0	0	0	0
51	0	0	0	0	0	0	0	0	0	0	0	0	0	0	0
52	0	0	0	0	0	0	0	0	0	0	0	0	0	0	0
53	0	0	0	0	0	0	0	0	0	0	0	0	0	0	0
54	0	0	0	0	0	0	0	0	0	0	0	0	0	0	0
55	0	0	0	0	0	0	0	0	0	0	0	0	0	0	0
56	0	0	0	0	0	0	0	0	0	0	0	0	0	0	0
57	0	0	0	0	0	0	0	0	0	0	0	0	0	0	0
58	0	0	0	0	0	0	0	0	0	0	0	0	0	0	0
59	0	0	0	0	0	0	0	0	0	0	0	0	0	0	0
60	0	0	0	0	0	0	0	0	0	0	0	0	0	0	0
61	0	0	0	0	0	0	0	0	0	0	0	0	0	0	0
62	0	0	0	0	0	0	0	0	0	0	0	0	0	0	0
63	0	0	0	0	0	0	0	0	0	0	0	0	0	0	0
64	0	0	0	0	0	0	0	0	0	0	0	0	0	0	0
65	0	0	0	0	0	0	0	0	0	0	0	0	0	0	0
66	0	0	0	0	0	0	0	0	0	0	0	0	0	0	0
67	0	0	0	0	0	0	0	0	0	0	0	0	0	0	0
68	0	0	0	0	0	0	0	0	0	0	0	0	0	0	0
69	0	0	0	0	0	0	0	0	0	0	0	0	0	0	0
70	0	0	0	0	0	0	0	0	0	0	0	0	0	0	0
71	0	0	0	0	0	0	0	0	0	0	0	0	0	0	0
72	0	0	0	0	0	0	0	0	0	0	0	0	0	0	0
73	0	0	0	0	0	0	0	0	0	0	0	0	0	0	0
74	0	0	0	0	0	0	0	0	0	0	0	0	0	0	0
75	0	0	0	0	0	0	0	0	0	0	0	0	0	0	0
76	0	0	0	0	0	0	0	0	0	0	0	0	0	0	0
77	0	0	0	0	0	0	0	0	0	0	0	0	0	0	0
78	0	0	0	0	0	0	0	0	0	0	0	0	0	0	0
79	0	0	0	0	0	0	0	0	0	0	0	0	0	0	0
80	0	0	0	0	0	0	0	0	0	0	0	0	0	0	0
81	0	0	0	0	0	0	0	0	0	0	0	0	0	0	0
82	0	0	0	0	0	0	0	0	0	0	0	0	0	0	0
83	0	0	0	0	0	0	0	0	0	0	0	0	0	0	0
84	0	0	0	0	0	0	0	0	0	0	0	0	0	0	0
85	0	0	0	0	0	0	0	0	0	0	0	0	0	0	0
86	0	0	0	0	0	0	0	0	0	0	0	0	0	0	0
87	0	0	0	0	0	0	0	0	0	0	0	0	0	0	0
88	0	0	0	0	0	0	0	0	0	0	0	0	0	0	0
89	0	0	0	0	0	0	0	0	0	0	0	0	0	0	0
90	0	0	0	0	0	0	0	0	0	0	0	0	0	0	0
91	0	0	0	0	0	0	0	0	0	0	0	0	0	0	0
92	0	0	0	0	0	0	0	0	0	0	0	0	0	0	0
93	0	0	0	0	0	0	0	0	0	0	0	0	0	0	0
94	0	0	0	0	0	0	0	0	0	0	0	0	0	0	0
95	0	0	0	0	0	0	0	0	0	0	0	0	0	0	0
96	0	0	0	0	0	0	0	0	0	0	0	0	0	0	0
97	0	0	0	0	0	0	0	0	0	0	0	0	0	0	0
98	0	0	0	0	0	0	0	0	0	0	0	0	0	0	0
99	0	0	0	0	0	0	0	0	0	0	0	0	0	0	0
100	0	0	0	0	0	0	0	0	0	0	0	0	0	0	0
101	0	0	0	0	0	0	0	0	0	0	0	0	0	0	0
102	0	0	0	0	0	0	0	0	0	0	0	0	0	0	0
103	0	0	0	0	0	0	0	0	0	0	0	0	0	0	0
104	0	0	0	0	0	0	0	0	0	0	0	0	0	0	0
105	0	0	0	0	0	0	0	0	0	0	0	0	0	0	0
106	0	0	0	0	0	0	0	0	0	0	0	0	0	0	0
107	0	0	0	0	0	0	0	0	0	0	0	0	0	0	0
108	0	0	0	0	0	0	0	0	0	0	0	0	0	0	0
109	0	0	0	0	0	0	0	0	0	0	0	0	0	0	0
110	0	0	0	0	0	0	0	0	0	0	0	0	0	0	0
111	0	0	0	0	0	0	0	0	0	0	0	0	0	0	0
112	0	0	0	0	0	0	0	0	0	0	0	0	0	0	0
113	0	0	0	0	0	0	0	0	0	0	0	0	0	0	0
114	0	0	0	0	0	0	0	0	0	0	0	0	0	0	0
115	0	0	0	0	0	0	0	0	0	0	0	0	0	0	0
116	0	0	0	0	0	0	0	0	0	0	0	0	0	0	0
117	0	0	0	0	0	0	0	0	0	0	0	0	0	0	0
118	0	0	0	0	0	0	0	0	0	0	0	0	0	0	0
119	0	0	0	0	0	0	0	0	0	0	0	0	0	0	0
120	0	0	0	0	0	0	0	0	0	0	0	0	0	0	0
121	0	0	0	0	0	0	0	0	0	0	0	0	0	0	0
122	0	0	0	0	0	0	0	0	0	0	0	0	0	0	0
123	0	0	0	0	0	0	0	0	0	0	0	0	0	0	0
124	0	0	0	0	0	0	0	0	0	0	0	0	0	0	0
125	0	0	0	0	0	0	0	0	0	0	0	0	0	0	0
126	0	0	0	0	0	0	0	0	0	0	0	0	0	0	0
127	0	0	0	0	0	0	0	0	0	0	0	0	0	0	0
128	0	0	0	0	0	0	0	0	0	0	0	0	0	0	0
129	0	0	0	0	0	0	0	0	0	0	0	0	0	0	0
130	0	0	0	0	0	0	0	0	0	0	0	0	0	0	0
131	0	0	0	0	0	0	0	0	0	0	0	0	0	0	0
132	0	0	0	0	0	0	0	0	0	0	0	0	0	0	0
133	0	0	0	0	0	0	0	0	0	0	0	0	0	0	0
134	0	0	0	0	0	0	0	0	0	0	0	0	0	0	0
135	0	0	0	0	0	0	0	0	0	0	0	0	0	0	0
136	0	0	0	0	0	0	0	0	0	0	0	0	0	0	0
137	0	0	0	0	0	0	0	0	0	0	0	0	0	0	0
138	0	0	0	0	0	0	0	0	0	0	0	0	0	0	0
139	0	0	0	0	0	0	0	0	0	0	0	0	0	0	0
140	0	0	0	0	0	0	0	0	0	0	0	0	0	0	0
141	0	0	0	0	0	0	0	0	0	0	0	0	0	0	0
142	0	0	0	0	0	0	0	0	0	0	0	0	0	0	0
143	0	0	0	0	0	0	0	0	0	0	0	0	0	0	0
144	0	0	0	0	0	0	0	0	0	0	0	0	0	0	0
145	0	0	0	0	0	0	0	0	0	0	0	0	0	0	0
146	0	0	0	0	0	0	0	0	0	0	0	0	0	0	0
147	0	0	0	0	0	0	0	0	0	0	0	0	0	0	0
148	0	0	0	0	0	0	0	0	0	0	0	0	0	0	0
149	0	0	0	0	0	0	0	0	0	0	0	0	0	0	0
150	0	0	0	0	0	0	0	0	0	0	0	0	0	0	0
151	0	0	0	0	0	0	0	0	0	0	0	0	0	0	0
152	0	0	0	0	0	0	0	0	0	0	0	0	0	0	0
153	0	0	0	0	0	0	0	0	0	0	0	0	0	0	0
154	0	0	0	0	0	0	0	0	0	0	0	0	0	0	0
155	0	0	0	0	0	0	0	0	0	0	0	0	0	0	0
156	0	0	0	0	0	0	0	0	0	0	0	0	0	0	0
157	0	0	0	0	0	0	0	0	0	0	0	0	0	0	0
158	0	0	0	0	0	0	0	0	0	0	0	0	0	0	0
159	0	0	0	0	0	0	0	0	0	0	0	0	0	0	0
160	0	0	0	0	0	0	0	0	0	0	0	0	0	0	0
161	0	0	0	0	0	0	0	0	0	0	0	0	0	0	0
162	0	0	0	0	0	0	0	0	0	0	0	0	0	0	0
163	0	0	0	0	0	0	0	0	0	0	0	0	0	0	0
164	0	0	0	0	0	0	0	0	0	0	0	0	0	0	0
165	0	0	0	0	0	0	0	0	0	0	0	0	0	0	0
166	0	0	0	0	0	0	0	0	0	0	0	0	0	0	0
167	0	0	0	0	0	0	0	0	0	0	0	0	0	0	0
168	0	0	0	0	0	0	0	0	0	0	0	0	0	0	0
169	0	0	0	0	0	0	0	0	0	0	0	0	0	0	0
170	0	0	0	0	0	0	0	0	0	0	0	0	0	0	0
171	0	0	0	0	0	0	0	0	0	0	0	0	0	0	0
172	0	0	0	0	0	0	0	0	0	0	0	0	0	0	0
173	0	0	0	0	0	0	0	0	0	0	0	0	0	0	0
174	0	0	0	0	0	0	0	0	0	0	0	0	0	0	0
175	0	0	0	0	0	0	0	0	0	0	0	0	0	0	0
176	0	0	0	0	0	0	0	0	0	0	0	0	0	0	0
177	0	0	0	0	0	0	0	0	0	0	0	0	0	0	0
178	0	0	0	0	0	0	0	0	0	0	0	0	0	0	0
179	0	0	0	0	0	0	0	0	0	0	0	0	0	0	0
180	0	0	0	0	0	0	0	0	0	0	0	0	0	0	0
181	0	0	0	0	0	0	0	0	0	0	0	0	0	0	0
182	0	0	0	0	0	0	0	0	0	0	0	0	0	0	0
183	0	0	0	0	0	0	0	0	0	0	0	0	0	0	0
184	0	0	0	0	0	0	0	0	0	0	0	0	0	0	0
185	0	0	0	0	0	0	0	0	0	0	0	0	0	0	0
186	0	0	0	0	0	0	0	0	0	0	0	0	0	0	0
187	0	0	0	0	0	0	0	0	0	0	0	0	0	0	0
188	0	0	0	0	0	0	0	0	0	0	0	0	0	0	0
189	0	0	0	0	0	0	0	0	0	0	0	0	0	0	0
190	0	0	0	0	0	0	0	0	0	0	0	0	0	0	0
191	0	0	0	0	0	0	0	0	0	0	0	0	0	0	0
192	0	0	0	0	0	0	0	0	0	0	0	0	0	0	0
193	0	0	0	0	0	0	0	0	0	0	0	0	0	0	0
194	0	0	0	0	0	0	0	0	0	0	0	0	0	0	0
195	0	0	0	0	0	0	0	0	0	0	0	0	0	0	0
196	0	0	0	0	0	0	0	0	0	0	0	0	0	0	0
197	0	0	0	0	0	0	0	0	0	0	0	0	0	0	0
198	0	0	0	0	0	0	0	0	0	0	0	0	0	0	0
199	0	0	0	0	0	0	0	0	0	0	0	0	0	0	0
200	0	0	0	0	0	0	0	0	0	0	0	0	0	0	0

## Sheet: Fig.3i
CAG change	Untreated							AAV9 CBE
	rep1	rep2	rep3	rep4	rep5	rep6	rep7	rep1	rep2	rep3	rep4	rep5	rep6	rep7
-100	0	0	0	0	0	0	0	0	0	0	0	0	0	0		Allele frequency at 24 weeks, striatum
-99	0	0	0	0	0	0	0	0	0	0	0	0	0	0
-98	0	0	0	0	0	0	0	0	0	0	0	0	0	0
-97	0	0	0	0	0	0	0	0	0	0	0	0	0	0
-96	0	0	0	0	0	0	0	0	0	0	0	0	0	0
-95	0	0	0	0	0	0	0	0	0	0	0	0	0	0
-94	0	0	0	0	0	0	0	0	0	0	0	0	0	0
-93	0	0	0	0	0	0	0	0	0	0	0	0	0	0
-92	0	0	0	0	0	0	0	0	0	0	0	0	0	0
-91	0	0	0	0	0	0	0	0	0	0	0	0	0	0
-90	0	0	0	0	0	0	0	0	0	0	0	0	0	0
-89	0	0	0	0	0	0	0	0	0	0	0	0	0	0
-88	0	0	0	0	0	0	0	0	0	0	0	0	0	0
-87	0	0	0	0	0	0	0	0	0	0	0	0	0	0
-86	0	0	0	0	0	0	0	0	0	0	0	0	0	0
-85	0	0	0	0	0	0	0	0	0	0	0	0	0	0
-84	0	0	0	0	0	0	0	0	0	0	0	0	0	0
-83	0	0	0	0	0	0	0	0	0	0	0	0	0	0
-82	0	0	0	0	0	0	0	0	0	0	0	0	0	0
-81	0	0	0	0	0	0	0	0	0	0	0	0	0	0
-80	0	0	0	0	0	0	0	0	0	0	0	0	0	0
-79	0	0	0	0	0	0	0	0	0	0	0	0	0	0
-78	0	0	0	0	0	0	0	0	0	0	0	0	0	0
-77	0	0	0	0	0	0	0	0	0	0	0	0	0	0
-76	0	0	0	0	0	0	0	0	0	0	0	0	0	0
-75	0	0	0	0	0	0	0	0	0	0	0	0	0	0
-74	0	0	0	0	0	0	0	0	0	0	0	0	0	0
-73	0	0	0	0	0	0	0	0	0	0	0	0	0	0
-72	0	0	0	0	0	0	0	0	0	0	0	0	0	0
-71	0	0	0	0	0	0	0	0	0	0	0	0	0	0
-70	0	0	0	0	0	0	0	0	0	0	0	0	0	0
-69	0	0	0	0	0	0	0	0	0	0	0	0	0	0
-68	0	0	0	0	0	0	0	0	0	0	0	0	0	0
-67	0	0	0	0	0	0	0	0	0	0	0	0	0	0
-66	0	0	0	0	0	0	0	0	0	0	0	0	0	0
-65	0	0	0	0	0	0	0	0	0	0	0	0	0	0
-64	0	0	0	0	0	0	0	0	0	0	0	0	0	0
-63	0	0	0	0	0	0	0	0	0	0	0	0	0	0
-62	0	0	0	0	0	0	0	0	0	0	0	0	0	0
-61	0	0	0	0	0	0	0	0	0	0	0	0	0	0
-60	0	0	0	0	0	0	0	0	0	0	0	0	0	0
-59	0	0.00589375	0	0.00405487	0	0	0	0	0	0	0	0	0	0
-58	0	0.00557731	0.00587257	0.00342294	0	0	0	0	0	0	0	0	0	0
-57	0	0.00571576	0.00524039	0.00310698	0	0	0	0	0	0	0	0	0	0
-56	0	0.00530042	0.00562302	0.00426552	0	0	0	0	0	0	0	0	0	0
-55	0	0.00543887	0.00500749	0.00421285	0	0	0	0	0	0	0	0	0	0
-54	0	0.00535976	0.00389286	0.00402854	0	0	0	0	0	0	0.0038	0	0	0
-53	0	0.00498398	0.00455831	0.00373891	0	0	0	0	0	0	0	0	0	0
-52	0	0.00413354	0.00407586	0.00331762	0	0	0	0	0	0	0.0046	0	0	0
-51	0	0.0038171	0.00405922	0.00313331	0	0	0	0	0	0	0	0	0	0
-50	0	0.00330288	0.00414241	0.0035546	0	0	0	0	0	0	0	0	0	0
-49	0	0.00383687	0.00424222	0.00339661	0	0	0	0	0	0	0	0	0	0
-48	0	0.00405443	0.00430877	0	0	0	0	0	0	0	0	0	0	0
-47	0	0.00456865	0.0046914	0	0	0	0	0	0	0	0	0	0	0
-46	0	0.00417309	0.00512394	0.00342294	0	0	0	0	0	0	0	0	0	0
-45	0	0.00391598	0.00437531	0.00344927	0	0	0	0	0	0	0	0	0	0
-44	0	0.00308532	0.00385959	0	0	0	0	0	0	0	0	0	0	0
-43	0	0.0032831	0.00344369	0	0	0	0	0	0	0	0	0	0	0
-42	0	0.00320399	0	0.00308065	0	0	0	0	0.0038	0	0	0	0	0
-41	0	0	0.00304442	0	0	0	0	0	0	0.0037	0	0	0	0
-40	0	0.00304577	0.00319414	0.002949	0	0	0	0	0	0	0	0	0	0
-39	0	0.00354021	0.00326069	0.0032123	0	0	0	0	0	0	0	0	0.005	0
-38	0	0.0038171	0.0033106	0.00313331	0	0	0	0	0.0036	0	0	0	0	0
-37	0	0.00308532	0	0	0	0	0	0	0	0	0.0046	0	0	0
-36	0	0.00306554	0	0.00329129	0	0	0	0	0	0	0	0	0	0
-35	0	0	0.00339378	0	0	0	0	0	0	0	0.0039	0	0	0.0048
-34	0	0	0.0031276	0	0	0	0	0	0	0	0.0055	0	0	0
-33	0	0	0.00337714	0	0	0	0	0	0	0	0.0038	0	0.0053	0
-32	0	0	0.00304442	0	0	0	0	0.0063	0	0	0	0	0.0042	0.0054
-31	0	0	0	0	0	0	0	0	0	0	0.0092	0	0	0
-30	0	0	0	0	0	0	0	0.0042	0	0	0	0	0	0.0089
-29	0	0	0	0	0	0	0	0	0	0	0	0	0.008	0
-28	0	0.0029271	0	0	0	0	0	0	0	0.0091	0.0035	0	0	0.0067
-27	0	0	0	0	0	0	0	0.0073	0.0046	0	0.0035	0	0.0065	0.0055
-26	0	0	0	0	0	0	0	0.0058	0	0.0043	0	0	0.0068	0.0059
-25	0	0	0	0	0	0	0	0.0066	0	0.0043	0.0053	0.0047	0	0.0045
-24	0	0	0	0	0	0	0	0.0097	0	0.0062	0.0042	0	0	0.0066
-23	0	0	0	0	0	0	0	0.0072	0.0053	0	0.011	0	0.007	0.0066
-22	0	0	0	0	0	0	0	0.0072	0.0073	0.0068	0.0089	0	0.007	0.0108
-21	0	0	0	0	0	0	0	0.0089	0	0.0122	0.0127	0	0.0079	0.0081
-20	0	0	0	0	0	0	0	0.0045	0.0047	0.0042	0.0075	0	0.0044	0.0103
-19	0	0	0	0	0	0	0	0.0065	0.0082	0.0053	0.0113	0	0.0087	0.0115
-18	0	0	0	0	0	0	0	0.0099	0.0098	0.009	0.012	0	0.0072	0.0106
-17	0	0	0	0	0	0	0	0.008	0.0059	0.0055	0.0053	0	0.0056	0.008
-16	0	0	0	0	0	0	0	0.0094	0.0062	0.0069	0.0108	0	0.0076	0.0135
-15	0	0	0	0	0	0	0	0.0059	0.0055	0.0067	0.0128	0	0.0084	0.0142
-14	0	0	0	0	0	0	0	0	0.0094	0.0099	0.0176	0	0.0079	0.0145
-13	0	0	0	0	0	0	0	0.0128	0.0057	0.0089	0.0176	0	0.0093	0.0226
-12	0	0	0	0	0	0	0	0.0123	0.01	0.0061	0.0129	0	0.0108	0.0127
-11	0	0	0	0	0	0	0	0.0132	0.007	0	0.011	0.0038	0.0186	0.0142
-10	0	0	0	0	0	0	0	0.0047	0.0099	0.0038	0.013	0.004	0.0116	0.0167
-9	0	0.0036391	0	0	0	0	0	0.0083	0.0043	0.0079	0.0129	0	0.0098	0.0168
-8	0	0.00456865	0.00324405	0.00337028	0	0	0	0	0.01	0.0042	0.0136	0	0.0099	0.0136
-7	0.00376133	0.00654642	0.00447513	0.00458148	0	0	0	0	0.0089	0.0051	0.0102	0	0.0103	0.0149
-6	0.0059154	0.00980974	0.00630511	0.00660891	0.00420957	0.00405715	0.00423494	0.0043	0	0.0094	0.0068	0.0062	0.01	0.0051
-5	0.00982585	0.0149322	0.00951589	0.0104531	0.00737545	0.00672272	0.00766578	0.0102	0.0064	0.0136	0.0093	0.0091	0.0071	0.0056
-4	0.0168017	0.0227048	0.0159042	0.0170621	0.0130636	0.0117207	0.0140629	0.02	0.0111	0.0196	0.0202	0.0187	0.011	0.0088
-3	0.0290965	0.033009	0.0249875	0.0265147	0.0221959	0.0205994	0.0255169	0.039	0.0248	0.032	0.0286	0.0323	0.0249	0.0221
-2	0.0451691	0.0449547	0.0379305	0.0394692	0.0370686	0.0336724	0.0417776	0.0543	0.0389	0.0488	0.0428	0.0502	0.0416	0.0355
-1	0.0600156	0.0530636	0.0505573	0.0510545	0.0532111	0.0490582	0.057949	0.0736	0.0573	0.0624	0.0579	0.0668	0.0599	0.053
0	0.0653179	0.0576322	0.0596573	0.0581637	0.0602213	0.0604653	0.0672945	0.0829	0.0677	0.0717	0.0683	0.072	0.0714	0.0659
1	0.0567182	0.0514814	0.0558642	0.0564786	0.0555072	0.0606417	0.0622197	0.0773	0.0712	0.0691	0.0626	0.0619	0.0699	0.0595
2	0.0418717	0.0427594	0.0462818	0.0464467	0.047349	0.0512338	0.0500867	0.0564	0.0644	0.0568	0.0511	0.0486	0.0553	0.0498
3	0.0329572	0.0340572	0.0376144	0.0373628	0.0396778	0.0424531	0.038043	0.0409	0.0543	0.0416	0.0407	0.0374	0.0445	0.0365
4	0.0286159	0.0281041	0.0311263	0.0300692	0.0356074	0.0366908	0.0316102	0.029	0.0467	0.0326	0.0324	0.0332	0.0333	0.0301
5	0.030654	0.0242672	0.0272168	0.025988	0.0336244	0.0329276	0.0290728	0.0252	0.0382	0.027	0.0275	0.0336	0.0288	0.0239
6	0.0342662	0.0239903	0.0268341	0.0258827	0.0331374	0.0345152	0.0287154	0.0241	0.0305	0.0239	0.0239	0.0372	0.0267	0.0219
7	0.0373316	0.0259681	0.0277491	0.026146	0.0359379	0.0353776	0.0303593	0.0219	0.0258	0.0239	0.0223	0.0411	0.0265	0.0216
8	0.042286	0.027669	0.030178	0.0275415	0.0385994	0.03526	0.0356664	0.0225	0.0244	0.0228	0.0218	0.0417	0.0272	0.022
9	0.044672	0.029983	0.0317252	0.0298849	0.0412782	0.0396503	0.0379	0.0231	0.0246	0.0233	0.0205	0.0452	0.028	0.0249
10	0.0445726	0.0302005	0.0344868	0.0314384	0.0432612	0.0411007	0.0396869	0.0228	0.0246	0.0243	0.0214	0.0456	0.0273	0.0276
11	0.0442412	0.0302994	0.035618	0.0317281	0.0445832	0.0426295	0.0418669	0.022	0.0245	0.0246	0.0213	0.0446	0.0269	0.0281
12	0.0445726	0.0304774	0.0344036	0.0313594	0.0441136	0.0429823	0.0417061	0.0221	0.0246	0.0256	0.0205	0.0433	0.0256	0.0281
13	0.0438435	0.029271	0.0346531	0.0304905	0.0421827	0.0413163	0.0414202	0.0218	0.0241	0.0252	0.0202	0.0402	0.0264	0.0259
14	0.0411758	0.027847	0.0310431	0.0307275	0.0398344	0.0395719	0.0386863	0.0219	0.0245	0.026	0.0191	0.0354	0.0245	0.0232
15	0.0379778	0.0263439	0.0297787	0.0297533	0.0361641	0.0369652	0.035863	0.022	0.0243	0.0245	0.0185	0.0308	0.0218	0.022
16	0.0329075	0.0243068	0.0259857	0.0276732	0.0331026	0.0341232	0.0310205	0.0202	0.0227	0.0225	0.0169	0.0255	0.0193	0.0175
17	0.0276052	0.0217752	0.0239894	0.0266463	0.0284233	0.0291449	0.0282865	0.0188	0.0193	0.0207	0.015	0.0212	0.0167	0.016
18	0.0221372	0.0193426	0.0210115	0.0250402	0.0249443	0.0251269	0.0246234	0.0168	0.0175	0.0176	0.0134	0.0179	0.0146	0.0135
19	0.0183427	0.0178593	0.0175345	0.0228021	0.021187	0.0215205	0.0223004	0.0138	0.0148	0.0153	0.0116	0.0144	0.0129	0.012
20	0.0149956	0.0152684	0.0151555	0.0200374	0.0182299	0.018855	0.0192806	0.0106	0.0132	0.0126	0.0091	0.0108	0.0093	0.0092
21	0.0120628	0.0120051	0.0126601	0.0169041	0.0145422	0.0163462	0.0160284	0.0084	0.011	0.0114	0.0086	0.0086	0.0073	0.0072
22	0.00906364	0.0104228	0.0104309	0.014666	0.0115328	0.0132886	0.0138127	0.0062	0.0092	0.0093	0.0062	0.0058	0.0057	0.006
23	0.00725754	0.00876152	0.00858426	0.0121383	0.00939326	0.0111131	0.0113647	0.0052	0.009	0.0082	0.0051	0.0046	0.0045	0.0054
24	0.00576627	0.0080693	0.00740309	0.00982122	0.00746243	0.00929029	0.00948841	0.0043	0.0066	0.0074	0.0039	0.0037	0.0036	0.0043
25	0.00473894	0.00733753	0.00637165	0.00855736	0.00622739	0.00736952	0.00757643	0	0.0053	0.0062	0	0	0	0
26	0.00346307	0.00640797	0.00530694	0.00776745	0.00507932	0.00591913	0.00616479	0	0.0048	0.0058	0	0	0	0
27	0	0.00662553	0.00530694	0.00647726	0.00436613	0.00456675	0.00482462	0	0.0037	0.004	0	0	0	0
28	0	0.00640797	0.00452504	0.00574001	0.00391386	0.00372396	0.00382395	0	0	0	0	0	0	0
29	0	0.00589375	0.00384295	0.00497643	0.00339201	0	0	0	0	0	0	0	0	0
30	0	0.0051422	0.00342705	0.00473946	0	0	0	0	0	0	0	0	0	0
31	0	0.00448954	0.00304442	0.00460781	0	0	0	0	0	0	0	0	0	0
32	0	0.00369843	0	0.00387056	0	0	0	0	0	0	0	0	0	0
33	0	0.00348088	0	0.0032123	0	0	0	0	0	0	0	0	0	0
34	0	0	0	0.00297533	0	0	0	0	0	0	0	0	0	0
35	0	0	0	0	0	0	0	0	0	0	0	0	0	0
36	0	0	0	0	0	0	0	0	0	0	0	0	0	0
37	0	0	0	0	0	0	0	0	0	0	0	0	0	0
38	0	0	0	0	0	0	0	0	0	0	0	0	0	0
39	0	0	0	0	0	0	0	0	0	0	0	0	0	0
40	0	0	0	0	0	0	0	0	0	0	0	0	0	0
41	0	0	0	0	0	0	0	0	0	0	0	0	0	0
42	0	0	0	0	0	0	0	0	0	0	0	0	0	0
43	0	0	0	0	0	0	0	0	0	0	0	0	0	0
44	0	0	0	0	0	0	0	0	0	0	0	0	0	0
45	0	0	0	0	0	0	0	0	0	0	0	0	0	0
46	0	0	0	0	0	0	0	0	0	0	0	0	0	0
47	0	0	0	0	0	0	0	0	0	0	0	0	0	0
48	0	0	0	0	0	0	0	0	0	0	0	0	0	0
49	0	0	0	0	0	0	0	0	0	0	0	0	0	0
50	0	0	0	0	0	0	0	0	0	0	0	0	0	0
51	0	0	0	0	0	0	0	0	0	0	0	0	0	0
52	0	0	0	0	0	0	0	0	0	0	0	0	0	0
53	0	0	0	0	0	0	0	0	0	0	0	0	0	0
54	0	0	0	0	0	0	0	0	0	0	0	0	0	0
55	0	0	0	0	0	0	0	0	0	0	0	0	0	0
56	0	0	0	0	0	0	0	0	0	0	0	0	0	0
57	0	0	0	0	0	0	0	0	0	0	0	0	0	0
58	0	0	0	0	0	0	0	0	0	0	0	0	0	0
59	0	0	0	0	0	0	0	0	0	0	0	0	0	0
60	0	0	0	0	0	0	0	0	0	0	0	0	0	0
61	0	0	0	0	0	0	0	0	0	0	0	0	0	0
62	0	0	0	0	0	0	0	0	0	0	0	0	0	0
63	0	0	0	0	0	0	0	0	0	0	0	0	0	0
64	0	0	0	0	0	0	0	0	0	0	0	0	0	0
65	0	0	0	0	0	0	0	0	0	0	0	0	0	0
66	0	0	0	0	0	0	0	0	0	0	0	0	0	0
67	0	0	0	0	0	0	0	0	0	0	0	0	0	0
68	0	0	0	0	0	0	0	0	0	0	0	0	0	0
69	0	0	0	0	0	0	0	0	0	0	0	0	0	0
70	0	0	0	0	0	0	0	0	0	0	0	0	0	0
71	0	0	0	0	0	0	0	0	0	0	0	0	0	0
72	0	0	0	0	0	0	0	0	0	0	0	0	0	0
73	0	0	0	0	0	0	0	0	0	0	0	0	0	0
74	0	0	0	0	0	0	0	0	0	0	0	0	0	0
75	0	0	0	0	0	0	0	0	0	0	0	0	0	0
76	0	0	0	0	0	0	0	0	0	0	0	0	0	0
77	0	0	0	0	0	0	0	0	0	0	0	0	0	0
78	0	0	0	0	0	0	0	0	0	0	0	0	0	0
79	0	0	0	0	0	0	0	0	0	0	0	0	0	0
80	0	0	0	0	0	0	0	0	0	0	0	0	0	0
81	0	0	0	0	0	0	0	0	0	0	0	0	0	0
82	0	0	0	0	0	0	0	0	0	0	0	0	0	0
83	0	0	0	0	0	0	0	0	0	0	0	0	0	0
84	0	0	0	0	0	0	0	0	0	0	0	0	0	0
85	0	0	0	0	0	0	0	0	0	0	0	0	0	0
86	0	0	0	0	0	0	0	0	0	0	0	0	0	0
87	0	0	0	0	0	0	0	0	0	0	0	0	0	0
88	0	0	0	0	0	0	0	0	0	0	0	0	0	0
89	0	0	0	0	0	0	0	0	0	0	0	0	0	0
90	0	0	0	0	0	0	0	0	0	0	0	0	0	0
91	0	0	0	0	0	0	0	0	0	0	0	0	0	0
92	0	0	0	0	0	0	0	0	0	0	0	0	0	0
93	0	0	0	0	0	0	0	0	0	0	0	0	0	0
94	0	0	0	0	0	0	0	0	0	0	0	0	0	0
95	0	0	0	0	0	0	0	0	0	0	0	0	0	0
96	0	0	0	0	0	0	0	0	0	0	0	0	0	0
97	0	0	0	0	0	0	0	0	0	0	0	0	0	0
98	0	0	0	0	0	0	0	0	0	0	0	0	0	0
99	0	0	0	0	0	0	0	0	0	0	0	0	0	0
100	0	0	0	0	0	0	0	0	0	0	0	0	0	0
101	0	0	0	0	0	0	0	0	0	0	0	0	0	0
102	0	0	0	0	0	0	0	0	0	0	0	0	0	0
103	0	0	0	0	0	0	0	0	0	0	0	0	0	0
104	0	0	0	0	0	0	0	0	0	0	0	0	0	0
105	0	0	0	0	0	0	0	0	0	0	0	0	0	0
106	0	0	0	0	0	0	0	0	0	0	0	0	0	0
107	0	0	0	0	0	0	0	0	0	0	0	0	0	0
108	0	0	0	0	0	0	0	0	0	0	0	0	0	0
109	0	0	0	0	0	0	0	0	0	0	0	0	0	0
110	0	0	0	0	0	0	0	0	0	0	0	0	0	0
111	0	0	0	0	0	0	0	0	0	0	0	0	0	0
112	0	0	0	0	0	0	0	0	0	0	0	0	0	0
113	0	0	0	0	0	0	0	0	0	0	0	0	0	0
114	0	0	0	0	0	0	0	0	0	0	0	0	0	0
115	0	0	0	0	0	0	0	0	0	0	0	0	0	0
116	0	0	0	0	0	0	0	0	0	0	0	0	0	0
117	0	0	0	0	0	0	0	0	0	0	0	0	0	0
118	0	0	0	0	0	0	0	0	0	0	0	0	0	0
119	0	0	0	0	0	0	0	0	0	0	0	0	0	0
120	0	0	0	0	0	0	0	0	0	0	0	0	0	0
121	0	0	0	0	0	0	0	0	0	0	0	0	0	0
122	0	0	0	0	0	0	0	0	0	0	0	0	0	0
123	0	0	0	0	0	0	0	0	0	0	0	0	0	0
124	0	0	0	0	0	0	0	0	0	0	0	0	0	0
125	0	0	0	0	0	0	0	0	0	0	0	0	0	0
126	0	0	0	0	0	0	0	0	0	0	0	0	0	0
127	0	0	0	0	0	0	0	0	0	0	0	0	0	0
128	0	0	0	0	0	0	0	0	0	0	0	0	0	0
129	0	0	0	0	0	0	0	0	0	0	0	0	0	0
130	0	0	0	0	0	0	0	0	0	0	0	0	0	0
131	0	0	0	0	0	0	0	0	0	0	0	0	0	0
132	0	0	0	0	0	0	0	0	0	0	0	0	0	0
133	0	0	0	0	0	0	0	0	0	0	0	0	0	0
134	0	0	0	0	0	0	0	0	0	0	0	0	0	0
135	0	0	0	0	0	0	0	0	0	0	0	0	0	0
136	0	0	0	0	0	0	0	0	0	0	0	0	0	0
137	0	0	0	0	0	0	0	0	0	0	0	0	0	0
138	0	0	0	0	0	0	0	0	0	0	0	0	0	0
139	0	0	0	0	0	0	0	0	0	0	0	0	0	0
140	0	0	0	0	0	0	0	0	0	0	0	0	0	0
141	0	0	0	0	0	0	0	0	0	0	0	0	0	0
142	0	0	0	0	0	0	0	0	0	0	0	0	0	0
143	0	0	0	0	0	0	0	0	0	0	0	0	0	0
144	0	0	0	0	0	0	0	0	0	0	0	0	0	0
145	0	0	0	0	0	0	0	0	0	0	0	0	0	0
146	0	0	0	0	0	0	0	0	0	0	0	0	0	0
147	0	0	0	0	0	0	0	0	0	0	0	0	0	0
148	0	0	0	0	0	0	0	0	0	0	0	0	0	0
149	0	0	0	0	0	0	0	0	0	0	0	0	0	0
150	0	0	0	0	0	0	0	0	0	0	0	0	0	0
151	0	0	0	0	0	0	0	0	0	0	0	0	0	0
152	0	0	0	0	0	0	0	0	0	0	0	0	0	0
153	0	0	0	0	0	0	0	0	0	0	0	0	0	0
154	0	0	0	0	0	0	0	0	0	0	0	0	0	0
155	0	0	0	0	0	0	0	0	0	0	0	0	0	0
156	0	0	0	0	0	0	0	0	0	0	0	0	0	0
157	0	0	0	0	0	0	0	0	0	0	0	0	0	0
158	0	0	0	0	0	0	0	0	0	0	0	0	0	0
159	0	0	0	0	0	0	0	0	0	0	0	0	0	0
160	0	0	0	0	0	0	0	0	0	0	0	0	0	0
161	0	0	0	0	0	0	0	0	0	0	0	0	0	0
162	0	0	0	0	0	0	0	0	0	0	0	0	0	0
163	0	0	0	0	0	0	0	0	0	0	0	0	0	0
164	0	0	0	0	0	0	0	0	0	0	0	0	0	0
165	0	0	0	0	0	0	0	0	0	0	0	0	0	0
166	0	0	0	0	0	0	0	0	0	0	0	0	0	0
167	0	0	0	0	0	0	0	0	0	0	0	0	0	0
168	0	0	0	0	0	0	0	0	0	0	0	0	0	0
169	0	0	0	0	0	0	0	0	0	0	0	0	0	0
170	0	0	0	0	0	0	0	0	0	0	0	0	0	0
171	0	0	0	0	0	0	0	0	0	0	0	0	0	0
172	0	0	0	0	0	0	0	0	0	0	0	0	0	0
173	0	0	0	0	0	0	0	0	0	0	0	0	0	0
174	0	0	0	0	0	0	0	0	0	0	0	0	0	0
175	0	0	0	0	0	0	0	0	0	0	0	0	0	0
176	0	0	0	0	0	0	0	0	0	0	0	0	0	0
177	0	0	0	0	0	0	0	0	0	0	0	0	0	0
178	0	0	0	0	0	0	0	0	0	0	0	0	0	0
179	0	0	0	0	0	0	0	0	0	0	0	0	0	0
180	0	0	0	0	0	0	0	0	0	0	0	0	0	0
181	0	0	0	0	0	0	0	0	0	0	0	0	0	0
182	0	0	0	0	0	0	0	0	0	0	0	0	0	0
183	0	0	0	0	0	0	0	0	0	0	0	0	0	0
184	0	0	0	0	0	0	0	0	0	0	0	0	0	0
185	0	0	0	0	0	0	0	0	0	0	0	0	0	0
186	0	0	0	0	0	0	0	0	0	0	0	0	0	0
187	0	0	0	0	0	0	0	0	0	0	0	0	0	0
188	0	0	0	0	0	0	0	0	0	0	0	0	0	0
189	0	0	0	0	0	0	0	0	0	0	0	0	0	0
190	0	0	0	0	0	0	0	0	0	0	0	0	0	0
191	0	0	0	0	0	0	0	0	0	0	0	0	0	0
192	0	0	0	0	0	0	0	0	0	0	0	0	0	0
193	0	0	0	0	0	0	0	0	0	0	0	0	0	0
194	0	0	0	0	0	0	0	0	0	0	0	0	0	0
195	0	0	0	0	0	0	0	0	0	0	0	0	0	0
196	0	0	0	0	0	0	0	0	0	0	0	0	0	0
197	0	0	0	0	0	0	0	0	0	0	0	0	0	0
198	0	0	0	0	0	0	0	0	0	0	0	0	0	0
199	0	0	0	0	0	0	0	0	0	0	0	0	0	0
200	0	0	0	0	0	0	0	0	0	0	0	0	0	0

## Sheet: Fig.3j
	12 weeks														24 weeks
	Untreated								CBE						Untreated								CBE
Tissue	rep1	rep2	rep3	rep4	rep5	rep6	rep7	rep8	rep1	rep2	rep3	rep4	rep5	rep6	rep1	rep2	rep3	rep4	rep5	rep6	rep7	rep8	rep1	rep2	rep3	rep4	rep5	rep6	rep7
Tail	0.325932	0.313576	-0.68446	0.095671	-0.477	-0.262	-0.732	0.1349	0.258012	-0.77283	-0.18063	-0.35184	-0.5098		-0.361500	0.125115	-0.045320	0.019073	-0.239000000	-0.165000000	0.031100	0.430800	-0.00245	-0.22431	0.707328	0.545225	0.458556	0.15675	-0.26288
Cortex	0.928019	0.843999	-0.17826	0.849427					-0.12137	0.37881	-1.79933	-2.07794	-0.54629	-1.87006	1.213835	0.952239	1.271591	1.615156	2.685200000	2.594400000	2.272900	2.936200	-4.81534	-1.57495	0.789846	0.667384	1.87635	-0.40529	1.88572
Striatum	4.30728	4.18734	3.34238	3.912	3.8997	4.9881	3.7402	4.2656	-0.71011	1.74328	0.566056	2.28327	2.61557	1.42296	7.491110	6.734350	6.757990	8.030189	8.143800000		8.299900	8.413400	-0.24288	1.45855	3.85472	3.32453	1.48016	0.099204	6.22933
Instability index
