# Supplementary material for: Base editing of trinucleotide repeats that cause Huntington’s disease and Friedreich’s ataxia reduces somatic repeat expansions in patient cells and in mice
Source: Nat Genet. 2025 May 26;57(6):1437–51. doi: 10.1038/s41588-025-02172-8 (PMC12165863; doi:10.1038/s41588-025-02172-8)
Supplement: Supplementary file 9 — Statistical source data. [file 41588_2025_2172_MOESM9_ESM.xlsx]

## Sheet: Fig.4b
ABE variant	ABE7.10 nCas9			ABE8e nCas9			ABE7.10 dCas9			ABE8e dCas9
PAM variant	rep1	rep2	rep3	rep1	rep2	rep3	rep1	rep2	rep3	rep1	rep2	rep3
NRCH	35.6	39.6	37.2	44.9	39.1	41.9	22.1	23.7	21.3	22.2	19	22.3
NG	7.2	6	6.9	47.5	47.6	44.1	16.5	16.7	15.7	23.6	23.8	20.5
SpG	26.8	35.1	34.2	36	38.9	34	10.1	12.1	13.6	17.2	18.9	15.7
SpRY	19.3	19.4	21.6	32	36	34.1	11.7	13.6	13.8	19.7	19.7	17.7
SpRY	0.2	0.3	0.3	1.3	0.9	1.3	0.5	0.3	0.2	1.4	1.6	1.5
NRRH	0.2	0.3	0.3	0.3	0.3	0.5	0.3	0.3	0.2	0.6	0.3	0.6
SpRY	13	14.3	13.3	44.5	42.7	46.9	4.9	4.9	4.9	18.8	18.4	21
% FXN alleles with >=1 A•T>G•C interruption

## Sheet: Fig.4c
		editing
	PAM variant	rep1	rep2	rep3
FXN-30-GAA	NRCH	23	23.3	23.5
	NG	15.8	8.5	7.9
	SpRY	4.7	6.3	5.8
FXN-60-GAA	NRCH	34.1	33.3	27.4
	NG	11.7	3.8	8.5
	SpRY	7.5	7.5	9.2
% FXN alleles with >=1 A•T>G•C interruption

## Sheet: Fig.4d
Region	Number of off-target loci
Intron	16560
Intergenic	22913
Promoter-TSS	451
TTS	392
Protein-coding	1185
3'UTR	238
5'UTR	38
Non-coding	169
Other	46

## Sheet: Fig.4e
Category	Number of off-target loci
Perfect match (alternative on-target)	2703
1 mismatch	2784
2 mismatches	5255
3 mismatches	10147
4 mismatches	11211
5 mismatches	6436
6 mismatches	3346
Other	110

## Sheet: Fig.4f
0 mismatches			1 mismatch			2 mismatches			3 mismatches			4 mismatches			5 mismatches			6+ mismatches
rep1	rep2	rep3	rep1	rep2	rep3	rep1	rep2	rep3	rep1	rep2	rep3	rep1	rep2	rep3	rep1	rep2	rep3	rep1	rep2	rep3
0	0.9374	0.6811	1.5186	0	0	0.5877	0	0.9129	0.6006	0.9005	0	0	1.454	0.0461	0.3054	0	1.1957	0.1383	1.3651	0		%Average editing at off-target loci with #mismatches
1.9932	0	0	1.5196	0	0	0.815	0	0.6856	0	0	1.5013	0.2666	0.3933	0.8404	0.4051	0.2415	0.8547	0	1.0473	0.4578
0.4202	1.6106	0	0	0	1.534	0	1.5008	0	0.1293	1.3155	0.0571	0.6609	0.0983	0.742	0	1.502	0	1.4568	0.0491	0
1.6663	0.5769	0	0.3013	1.2456	0	0.8157	0	0.6855	0.1118	1.1913	0.2005	0.0733	0.7343	0.6942	1.2427	0.2595	0	1.5062	0	0
2.3794	0	0	0.153	0.0217	1.376	1.5056	0	0	0.2084	1.2959	0	0	1.5023	0	0	1.5023	0	0	0	1.5072
2.7021	0	0	1.5693	0	0	0.8479	0.5204	0.1426	0	0.9732	0.5326	0.7147	0.7876	0	0.7986	0.704	0	0	0	1.5079
0	1.7571	1.003	0	0	1.5915	0	1.5121	0	0.0848	0.0848	1.3365	0	1.5025	0	0.6932	0.8102	0	0	0	1.5124
0.8342	1.8846	0.2332	0	0	1.5946	0.3298	0.0081	1.1744	1.1635	0	0.3426	0.6233	0.1524	0.7283	0.7057	0.4745	0.3233	1.4835	0.0297	0
1.2288	1.7318	0	1.4001	0	0.2062	1.5125	0	0	0.7534	0.3627	0.3901	0	0	1.5041	1.5055	0	0	0	1.0463	0.4688
1.1901	1.9786	0	0	0	1.6068	0	1.1296	0.3848	0.2746	0.9088	0.3229	0.6256	0.3587	0.52	0.0113	1.4949	0	0	0	1.5155
0	3.2853	0	0.8877	0	0.7276	1.068	0.4464	0	0.7498	0.7566	0	0.5905	0	0.9139	1.222	0	0.2844	1.5172	0	0
1.0037	0	2.5744	0.3905	0.6218	0.6084	0	1.5164	0	0	1.5074	0	0	0	1.5048	1.3491	0.1576	0	0.355	1.1628	0
0.8611	0	2.7734	0	0	1.6325	0	0.5766	0.9423	0	0.506	1.0016	0.7752	0	0.7299	0	0	1.5073	1.1265	0.2761	0.1154
1.2312	0	2.5602	0	1.6594	0.0026	0.8811	0.6378	0	0.2881	1.2195	0	0	1.5054	0	0.7702	0.7373	0	0	0	1.5189
0.9588	0.9588	1.9486	1.676	0	0	0	1.386	0.1337	0	1.4126	0.0952	0	1.5055	0	0	1.5078	0	0.247	0.8773	0.3964
2.343	0.3234	1.2024	0	1.6477	0.0446	0	0	1.5204	1.5079	0	0	0.7646	0	0.7414	0	1.001	0.5077	0.4047	0.929	0.1879
1.6444	0	2.4856	1.6954	0	0	0.4402	0.5408	0.5408	0.3404	0	1.1682	1.2964	0	0.2102	0	0.8203	0.6885	0.8393	0.684	0
1.1354	1.1025	1.9576	1.7004	0	0	0.7499	0.1514	0.623	0.1012	0	1.4078	0.9099	0	0.5968	0	1.51	0	0	0	1.5244
1.1054	0	3.3197	0.8251	0.0898	0.7983	0	0.9103	0.6145	0.6289	0	0.8802	0.2901	0.5833	0.6338	0.8989	0	0.6132	0	0.2725	1.2532
3.5657	0.1416	0.8604	0	1.7286	0	0	1.5259	0	0	0	1.5094	0.8773	0.63	0	1.1474	0.2613	0.1043	0	0.9574	0.5683
0.4019	0.1777	4	0	0	1.7512	0	0.7467	0.7823	1.5103	0	0	0	0.754	0.754	0.8051	0.708	0	0.2246	0.6351	0.6665
2.0248	0.0479	2.538	0.4093	0.8785	0.474	0.1453	1.3875	0	1.2562	0.2544	0	1.2384	0	0.27	0	0.9715	0.5416	0	1.5273	0
1.4098	1.8797	1.4759	0.5	1.2718	0	0.3588	0	1.1746	0	0	1.5109	0	1.2348	0.274	0.3609	0.9351	0.2178	1.126	0.2243	0.1779
3.801	0	1.2747	0.0774	1.6973	0	0	0.6326	0.9036	0.9428	0.4222	0.1461	0.7222	0	0.7867	0	0.2626	1.2513	0	0.8845	0.6439
1.4064	2.7425	0.9582	0.4086	0	1.3784	1.3326	0.2047	0	0	1.5115	0	1.0841	0	0.4259	0.0934	0	1.4206	1.5296	0	0
2.9422	0.1547	2.1497	0	1.791	0	1.5387	0	0	0	0.7222	0.7902	0	0.5996	0.9107	1.5144	0	0	0.4821	0.8333	0.215
0.4971	0	5.0448	0	0.1696	1.6236	0.5232	0.1289	0.8874	0.4021	0	1.1111	0.1812	1.3292	0	0.8038	0.7108	0	0	1.5311	0
0.288	2.182	3.1	1.6448	0	0.1603	0	1.1104	0.4305	1.5134	0	0	0	0.5455	0.965	0	1.5155	0	0	1.5333	0
2.6528	1.8822	1.1762	0	0	1.8205	1.5413	0	0	0	0.2915	1.2226	1.1849	0.3256	0	0.6982	0.8161	0.0035	0.9783	0	0.5567
2.7602	1.1986	1.8542	1.5782	0	0.2454	0	0.5252	1.0198	0.5985	0.916	0	0.3799	0.3515	0.7802	1.4713	0.0465	0	0.1446	1.3911	0
2.81	0.3562	2.8897	0	0	1.8239	0	0.3833	1.1626	0.4493	0	1.0661	0	0	1.5117	0.7533	0	0.7651	0	1.5366	0
0.6837	1.1377	4.2703	0	0	1.8278	0.6355	0	0.9114	0	0	1.5155	0.7355	0.6704	0.106	0.219	0.2377	1.0628	0.0641	1.3811	0.092
0	4.8675	1.2349	1.3866	0	0.4441	0	1.548	0	0.1832	0.8516	0.4809	0.68	0.8328	0	1.25	0.1821	0.0884	0.2799	1.2577	0
3.7657	0	2.4143	0	0	1.8388	0	1.5485	0	0	1.5086	0.0071	0	1.5129	0	1.2656	0	0.2553	0.0656	0.9582	0.5151
2.7529	2.9571	0.6013	0.7603	0.4017	0.6855	0.0543	0.6896	0.8061	0	0	1.5168	0	1.5131	0	0	1.5214	0	0.5636	0.3948	0.5853
1.9294	2.8094	1.6843	0.1356	0	1.7314	0	0	1.5513	0	0	1.5169	0	0.5026	1.0107	0.3886	0.9988	0.1343	1.446	0.0997	0
1.9187	2.8511	1.7546	1.5033	0.3714	0	0	0	1.5522	1.2083	0	0.3089	0.9183	0.2548	0.3404	1.5218	0	0	1.5457	0	0
0.818	0.648	5.1221	0.9221	0	0.9593	0.2577	0	1.2972	0	0	1.5184	0	0.4082	1.1054	0.742	0.7802	0	0.9658	0	0.5806
2.368	1.3206	2.9262	0	0	1.8854	1.5554	0	0	0	0	1.5185	0.6725	0	0.8413	0.1036	0	1.4189	0	0.7029	0.8438
0.8135	0	5.8135	0	0	1.9008	0.1914	0.8911	0.4734	0.8844	0.6341	0	1.0398	0.1764	0.298	0	1.5231	0	1.5488	0	0
0.0476	0.5311	6.0492	1.0756	0.8355	0	1.5563	0	0	0	0.2798	1.2388	1.5147	0	0	0	1.2795	0.2437	0.2313	1.1059	0.2157
2.3183	1.1915	3.155	0.0691	1.0225	0.8224	0.8048	0.7519	0	0	1.0411	0.4776	0	1.5152	0	0.3838	0.4714	0.668	0	0	1.5536
1.4486	0.6376	4.6942	1.6647	0	0.2607	0.3235	1.208	0.0262	0.7817	0.6424	0.0948	0	1.5152	0	0	1.5236	0	0	0.7328	0.8209
3.1259	3.7241	0	0	1.934	0	0.2652	0.7638	0.5292	0	1.5084	0.0105	1.5152	0	0	1.4664	0	0.058	0	1.1018	0.4532
0.3423	3.2614	3.5424	1.9538	0	0	1.5592	0	0	0	1.5191	0	0.513	1.0023	0	0.6449	0	0.8797	0.1839	0	1.3715
2.8114	0	4.4447	0.6304	0	1.334	0.4186	1.1441	0	0.9048	0.0392	0.5752	0.3015	0.3897	0.8243	0	1.2533	0.2729	0	0.7298	0.8263
2.2277	1.8517	3.5177	0.6015	1.3632	0	0	0	1.5677	1.2747	0.1131	0.1316	1.3767	0	0.1388	0.39	0.9892	0.1471	0	1.4144	0.1442
3.5816	1.4801	2.6632	1.2504	0.7201	0	1.5679	0	0	0	0.0733	1.4469	0	0.4476	1.0681	0.0831	1.4436	0	0	1.5601	0
0.1217	2.2419	5.3969	0.3962	0	1.5772	0	1.5691	0	0	0.2199	1.3003	0.4851	0.6692	0.3614	0.9888	0.5383	0	0.326	0.965	0.2711
0	3.957	3.8807	0	0	1.9848	0.3544	0.3849	0.8298	0	1.4281	0.0925	0	1.032	0.4848	0.9447	0	0.5846	0.8341	0.729	0
4.8291	0	3.0254	0	0.8299	1.1627	0	0.2379	1.3321	0.2327	0	1.288	0	1.5168	0	0	0.058	1.4721	0.0104	1.0453	0.5076
2.6308	0.4521	4.7944	1.999	0	0	1.1597	0.4126	0	0.0872	1.1905	0.2431	1.3475	0	0.1701	1.5315	0	0	0	1.1765	0.387
7.4026	0	0.5104	0.542	0.2827	1.1763	1.3056	0.1175	0.1497	0	1.5213	0	1.5191	0	0	0.1394	0.0678	1.326	1.2867	0.1192	0.1588
3.9984	0.7331	3.2841	0	0.7576	1.2492	0	0	1.5787	1.5216	0	0	1.179	0.206	0.1344	1.534	0	0	0	0.2213	1.3437
0.6277	4.3591	3.1034	1.901	0.1374	0	1.3306	0	0.2489	0	0.566	0.9558	0.1235	0	1.3961	0.6854	0.6959	0.1528	1.384	0.182	0
5.5952	2.3252	0.4365	0	0.0378	2.0075	0.3999	0.1039	1.0759	1.522	0	0	1.5204	0	0	1.3177	0	0.2195	0.9533	0.6163	0
3.9263	0.9683	3.6989	0.4625	1.5875	0.001	0	0	1.584	0	0.9737	0.5497	0	0.4581	1.0632	1.047	0	0.4908	1.5705	0	0
2.2312	0.7375	5.6617	2.0511	0	0	0	0	1.5856	0	1.5243	0	0.4492	0	1.0731	1.3276	0	0.2105	0	1.5715	0
8.4009	0	0.2555	0	1.8075	0.2691	0.5531	1.0326	0	0.0773	1.4477	0	0.8103	0.4894	0.2227	0.3486	0.1466	1.0433	0	1.0125	0.5602
2.9412	3.2258	2.5	1.2063	0.8829	0	1.0119	0	0.5744	1.5252	0	0	0	0.5551	0.9676	0.1587	1.3799	0	0	0	1.5734
3.3271	0.6006	4.8167	0.9332	0	1.183	0	1.261	0.327	0.8582	0.1905	0.4765	1.5228	0	0	0	0.6961	0.8439	0.3768	0	1.2003
4.7027	0	4.15	1.1681	0	0.9514	1.5889	0	0	1.5266	0	0	0	0.2444	1.2787	0.0101	1.0384	0.492	1.5771	0	0
4.8407	0.4576	3.5545	1.5753	0	0.5576	0.6791	0.0184	0.8948	0	0	1.5271	0	0.5259	0.9982	1.0461	0.4779	0.0172	0.8403	0.4533	0.2846
1.7205	2.7602	4.406	0.4842	1.6674	0	0.3568	0.5732	0.6629	1.5278	0	0	1.1163	0	0.408	0.6046	0.6141	0.3234	0.0987	1.2881	0.1916
3.2371	1.4614	4.2093	0.1302	0.2175	1.8049	0.9404	0.3694	0.2848	0.0891	0	1.4392	0	0	1.5244	1.2606	0.1799	0.1028	0.8465	0.7326	0
4.3219	2.1801	2.6571	0.887	0.2419	1.0272	1.4295	0	0.1694	0	0.3319	1.1974	0	1.5254	0	0	1.5439	0	1.5793	0	0
3.7975	3.8462	1.5385	0	0	2.1568	1.3705	0.2301	0	0	1.5296	0	0	1.3214	0.2042	0.4523	1.0934	0	0	1.2677	0.3119
5.1236	0	4.1092	0.0715	2.0875	0	0	0.4762	1.1255	0.007	1.1634	0.3597	0.9125	0.5386	0.0752	0.2809	0.294	0.9714	0.1605	0.2178	1.2022
2.1603	2.0894	5.0492	1.3636	0	0.808	0	0	1.6047	1.3632	0.1682	0	0	0.2437	1.2829	0.922	0.6247	0	0.237	1.346	0
1.3742	4.6592	3.2804	0	0.9962	1.1773	0.8464	0.7586	0	0	0.3534	1.1783	1.5266	0	0	0	0.8475	0.6993	0.1557	0	1.4275
2.19	1.4324	5.8263	0.3204	1.753	0.1009	0	1.0809	0.5286	0	0.6489	0.8828	0	0	1.5267	1.5491	0	0	1.2346	0.3492	0
2.1585	3.6689	3.651	2.0585	0	0.1189	1.3009	0.3087	0	0.1628	0.9894	0.3796	0	0.6738	0.8531	1.5505	0	0	0	0.5654	1.0192
2.8557	6.6752	0	1.7918	0.389	0	0	1.119	0.491	1.4611	0	0.0714	0.6831	0.7357	0.1086	0.2126	0.6994	0.6388	0	1.5486	0.0362
3.3034	2.1184	4.1932	1.5046	0.4078	0.2819	0.293	1.3184	0	0	0	1.5342	0.4655	0.5373	0.5246	0.4908	1.0617	0	1.591	0	0
1.9225	0.5393	7.1719	1.8213	0	0.3775	1.4434	0	0.1718	0.0546	0	1.4799	0.7864	0.7415	0	0	0	1.5527	0	0	1.5912
0	1.552	8.1001	0	0	2.2034	0	1.6154	0	0.4854	0	1.0499	0	0.9789	0.5495	0	0	1.553	0	1.5916	0
3.9448	2.0267	3.7864	0	1.6582	0.5573	0	0.9896	0.6274	0	0.7678	0.7678	0	0.458	1.0707	0.4139	0.3189	0.8228	0	0	1.5918
7.6827	0.9829	1.1179	0.9031	1.262	0.0657	1.353	0.264	0	0	0.8209	0.7148	0	0.1759	1.3537	0.5312	0.6593	0.3708	0.817	0.5886	0.1899
3.2256	3.3495	3.2537	0.2606	1.2683	0.7047	0.2158	1.4016	0	0.293	0.8642	0.3784	1.4108	0	0.1211	1.0589	0.5037	0	0.5555	0.5506	0.4913
4.1187	1.5663	4.2167	1.8731	0	0.3629	0.0615	1.0051	0.5534	1.5158	0.0204	0	0.4329	0.7531	0.3467	0	1.0265	0.5376	0.3011	0	1.3008
2.7302	5.035	2.1871	0	0	2.2396	0	1.6206	0	0	0	1.5363	0.7521	0.172	0.6089	0	0	1.564	0.5489	0.9657	0.0874
2.2183	2.9955	4.9847	1.1816	0.1209	0.9415	0.2608	0	1.3646	1.537	0	0	0	0.6977	0.8353	0	0.6934	0.8707	0	1.0776	0.5261
7.561	0.611	2.0615	1.281	0.1862	0.7771	0	1.6287	0	0	1.538	0	0.6907	0.8423	0	0.5077	0.6757	0.3808	0.9327	0.6716	0
0	0.5188	9.7334	0.7513	1.5114	0	1.6291	0	0	1.4328	0	0.1061	0.6205	0.441	0.4716	0.5493	1.015	0	0.85	0.7563	0
3.6097	1.7019	5.0322	1.7326	0.359	0.1814	0.5559	1.0771	0	0.4229	0.3419	0.7744	0	1.5333	0	1.5644	0	0	1.6064	0	0
6.5153	0	3.8514	1.8113	0.4793	0	0.6946	0.4907	0.4506	1.5393	0	0	0	1.5337	0	0.3662	0	1.1986	1.6069	0	0
0	1.9495	8.4454	2.314	0	0	0.9417	0	0.6943	1.3784	0.1609	0	0	0	1.534	0	0.73	0.835	0.6312	0.5306	0.4507
1.7534	0	8.6941	0	0	2.3239	0.9978	0	0.6384	1.5403	0	0	0.4236	1.1105	0	1.2638	0.3023	0	0.6246	0	0.9882
6.3991	0.437	3.6306	0	1.5926	0.7319	0	1.6367	0	0	0	1.5408	0	0	1.5343	1.5675	0	0	1.4661	0	0.1474
5.0873	0	5.5437	0.5147	1.2716	0.5409	1.6381	0	0	0.455	1.0858	0	1.1541	0.3808	0	0	1.0403	0.5272	0.8476	0	0.767
4.6791	1.7999	4.2431	1.5589	0.7789	0	0.2946	0	1.3445	1.5411	0	0	0.1603	0.2193	1.1553	0.1462	1.1582	0.2633	0.4342	1.1804	0
6.0442	1.8156	2.9355	0	0.5581	1.7845	0	1.6432	0	1.2706	0.2706	0	0.6031	0.932	0	0.9465	0	0.6219	1.6159	0	0
4.3915	2.0618	5.086	0.5379	0.2202	1.5879	0.0921	1.1033	0.4484	0.0768	1.465	0	0	0	1.5355	0	0.4198	1.1487	0.018	1.1535	0.4462
0	8.9991	2.5564	2.3504	0	0	0.2578	0.155	1.2321	0	1.5431	0	1.0059	0.2499	0.2797	0	0.8009	0.7682	0.9725	0	0.6455
1.3999	4.2839	5.9214	1.0018	0	1.3519	0	0	1.6461	0.8545	0.6899	0	0.0193	0	1.5169	0.1691	1.4015	0	0	0.2251	1.3936
1.5491	0.5664	9.6727	0	0	2.3568	1.5308	0	0.1185	0.265	1.2799	0	1.4048	0	0.1317	0.3623	0.9095	0.2997	1.4235	0	0.1957
5.5324	3.0407	3.2676	0.3423	0	2.0504	0.7413	0.9084	0	0.8468	0.6991	0	0.4878	0.4808	0.5682	0.3626	1.2092	0	0	1.6216	0
5.5878	4.6787	1.8378	0	1.5036	0.9094	0	0.5635	1.0881	0	1.5465	0	0	1.5377	0	1.3808	0.0997	0.0916	0.8589	0.1242	0.6395
2.1615	2.2556	7.6992	0.6159	0.444	1.3675	0.3175	0.987	0.3489	1.5467	0	0	0	1.5378	0	0.5011	1.0714	0	1.3379	0.2855	0
4.6611	1.076	6.5317	2.4335	0	0	0.7872	0.709	0.1584	0	0	1.5474	0.26	0.2921	0.986	0	1.5726	0	0	0	1.6253
1.8508	7.7768	2.6516	1.5293	0.8401	0.0668	1.0411	0.4125	0.2019	0.4695	0	1.0788	0.6791	0	0.8593	0	1.5726	0	1.3287	0.132	0.1654
3.6725	2.5931	6.3461	1.8236	0	0.6168	0.5957	0.5396	0.5217	1.1235	0.4259	0	0.3674	0	1.1711	1.5743	0	0	0	1.6278	0
4.3683	5.7461	2.8029	0.3594	0.9049	1.1804	1.4999	0	0.1581	0	1.5508	0	1.1771	0.3615	0	0	1.5747	0	0.6907	0.7082	0.231
0	4.3342	8.6174	0.8149	0.5635	1.0683	0	0	1.6588	0	1.0467	0.5042	0	0.1638	1.3748	1.2682	0.3073	0	0.2181	1.1863	0.2304
0	4.6234	8.4869	0	2.4583	0	0.4436	1.2157	0	1.5512	0	0	1.5387	0	0	0.4275	1.1488	0	0.5057	1.1296	0
4.0121	1.7874	7.4692	1.1234	0.7803	0.5549	0.6043	0.3059	0.7493	0.3324	0.0076	1.2113	0.5209	0	1.0182	0.9272	0.6491	0	0.6317	0.8777	0.1285
1.6734	5.809	5.7899	0.6089	0	1.8742	0	1.6617	0	0.3515	1.2004	0	0	0.8441	0.695	0.6476	0.9294	0	0.32	1.1091	0.2093
0.19	0	13.1087	0	1.99	0.512	1.1302	0.5317	0	1.0892	0.3736	0.0903	0.2517	0.7329	0.5553	0.2208	1.317	0.0393	0.8761	0.5257	0.239
9.1767	0	4.2445	0	0.3729	2.135	1.6665	0	0	0.704	0	0.8497	0.1896	0.7381	0.6125	0	0	1.5785	0	0.7832	0.8578
4.6149	0	8.8953	1.6514	0.1922	0.6695	0	0.404	1.2642	0	0	1.5542	1.1403	0.4007	0	0.825	0	0.7536	0	1.6412	0
1.1928	2.8175	9.5529	0.0558	2.3628	0.1352	0	1.6688	0	0	1.0234	0.5308	1.5411	0	0	0.8087	0	0.7715	0.3202	0	1.323
9.5025	1.4909	2.7385	0.8434	0.4315	1.2886	0	1.3718	0.2973	0.0198	0.6265	0.9085	0.0173	1.5241	0	0.067	0.6689	0.8446	1.6387	0.0051	0
4.9018	2.8872	6.2335	0	2.5639	0	0	1.6703	0	0	0.8578	0.6973	1.5429	0	0	0	0.7528	0.8291	0	0	1.6441
2.584	2.9379	8.5051	0.8329	0.5139	1.2811	0	0	1.6714	0	0	1.5553	0	1.5429	0	0	0	1.5827	0	0.5959	1.0484
2.2359	2.8948	9.1697	1.9654	0.6939	0	1.6719	0	0	0.8738	0.1294	0.5525	1.5432	0	0	0	1.5571	0.0256	0	0.3098	1.3364
5.3563	4.2043	4.823	0.635	0.5958	1.4325	0	1.2009	0.4723	0.8606	0.0856	0.6105	0.7541	0	0.7892	0	1.5828	0	0.2872	1.3591	0
8.494	3.8008	2.1529	0.8913	0	1.7842	0.3249	1.3483	0	0.0768	0.7464	0.734	1.5013	0	0.0422	0.594	0	0.989	1.2994	0	0.3474
1.8162	8.5148	4.2427	0.8401	1.558	0.2933	1.3617	0.312	0	0.7575	0.7999	0	1.0987	0.4451	0	1.5839	0	0	0.9317	0.0185	0.6969
7.2812	3.647	3.7753	0	2.7089	0.0048	0.2296	1.4454	0	0	0.9981	0.5596	0	0.9247	0.6196	0.5882	0	0.9969	1.4476	0	0.2011
4.6013	4.6641	5.5244	2.6178	0.1051	0	1.6081	0	0.0697	0.9948	0.367	0.197	0	1.5449	0	1.4423	0	0.1431	0.2191	0	1.4316
15.0908	0	0	2.0287	0	0.6999	0.9022	0.7756	0	1.1195	0	0.4395	0.9703	0.5751	0	0.8012	0.072	0.7124	1.0954	0.1327	0.4233
6.1403	2.8573	6.1403	0.68	1.2995	0.7561	0.4407	1.1115	0.1283	0.992	0	0.5675	0	1.5454	0	0	1.2167	0.3705	0	1.2651	0.3873
2.4772	6.7298	5.965	0	2.7406	0	0	0.0655	1.6169	0.066	1.4946	0	0	0.3033	1.2425	1.0745	0.0282	0.4869	1.6531	0	0
0.3537	7.7066	7.1719	0.8579	0	1.8893	0.6061	1.0793	0	0	1.2712	0.2896	0.8535	0	0.6929	0	0.6028	0.9868	1.0929	0	0.5618
4.9253	7.5889	2.913	0.6152	2.1522	0	0	0	1.6869	0	0	1.5623	0	0	1.5467	0.4579	0.9074	0.2248	0	0	1.6551
3.1144	0	12.4467	0	1.0972	1.6771	1.689	0	0	1.5626	0	0	0	1.5467	0	0.626	0.4545	0.5116	0	1.6558	0
0.882	5.9097	8.8016	1.0178	0.5992	1.1605	0	0.687	1.0044	0.1352	1.4276	0	0.483	0	1.0639	1.2107	0.1668	0.2151	0.8711	0.6913	0.0936
5.5546	2.2649	7.8383	0	0	2.7805	0	0.7793	0.9127	1.3291	0.2339	0	1.5472	0	0	1.5934	0	0	0.748	0.9084	0
7.1843	3.1829	5.3103	0.157	0.8667	1.7607	0	0	1.6927	0.7341	0	0.8289	0.6532	0.7287	0.1655	1.3908	0	0.2032	0	1.6573	0
6.21	1.7074	7.7607	0.3775	1.7907	0.6386	0	0.1888	1.5078	0	1.1916	0.3715	1.5484	0	0	0	0	1.5953	1.1112	0.5467	0
3.7885	3.8459	8.0532	1.4472	0.1886	1.1754	0.886	0	0.8117	0	0.8293	0.734	0.2275	1.0035	0.3182	0	0.3174	1.2784	0	1.6638	0
5.7835	4.0913	6.0997	0	1.5421	1.275	1.7001	0	0	0	1.5643	0	1.5493	0	0	0.5873	0.0994	0.91	0.1123	1.0123	0.5393
5.1553	3.7628	7.0912	1.9148	0	0.903	0.2341	1.0263	0.4403	0.7795	0.4539	0.3312	0	1.5498	0	0	0.2179	1.3792	0.4273	0.1298	1.1068
3.2118	2.0059	10.9005	0.2741	0.3472	2.2067	1.5632	0	0.1406	1.4659	0.0988	0	0	1.5498	0	0.3158	0.8121	0.4713	0.7228	0.5976	0.3439
5.2405	3.6969	7.2386	0	0	2.8374	0	1.0246	0.68	0	1.2993	0.2662	0	0.2623	1.2877	1.0146	0.3107	0.2758	0	1.6648	0
4.7258	2.4418	9.052	0.9992	0.2473	1.6012	0.7868	0.7763	0.1439	1.2176	0.348	0	1.5386	0.0114	0	0.8126	0.0891	0.705	1.0087	0.213	0.4436
8.499	0.7172	7.1247	1.0721	0	1.7777	1.7084	0	0	0	1.5666	0	0	0.2906	1.2597	0.1832	1.2301	0.1933	0	1.419	0.2471
1.4022	5.2931	9.6487	2.8553	0	0	0	0	1.71	0.7584	0.4604	0.3493	0	0	1.5506	0.1283	1.4794	0	0	1.667	0
7.7167	0.1366	8.5138	0.4989	0	2.3566	0	0.5981	1.112	0	1.5687	0	0.7258	0	0.825	0.3841	0.3878	0.8358	1.667	0	0
3.5317	7.0929	5.8924	0	0.7442	2.1147	0.6814	0.1534	0.8756	0	1.1184	0.4515	1.1783	0.2726	0.1001	0.7345	0.2693	0.6046	0	0	1.6673
7.6804	2.4526	6.413	1.8955	0.9691	0	1.0934	0.6196	0	0.1418	1.084	0.3441	0	1.5518	0	0.2942	0.9503	0.3657	1.6352	0.033	0
9.6406	1.65	5.3191	0	0.3888	2.4769	0	1.7135	0	0	0.5082	1.0621	0.2233	1.2216	0.1077	0.7808	0.8296	0	0	0.3963	1.272
7.8648	0.9859	7.9408	0.8567	0	2.0195	1.7147	0	0	0	1.571	0	0	0.6704	0.8829	0.6269	0.5467	0.437	1.672	0	0
5.6942	8.6947	2.423	2.1758	0	0.7097	1.2603	0	0.4548	0	1.5719	0	0.6679	0.1472	0.7389	1.4145	0	0.1966	0.0036	0.5122	1.1565
6.2872	4.9441	5.6371	0.272	0.2874	2.3694	1.7154	0	0	0	1.5726	0	0.4359	0.0416	1.0767	0.131	0.9339	0.5463	0.5807	0.6707	0.4212
5.5249	3.0126	8.3979	1.1497	1.0346	0.7671	1.7184	0	0	1.5748	0	0	0.7877	0	0.7669	0	0	1.6115	0	0.2525	1.4214
2.5641	6.7485	7.6336	0.8371	0.8852	1.2508	1.7209	0	0	0.8876	0.3259	0.3613	0	1.0471	0.5076	1.1187	0.3312	0.1619	1.5888	0.0326	0.0528
5.4833	8.3655	3.1227	2.8627	0	0.1129	0	0	1.7219	0	1.575	0	0	1.5551	0	1.6119	0	0	0	1.2569	0.4201
8.7838	0	8.1919	2.4965	0	0.5046	0.8986	0	0.8241	1.5762	0	0	0.7156	0.0822	0.7577	0.5576	1.0551	0	1.016	0.6651	0
5.4962	1.8126	9.6934	1.0672	0.7661	1.1762	1.5737	0.1509	0	0	1.5762	0	0	1.5567	0	0.5075	0	1.1061	1.6813	0	0
3.115	5.3373	8.5645	0.7425	0	2.2703	0.9831	0.2436	0.4995	0.4282	0	1.1489	0.2035	1.3535	0	0.5298	1.0852	0	0	1.6819	0
7.1528	3.4987	6.4338	2.8252	0.0001	0.188	0	1.6208	0.1054	0.4471	0	1.1302	0	0	1.5578	1.6162	0	0	0	0.3364	1.3458
8.9202	5.1835	3.061	0	1.3687	1.6672	0	0.7367	0.99	0.854	0.2292	0.4947	0	0.4255	1.1326	1.4211	0.1952	0	1.1875	0	0.4961
6.2343	2.2705	8.6939	0.6877	0.3623	2.0191	1.7298	0	0	0.6582	0.0956	0.8254	0	1.5582	0	0	0	1.6164	0.6183	0.6183	0.4528
10.6816	2.4917	4.0939	1.946	0	1.1353	1.2024	0.5283	0	0.6014	0.8692	0.1088	0.4599	0	1.0986	0	1.5127	0.1041	1.6897	0	0
10.3359	0.9642	6.0436	0.471	1.8015	0.8134	0	0	1.7307	0	1.5805	0	1.5597	0	0	0.1294	0.3276	1.1602	1.6905	0	0
5.7462	1.8836	9.7413	3.0891	0	0	1.7158	0	0.0149	0.449	1.1315	0	0.3525	0	1.2093	0	0.8946	0.7242	0.2847	1.0615	0.3477
5.1557	5.2381	7.0563	0.4659	2.5203	0.1109	1.4869	0	0.2442	0.8788	0	0.7023	0.8068	0.7553	0	0.8091	0.2738	0.5366	0.9664	0.7317	0
12.4094	2.0239	3.1714	1.6609	0	1.4463	0.5849	0	1.1464	0.2228	0.7408	0.6175	0	0	1.5625	0.971	0.5883	0.0619	1.0481	0.654	0
9.0251	1.9461	6.7935	1.0843	1.1599	0.8682	1.1135	0	0.6183	0.4902	0.5	0.5917	0.8656	0	0.697	0.8069	0.185	0.6294	0.9459	0.4193	0.3386
9.2411	1.102	7.428	0	0	3.1333	0	1.317	0.4147	0	1.5823	0	1.5632	0	0	0	0.4575	1.1638	0	0.4859	1.2214
3.4813	4.8897	9.4754	2.4411	0	0.6934	0	0	1.7345	0	0	1.5828	1.5638	0	0	1.6224	0	0	0.0837	0.8099	0.8171
5.134	3.64	9.1214	0.8682	0.531	1.7386	0	0.7055	1.0324	0	1.5834	0	0.1697	0.7495	0.6458	0.5723	0	1.0515	1.1862	0.5263	0
5.5116	4.8048	7.793	1.2609	0.0346	1.8527	1.7388	0	0	0	1.0598	0.524	0.5693	0.9957	0	0.1588	0.105	1.3606	0	0.1659	1.5469
12.4999	3.7215	1.9288	0	0	3.1496	0	0.6643	1.0745	0.678	0.065	0.841	0.1506	0.8085	0.6063	0.3945	0.4138	0.8162	1.7133	0	0.0034
6.4728	5.3402	6.4073	0	0.6051	2.5451	0.9827	0.7607	0	0	0.7051	0.879	0.4822	0.3738	0.7099	0	0	1.6255	1.7183	0	0
3.6491	3.9312	10.7844	0.9582	0.6165	1.5896	0.2502	1.3029	0.1917	0	1.5844	0	0.1233	1.443	0	1.6259	0	0	1.1236	0.5952	0
10.0749	0.2972	7.9931	1.6934	0.3346	1.1506	1.5988	0.1507	0	1.5851	0	0	0.3964	0.3721	0.7982	0.3796	0.4447	0.8049	0	1.5025	0.2175
9.6459	0.819	7.9913	2.8791	0	0.3065	1.0005	0	0.7524	0	0.4866	1.0988	1.5668	0	0	0.3093	0.9802	0.3405	0	0.1875	1.5332
6.1362	6.9826	5.3979	0.9222	1.7821	0.4926	0	1.481	0.2722	1.2374	0	0.3493	1.4834	0	0.0838	0.4728	1.1193	0.0385	0	1.7213	0
5.9402	4.5877	8.0305	3.2079	0	0	0.6849	1.0685	0	1.216	0.3717	0	0.9431	0.1066	0.5178	0.4878	0	1.1429	0	1.4951	0.2267
6.3059	2.8545	9.4173	1.8152	0.6522	0.7482	1.7547	0	0	0	0	1.588	0.0622	0.3641	1.1413	0	1.6315	0	1.3719	0.3546	0
7.773	1.6033	9.284	1.8283	0	1.3909	1.7583	0	0	0.9291	0.2924	0.3666	0	1.4961	0.0717	1.0918	0.0609	0.48	0.7102	0	1.0195
7.9908	4.5866	6.1964	1.1864	0	2.0416	0	0.3007	1.4595	0.6133	0.5218	0.4538	1.568	0	0	0.5653	1.0682	0	0	1.5981	0.1319
4.9478	4.4032	9.45	3.2355	0	0	0.1787	1.3278	0.2562	0.5891	0.7209	0.2791	0.1336	0.7239	0.7106	0.1225	0.4822	1.0293	0	0.0802	1.65
9.4708	4.2421	5.1013	1.3977	0.2174	1.6438	0	0	1.7634	1.1256	0.4637	0	0.8708	0	0.6977	0.2828	1.2833	0.0683	1.7303	0	0
5.4619	2.6065	10.8138	0	0	3.2596	0.3399	0	1.4269	1.5898	0	0	1.5691	0	0	0	1.6356	0	0	1.7313	0
5.9987	1.325	11.7395	1.6007	0.4332	1.2757	0.1704	1.599	0	1.5202	0.0251	0.0476	0.8168	0	0.7532	0.5055	0.0626	1.0681	0	0	1.7322
9.5156	4.2132	5.3658	0.2775	2.2551	0.7791	0	0	1.7702	1.4702	0.1231	0	0.6602	0.6218	0.2889	0.6005	1.0362	0	0	0.9631	0.7692
6.8127	1.8127	10.7607	1.3665	0.3779	1.5722	0	1.2915	0.4799	1.5946	0	0	0.3803	0	1.1906	0	1.0397	0.597	1.7344	0	0
13.7292	3.763	1.9248	2.3759	0	0.9497	0	1.7716	0	0.8934	0	0.7015	1.5143	0.0567	0	1.6371	0	0	0.1889	1.4449	0.1025
10.8146	0	8.6457	1.9209	0.5848	0.8319	0.2842	1.4325	0.0549	0	1.5952	0	1.5712	0	0	1.367	0.2707	0	1.2837	0.1693	0.2839
6.6559	2.8965	9.9479	2.6957	0.2089	0.447	1.0498	0	0.7264	0	1.5956	0	1.1661	0.4052	0	1.0101	0.628	0	0.6312	1.1078	0
8.8471	4.091	6.5676	0.6254	2.3583	0.3758	0.6068	0.3586	0.8127	0	1.5957	0	0	1.5716	0	0.165	0.7068	0.7669	0.5541	1.1849	0
6.5582	3.579	9.3745	1.6728	1.7023	0	0	1.08	0.698	1.1056	0	0.4903	0.1866	1.3851	0	0.5166	1.1236	0	1.3027	0.439	0
3.9103	9.4965	6.117	1.8008	0	1.5834	1.5944	0.1841	0	0	1.5959	0	1.3999	0.1722	0	0.5322	1.1107	0	0.2793	1.2427	0.2233
4.308	5.2184	10.0577	0.4216	0	2.9713	0.9314	0.4758	0.372	0	0.3621	1.2344	1.0078	0	0.5648	0.871	0.7741	0	0.2435	1.5071	0
7.6878	2.2345	9.717	1.4198	0.8489	1.1249	1.1048	0	0.6748	0	1.4053	0.1915	1.3839	0.1899	0	0	1.4387	0.2069	0	1.7518	0
7.5609	4.0644	8.0581	2.9635	0	0.4881	0	1.534	0.2475	0.4858	0.632	0.479	1.5742	0	0	1.1593	0.1127	0.3739	0	0	1.753
3.1015	5.7428	10.8462	1.1157	2.3657	0	0	0	1.7819	1.5969	0	0	0.5122	0.6242	0.4378	0.3929	0	1.253	0	0	1.753
9.6872	4.9814	5.1136	1.3725	1.7417	0.3967	1.4194	0.2831	0.0801	0.9358	0.3193	0.3424	1.5748	0	0	0.524	1.1235	0	0.2424	0.327	1.1842
6.3332	2.2214	11.2439	0.8763	1.699	0.9756	1.6171	0	0.1671	1.5975	0	0	0.6685	0.0391	0.8672	0.5208	0.4781	0.6487	1.5891	0.1644	0
6.7834	3.6699	9.371	2.2101	1.3495	0	0.2325	1.5522	0	0	1.5979	0	0	1.5753	0	0	1.4967	0.1513	1.7544	0	0
5.4527	3.1574	11.4233	0	1.2067	2.3554	0	0.722	1.0669	0.7355	0	0.8634	0	1.167	0.4085	0.9845	0.6648	0	1.1752	0	0.582
10.4266	2.4042	7.3016	0	1.8633	1.7216	0	1.4546	0.3353	0.4896	1.1095	0	0	0	1.5777	0.6061	0	1.0439	0.4284	0.2865	1.0438
11.1489	0.7976	8.205	2.0665	0.2173	1.3141	0	0	1.7913	1.6008	0	0	0	1.492	0.0861	0.0346	0.9996	0.616	0.8343	0.5833	0.3451
2.1617	9.8778	8.1141	0	1.1652	2.4471	0.9934	0.7979	0	0	0	1.6018	0	0	1.5794	0.0931	1.5596	0	1.7637	0	0
5.3439	5.772	9.0382	0.6627	0	2.9568	0.7438	0.1172	0.9322	0.113	1.4888	0	1.4904	0.0896	0	0.2418	0	1.4114	0.6061	0.6024	0.5556
7.7548	0.5213	11.886	2.2092	1.1138	0.3153	1.4939	0	0.3001	1.602	0	0	0	0.7296	0.8509	0.9485	0	0.7046	0.377	0.976	0.4118
11.9801	2.1729	6.0994	1.4604	0.2126	1.967	0	0	1.796	0	0.833	0.7691	1.5807	0	0	0.8973	0.1772	0.5787	0	0	1.7662
9.299	3.9675	6.9918	1.6945	0.6886	1.273	1.7974	0	0	1.0068	0	0.5957	1.3563	0.2245	0	0.3495	0	1.3046	0	1.0033	0.7663
10.0688	2.369	7.8396	1.4788	1.2234	0.997	0	1.7981	0	0.5845	1.0185	0	0.3467	0.3433	0.8918	0.5447	1.1094	0	1.7698	0	0
5.9099	8.6834	5.7079	1.0235	0.7609	1.9182	0.4689	0	1.3293	0.9321	0.6732	0	0	0	1.5825	0	1.6226	0.0315	0	1.2842	0.4875
10.7732	2.7812	6.7498	1.6347	0	2.0923	1.2188	0	0.5821	1.3186	0.2868	0	1.5829	0	0	1.1284	0.5271	0	0	1.7754	0
9.7196	5.2877	5.3179	3.2909	0.4397	0	0.6891	1.1135	0	0	0.7884	0.8171	0.4393	0.4152	0.7286	0	1.3102	0.3456	0.9386	0.8379	0
11.5168	1.766	7.1002	1.0759	0.7059	1.9511	1.5251	0	0.2779	0.5022	0.2754	0.828	0.6411	0.0647	0.8773	0	0	1.6579	0.3192	1.461	0
5.9453	5.9691	8.5296	1.3652	0	2.3684	1.8058	0	0	0	0	1.6072	0.837	0.254	0.4926	0.2536	1.4045	0	1.1781	0.32	0.2823
8.3315	8.2519	3.8925	0.6662	2.2856	0.7899	1.8059	0	0	0	0.6265	0.9822	0.8814	0	0.7035	0.8197	0.8385	0	1.7811	0	0
6.078	6.5888	7.8847	0.1891	0	3.5559	0.0921	0	1.7158	0	1.1956	0.4133	1.3547	0.0686	0.1616	0.6142	0.1545	0.8897	0	1.2189	0.5635
6.8218	7.5589	6.1972	1.845	0.5284	1.372	1.3386	0.4708	0	0	0.8392	0.7699	0.0214	0.3199	1.244	0	0.8801	0.7791	0.8415	0.9419	0
7.3733	4.4705	8.7395	1.6278	0	2.1319	0	0.365	1.4455	1.0089	0	0.6003	0.4424	0.5257	0.6177	0.4087	0.8284	0.4221	0	1.6186	0.1664
12.6713	4.4741	3.464	2.4359	1.3318	0	0.4415	0.9062	0.4644	1.6093	0	0	0.5394	1.0474	0	0.5646	0.6054	0.4895	1.2166	0.5719	0
11.5357	4.6074	4.559	0	0.0924	3.6852	0.1882	1.1271	0.4994	1.6102	0	0	0	1.5873	0	0	1.6605	0	0.3872	1.161	0.242
7.9707	4.7221	8.1279	0.2981	0.4709	3.033	0.2563	0	1.5584	1.1169	0.2399	0.2541	0	0.0935	1.4939	0	1.6609	0	0	1.7944	0
6.5583	6.618	7.8217	0	3.8076	0	0.0579	1.2736	0.4857	0.1581	0	1.4529	0.2989	0.3072	0.9817	1.6616	0	0	0	1.7959	0
9.0635	7.6918	4.2828	0.469	0.6464	2.6992	1.5333	0.1147	0.1708	0.8926	0.3271	0.3916	0.1442	1.2392	0.2044	0.9925	0.6696	0	0	1.7977	0
7.5854	6.0013	7.569	1.0874	0	2.729	1.8222	0	0	0.0094	0.1641	1.438	1.1008	0.4871	0	0.7113	0.2354	0.7164	1.7988	0	0
11.7413	3.005	6.4336	2.5407	0.0764	1.2258	1.8225	0	0	0	1.6116	0	0	0.7034	0.8846	0.2339	1.43	0	0.2087	0.607	0.9834
9.3137	0	11.8721	0	3.8535	0	1.4519	0	0.3718	0	1.6116	0	0.9156	0.6724	0	0	0.9759	0.6891	0.9827	0.5633	0.2546
7.8551	6.8518	6.4989	0.1189	2.5493	1.1884	0.8655	0	0.9592	0	1.6128	0	0	1.5882	0	0.3091	0	1.3558	0.6325	0.8867	0.2828
8.8562	5.1895	7.1769	0	0.8463	3.0177	0.209	1.6158	0	0.7475	0.6266	0.2392	0	0.2928	1.2961	0.3399	0.4083	0.9177	1.8022	0	0
10.4065	2.8313	8.048	1.0952	1.0952	1.6836	0	0	1.8261	0.7046	0.518	0.3907	0.3077	1.2822	0	1.5931	0.073	0	1.7286	0.0738	0
11.3542	5.3259	4.696	3.4127	0	0.4903	0	1.0442	0.7826	0	0.712	0.9016	0.6132	0	0.9773	0	1.2066	0.4597	0	0.5549	1.2481
6.8161	7.2827	7.2827	0.294	0.9197	2.6924	1.8274	0	0	0.6069	1.0077	0	1.0883	0.5025	0	1.6665	0	0	0.2907	0.2915	1.2225
11.0655	5.604	4.7469	1.0071	0	2.8997	0	1.8293	0	0	1.6153	0	0	1.5918	0	0.5392	1.1273	0	1.0031	0	0.8019
5.4718	4.5784	11.3757	1.9012	0	2.0165	1.831	0	0	1.0502	0.045	0.5208	0	0	1.5925	0	0.9841	0.6827	0	1.2401	0.5691
12.7268	5.3853	3.3196	1.2764	0.3423	2.299	0	0	1.8333	0	0.7964	0.8206	1.2643	0.3299	0	0	1.6669	0	0	0.629	1.181
9.1624	5.1252	7.193	2.6109	1.1734	0.14	0.1035	1.7317	0	0	0	1.617	0.0305	1.5652	0	0.3541	0.4475	0.8688	0	1.8111	0
6.8861	3.508	11.1018	0	1.9736	1.9949	0.3513	0.3869	1.0974	0.397	0.0504	1.1703	0.4277	1.1685	0	0.1563	1.515	0	0.0929	1.1763	0.5422
4.38	6.6065	10.518	0.505	1.2431	2.2298	0.7944	0.0231	1.0202	0.3284	0.2994	0.9899	1.5963	0	0	0	0.8603	0.811	0	0.7855	1.0262
12.3239	5.1926	4.0119	3.0419	0.9812	0	0.714	0	1.1255	1.2703	0.3475	0	0	0	1.5965	1.2444	0.4272	0	0.6591	1.1201	0.0341
9.7329	2.483	9.3508	3.5431	0.5182	0	0.3435	0.2998	1.1965	0	1.6183	0	1.2653	0	0.3313	1.6719	0	0	0	0.7607	1.0541
7.2686	2.7458	11.5697	0	0.097	3.9718	1.8398	0	0	0	0	1.6192	0.9939	0.1153	0.4875	1.5597	0.1128	0	0	1.0048	0.8108
7.872	2.4306	11.3194	1.1288	0.3849	2.5804	0.4444	0.5355	0.8599	0.9593	0.6601	0	0.9175	0.6799	0	0	1.6726	0	0	0	1.8205
3.6918	10.2445	7.712	0.8874	0	3.2158	0	1.5031	0.3376	0.2961	1.3235	0	0.1926	0.3722	1.0336	0.1869	1.4857	0	0.0635	1.3004	0.4573
6.4667	5.2701	9.9489	0	0.883	3.2437	1.3539	0	0.4874	0.6845	0.9371	0	0	1.5988	0	1.4652	0	0.2075	1.5146	0	0.3121
5.8004	6.6357	9.3557	1.6246	2.5056	0	0.839	1.0029	0	1.6216	0	0	0.5459	0.5527	0.5004	0	0	1.6729	0.6616	1.1178	0.0493
4.7887	7.6586	9.3672	0.4476	1.6571	2.0502	1.3446	0.4976	0	1.3579	0	0.2644	0.4182	0.8725	0.3083	0.7918	0.8843	0	0.4856	0.7152	0.628
6.5374	6.6634	8.6427	1.946	1.0226	1.2186	0	1.844	0	1.6231	0	0	1.5996	0	0	0.9195	0.0142	0.7443	0.5239	1.306	0
6.1262	4.1555	11.6001	2.5335	0	1.666	1.3477	0	0.4968	0	1.5248	0.0985	0.1408	1.4602	0	0	1.2446	0.4347	0.1424	1.2794	0.4109
6.8406	7.4209	7.65	0.5073	0.2191	3.4897	0	1.8455	0	0	1.6239	0	0	0	1.601	0.9103	0	0.7695	0.9238	0.9116	0
11.1856	0	10.7345	0	1.4724	2.7776	1.8456	0	0	0.3721	1.2532	0	0.1779	0.5926	0.8312	0.6816	0.6769	0.3223	1.8356	0	0
2.5081	8.2873	11.1445	2.7162	0	1.5398	1.8464	0	0	0	1.6261	0	1.4749	0.1278	0	1.1714	0	0.51	1.5602	0.276	0
11.064	5.868	5.0925	3.423	0.8488	0	0.0392	0	1.8111	0.6563	0.2404	0.7295	1.6028	0	0	0	0	1.682	1.8396	0	0
6.5907	4.9932	10.5724	0.3181	1.9149	2.0421	0	1.8509	0	0	0	1.6266	0.6239	0	0.9791	1.1111	0	0.5714	1.6817	0.1604	0
5.257	16.9295	0	0.4205	0.5743	3.3008	0	1.8527	0	0.2235	1.4036	0	0.2274	1.3765	0	1.2556	0.4282	0	1.4605	0.3822	0
9.6664	1.7215	10.8027	2.1866	0	2.1254	1.6013	0.2514	0	1.6271	0	0	1.6042	0	0	1.1596	0.5246	0	1.3153	0	0.531
4.7299	4.8966	12.5731	3.3783	0.7672	0.1814	0.5324	1.202	0.1185	0.089	0.9092	0.6295	0	1.387	0.2185	0.6403	0.2734	0.771	0	0	1.847
5.732	4.4069	12.145	0	0	4.3429	0.3037	1.5511	0	0	0	1.6277	0.3498	0	1.2567	0	1.685	0	1.5126	0	0.3364
12.9331	0	9.5265	1.8858	0.0452	2.4216	1.8589	0	0	0	0.7466	0.8821	0	0	1.6069	0	0.325	1.3603	0.267	0.4946	1.0895
8.2244	9.76	4.4826	3.3879	0.4403	0.5323	1.6778	0.1856	0	0	0.4561	1.1735	0.5475	1.0594	0	0	1.6854	0	1.1147	0.7364	0
2.0318	7.2065	13.2744	1.685	1.685	0.9957	0	1.8656	0	1.4526	0.1771	0	0.5435	0	1.0638	0	0	1.6854	0.7863	0.2661	0.7992
4.7615	12.0195	5.7398	3.3268	0	1.0472	0.2694	0	1.5971	1.0206	0	0.6091	0	1.6073	0	0.9661	0	0.7198	1.852	0	0
10.1176	0.7936	11.6153	0.058	3.2836	1.0481	0.8896	0.9773	0	0	0.8358	0.794	1.6077	0	0	0	1.4236	0.2627	0.6181	0	1.236
6.9406	2.9932	12.5949	0	4.3969	0	0.7859	0	1.092	0	1.5057	0.1243	0	1.6079	0	0.7538	0.9328	0	1.1775	0.4815	0.1954
8.4507	9.9849	4.1491	0.3682	0.8102	3.2211	0	1.8785	0	1.2784	0	0.353	0	1.608	0	0.8572	0.8294	0	0.6162	0.7089	0.5297
8.9272	3.4875	10.2168	0.6942	2.0368	1.6686	0.3548	1.5241	0	0.82	0.5725	0.2406	0	0.9766	0.6323	1.4605	0	0.2272	0.0265	1.019	0.8104
9.5536	9.2729	3.8518	2.8044	1.2466	0.3494	0	1.8796	0	0	1.6339	0	0.2587	1.3506	0	0.8912	0.7966	0	1.1182	0.2048	0.5342
5.5865	6.1925	10.9198	1.4302	1.0585	1.9243	1.8799	0	0	1.6341	0	0	0.8054	0.8054	0	0.5067	0	1.1835	1.8586	0	0
10.2137	7.0025	5.5078	3.4793	0.1094	0.8278	0.0346	0	1.8456	1.6341	0	0	1.0412	0.5698	0	0.0256	1.6649	0	1.5233	0	0.3358
6.3598	6.3353	10.0293	1.8262	1.2644	1.3428	0	1.8814	0	0	0.9146	0.7209	1.58	0	0.0316	0.4887	0.365	0.8383	0.5507	0	1.309
5.2474	3.1597	14.3686	2.5363	1.2778	0.6265	0.0302	0.4145	1.4398	0.149	0.3965	1.0911	0.4199	0	1.1928	0	0.3444	1.3477	1.4221	0.4376	0
7.8971	0.6169	14.3576	0	0	4.4491	0.6633	0.6103	0.6138	0.033	1.0128	0.5916	0	0.6544	0.9584	0	1.6929	0	0	1.86	0
6.6921	7.4274	8.7888	1.9204	0.1315	2.4051	1.0002	0	0.8891	0.0849	0.6403	0.913	0.2346	1.3797	0	0	0	1.6934	1.3101	0.5505	0
13.1952	4.2079	5.5504	0.2164	2.3674	1.8743	0.7535	0.9046	0.2326	0	1.2478	0.3911	0.8507	0.2732	0.4907	0.5029	1.1907	0	0.881	0.0634	0.9196
11.0166	0.464	11.4766	1.7686	1.9785	0.7365	0	0.6494	1.2417	0.5034	0.1932	0.9427	0	1.3675	0.2482	0.4235	1.2708	0	1.8659	0	0
9.2719	3.6859	10.0792	3.1962	1.0013	0.2866	1.8923	0	0	1.5353	0.1041	0	1.6171	0	0	0	1.4632	0.2314	0	1.8695	0
11.828	0.9709	10.2564	2.2467	1.7487	0.499	1.1393	0	0.754	1.2782	0.3618	0	0.8753	0.7419	0	1.6552	0	0.0402	1.2826	0.4438	0.1443
4.1026	10.9158	8.1079	1.7296	1.426	1.3498	0	1.8945	0	0	0.2922	1.3478	0.1854	1.4318	0	1.6961	0	0	1.2263	0.6448	0
4.6821	1.9043	16.5684	1.2912	0.7474	2.4704	0.9683	0	0.9273	0.9804	0.6605	0	1.3645	0.2114	0.0417	1.6676	0	0.0293	0	1.8729	0
10.1638	2.7493	10.2466	1.8059	2.7051	0	1.2549	0.6426	0	0.036	0.61	0.9961	1.6183	0	0	0.9366	0.7608	0	1.7253	0.1479	0
6.4562	4.0835	12.6346	0	3.2563	1.2698	0.9488	0.9488	0	1.2148	0	0.4274	1.4702	0.1486	0	0.5629	0	1.1351	1.8769	0	0
9.9265	6.2553	7.0147	2.3229	1.7987	0.4088	0.91	0	0.9893	0	0	1.6427	0	0	1.6192	1.698	0	0	0	0.2492	1.6284
8.4666	4.4898	10.2741	2.8685	0.4383	1.2329	0.0683	1.8316	0	0	0.0491	1.5947	0.2366	0.8165	0.5667	0.478	0.5409	0.68	1.2516	0.0861	0.5411
13.6424	6.3394	3.2615	0	0	4.553	0.3859	0.3293	1.1877	1.0525	0.0224	0.5688	0	0.3117	1.3083	1.6991	0	0	0	1.8806	0
9.0198	3.8349	10.4583	1.7518	0	2.8051	0	0.5892	1.3141	1.3098	0.334	0	0.8216	0.7988	0	1.5007	0	0.1988	0	0	1.8818
8.905	2.9503	11.4735	1.2359	0	3.3295	0	1.0863	0.8182	0.1421	0	1.5022	0.9223	0.6982	0	1.3283	0.3734	0	1.1169	0	0.769
7.606	5.7472	9.9802	0.3479	2.9874	1.2601	0.9707	0.8559	0.0781	0.1079	0.9213	0.6153	0.8538	0	0.7672	0.1108	1.5911	0	1.5013	0	0.385
14.5246	7.3349	1.5431	0	1.0878	3.5092	0.6214	0.0746	1.2103	0.2902	0.5606	0.7938	0.4116	1.2094	0	0.3664	0.6136	0.7235	0.674	1.1081	0.1113
8.4445	6.6028	8.3755	1.6451	0.8553	2.1011	0.7685	0	1.1378	0.6081	0	1.0368	1.0811	0	0.5405	0	1.7038	0	0	0.6423	1.2512
0	10.1726	13.4049	2.2168	0	2.3983	0	0.6528	1.2567	0	0.362	1.2833	0.8046	0.6201	0.1975	1.1258	0.5795	0	0.4964	0.9888	0.409
9.6744	6.5932	7.385	0	4.2253	0.3917	0.2181	0	1.6968	0	0	1.6454	0	0.9949	0.6275	0	0	1.7053	0.6918	0.6642	0.5387
5.9338	9.6593	8.0941	3.0303	0.6944	0.8929	0	1.7811	0.1342	0.6219	0.4176	0.606	0	0	1.6224	0.46	0.2492	0.9961	0.1535	1.1883	0.5534
9.9247	3.9228	9.8678	0	2.9754	1.6827	0.7498	1.1605	0.0109	0	0	1.6457	0.3821	0.5017	0.7386	0	0.1239	1.5819	0.1221	0.3859	1.3875
12.278	9.0851	2.3822	3.4595	0.5177	0.6865	1.4595	0.3542	0.1081	0	1.6457	0	0	0	1.6224	0.2242	1.4831	0	0	1.8957	0
9.0901	9.3925	5.2707	3.1665	0	1.5225	0.3481	0.4008	1.1746	0.6717	0.8389	0.1356	1.6231	0	0	1.4772	0.2308	0	0.7798	0	1.1161
7.6643	5.5074	10.6055	1.25	3.4409	0	0.9052	0	1.021	0.3909	0.0019	1.2534	0.362	1.1593	0.1035	0.0727	1.5929	0.0437	0	1.8983	0
9.1636	4.065	10.5726	3.9477	0.7458	0	1.1316	0.7948	0	0	0.8014	0.8449	1.3631	0	0.2617	1.144	0.3111	0.2552	0.2965	1.6041	0
17.8161	5.1719	0.8191	2.5207	0	2.1786	1.02	0.9077	0	0.9544	0	0.6919	0.641	0.1745	0.8094	0.1597	1.5513	0	0.9186	0.9831	0
10.3905	1.6132	11.8398	1.991	0.533	2.1839	0.1377	0	1.7906	0.781	0.8655	0	1.6257	0	0	0	1.4525	0.2586	1.0709	0.7018	0.1322
7.5176	2.3526	13.9882	1.6008	0.4935	2.6245	1.929	0	0	0.3959	0.9444	0.3067	1.6267	0	0	0.1806	0.9203	0.6103	1.4307	0	0.4743
7.1205	7.2226	9.5241	0.8077	2.9301	1.0035	1.471	0.4609	0	0.6489	0.9983	0	0	0.2317	1.3961	1.5924	0	0.1199	0	0.6494	1.2579
9.2965	7.8595	6.7387	2.7956	1.3526	0.6372	0.1197	1.6759	0.1368	0.1398	0.7127	0.7971	0.3207	1.0426	0.2645	0.8073	0.7488	0.1585	1.9077	0	0
9.3321	7.5311	7.0711	4.0731	0.0503	0.6632	1.9196	0.0128	0	0	1.2653	0.3849	1.5088	0.1191	0	0.9159	0.7988	0	1.8414	0.0735	0
14.1925	4.8715	4.8715	0	2.7299	2.0908	0	0.74	1.1945	1.6503	0	0	0	1.628	0	0	1.7156	0	1.1225	0	0.793
6.6513	8.2707	9.0144	0	2.0307	2.8051	0.7746	1.1627	0	1.6394	0.011	0	0	0.9941	0.6342	0	0	1.7169	1.9179	0	0
12.5451	4.0218	7.4774	0	0	4.846	1.3612	0.0223	0.5544	0	1.6507	0	0	0	1.6287	0.3605	1.0873	0.2697	0.2047	0.9444	0.7693
3.0903	12.4237	8.5388	0	1.3418	3.51	1.0506	0	0.8875	0.6465	0.7247	0.2796	0	1.6289	0	1.7183	0	0	0.5303	0.2891	1.0991
3.8091	2.9692	17.2873	2.9701	1.132	0.7557	0.7012	1.2389	0	0.4164	0.4353	0.7995	0.2972	0	1.3327	1.0788	0.6423	0	0.8443	0.002	1.0767
9.8568	2.3923	11.8983	1.0667	3.1709	0.621	0	1.9497	0	1.1196	0	0.5322	0	0.3965	1.2338	0	0.4163	1.305	0.969	0	0.9552
5.2151	7.9689	11.0358	0.7559	0.8379	3.2752	1.2293	0	0.7241	0.8031	0.8489	0	1.631	0	0	0	0.4962	1.2269	1.9253	0	0
10.5902	5.7805	7.8512	0.7671	0	4.1075	0.7439	0	1.2097	0	1.6526	0	0.2443	1.1513	0.2355	1.7185	0	0.0048	0.5374	0	1.3883
8.3264	3.0176	12.8899	2.5074	0	2.4049	0	1.2675	0.6882	1.3534	0.2993	0	0.1412	0.8444	0.6457	0.7515	0.972	0	0.4742	0.5241	0.9281
6.2124	5.9799	12.0432	0	2.2432	2.6748	0	0	1.958	0.4713	0	1.1823	1.6333	0	0	1.7235	0	0	0.8011	0	1.1262
7.0946	7.6516	9.5255	0	4.4815	0.4555	0.6611	1.2986	0	0	1.6422	0.0125	0	0.5171	1.1164	0.9967	0.4235	0.3037	0.4558	0.4704	1.0041
7.9006	2.4202	13.9838	3.4884	1.4493	0	0.7804	0	1.1805	0.9381	0	0.7167	1.197	0	0.4367	0.251	0.2896	1.1837	0	0.01	1.9215
11.028	6.4227	6.8613	2.4251	1.2532	1.2835	0	1.4024	0.5586	0.3464	0.4938	0.8164	0.3169	1.1188	0.1981	1.6306	0.0948	0	0.425	0.7631	0.7451
9.9661	6.1782	8.1835	0	1.0155	3.9642	1.0829	0	0.8809	1.6567	0	0	1.3372	0.2967	0	0.1963	0	1.5309	0	0	1.9345
4.4478	6.8288	13.1038	2.2679	2.5354	0.2163	0	1.9666	0	0	0.0306	1.6267	0.8966	0	0.7382	1.0228	0	0.7046	0	1.442	0.4957
7.4119	3.4235	13.6703	5.0219	0	0	0.9448	0.9416	0.0822	0.6069	0.7299	0.3207	0.2189	0.7635	0.6528	0.6667	0	1.0638	0.4848	0.4661	0.9892
5.8809	6.8727	11.7834	0	3.4387	1.5943	0.4527	0.9254	0.5906	0	0.4371	1.2205	0	0	1.6356	0.5972	0	1.1352	0	1.6436	0.2973
6.0835	8.0203	10.4509	0.5722	0	4.4734	1.2639	0.0223	0.6829	0	1.6589	0	1.388	0	0.248	0.4115	1.3213	0	0.2742	0	1.6721
9.9472	4.6744	9.9472	0	0	5.0469	1.9696	0	0	0.088	0.982	0.5891	0	0	1.6362	1.2532	0.4797	0	0.3821	1.5684	0
12.781	2.652	9.152	0.965	2.3157	1.7699	0	1.0903	0.8794	0	1.6592	0	1.6363	0	0	1.5275	0.2058	0	0.9129	1.0379	0
8.8839	9.2249	6.5064	0.897	0.2353	3.922	0.6233	0.2353	1.1136	0	1.6601	0	1.6364	0	0	0	0.5865	1.1475	1.1107	0.8436	0
10.8834	5.0954	8.6956	1.5914	0	3.4631	1.8688	0	0.1041	0	1.5019	0.1596	1.0811	0	0.5556	0.5327	0.1324	1.0698	1.9566	0	0
4.9043	2.9405	16.9182	0	0.1625	4.963	1.0022	0.9708	0	0.2171	1.4451	0	0	0.3711	1.266	1.3542	0.3824	0	0.6761	0.22	1.0626
6.8302	4.926	13.0104	0	4.0303	1.1103	0.2992	1.6772	0	0.4256	0.778	0.4591	0	0.7229	0.9142	0	0.5397	1.1973	0	1.9619	0
8.9264	4.4532	11.3998	3.5236	1.6341	0	0.683	0	1.2954	0	1.6628	0	0	1.2608	0.3771	0.8037	0.9338	0	1.005	0.9569	0
8.0383	7.6189	9.1781	3.7837	0.4254	0.9562	0.0202	0.3981	1.5611	0.3124	0.4868	0.8641	0	1.6379	0	0.8895	0.1342	0.7144	0	0	1.9641
8.3453	5.7231	10.786	1.7945	2.1109	1.2601	0	0.8671	1.1136	0	0.2669	1.3964	0.341	0.956	0.341	0	1.0123	0.7275	0.6791	0.9105	0.3752
6.8717	9.4595	8.5264	2.1124	2.4963	0.5698	0	1.4679	0.5134	1.2297	0	0.4338	0	1.6381	0	0	0.4825	1.2606	0.5726	1.3961	0
10.3326	8.8109	5.7248	0.9156	2.1123	2.1571	1.3404	0.6411	0	0.7187	0.235	0.711	0.7532	0.575	0.31	0.9639	0.7807	0	1.4413	0	0.5305
6.5887	3.3797	14.922	2.0134	0.0353	3.1608	0	0.4297	1.5524	0	0	1.6647	0.1788	1.4598	0	0.7753	0.9695	0	0	0.4126	1.5625
12.815	5.9483	6.1421	1.1173	2.3585	1.7341	0	1.9822	0	1.6647	0	0	0	0.6689	0.9697	0	0	1.7448	0.1401	1.8361	0
8.0642	4.5485	12.3082	0.6325	1.8141	2.7756	0.0267	0	1.9568	0	1.6649	0	0	0	1.6387	0.1806	1.4757	0.0889	0.9868	0	0.9899
10.8905	2.377	11.6627	0	2.7879	2.4546	1.7977	0.1858	0	0.0732	0.1023	1.4895	1.3803	0.2584	0	0	0	1.7455	0.7055	1.1289	0.1438
6.8448	4.1324	13.9588	1.4038	0.3653	3.4735	1.9842	0	0	1.3743	0.2917	0	0.2705	0.4788	0.8895	0.2438	0.9692	0.5327	0.4877	1.0723	0.4184
10.6258	7.8601	6.4588	2.2405	2.1364	0.9121	0	1.1332	0.8589	0	1.6662	0	0	1.6392	0	0.6013	1.1453	0	0.8342	0.8506	0.2955
8.7832	3.0054	13.1582	2.4981	1.1245	1.6706	0	1.6767	0.3171	0	0	1.6663	0	1.6393	0	0.8762	0.4716	0.4	0	0.3022	1.6826
9.7963	10.2263	4.9377	1.1111	0.5848	3.6111	1.0811	0.4204	0.4929	0.9121	0	0.7545	0.4717	0.9121	0.256	0.9546	0.3891	0.4054	0.9598	0.7691	0.2566
9.643	4.5699	10.748	0.2559	2.9026	2.1571	0.6376	1.3571	0	0.6968	0.9707	0	0.5205	0	1.1199	0.742	0	1.0075	1.9913	0	0
6.8623	9.4395	8.6764	3.0031	1.1473	1.1658	0.8138	0	1.1814	0	0	1.6681	0	0.6937	0.947	0	1.75	0	0	0.8438	1.1491
11.5085	9.8652	3.6451	1.2305	2.2259	1.875	0.9757	0.9343	0.0861	0	1.6683	0	0	0	1.6409	0.0932	1.6571	0	0	1.996	0
8.4161	5.1351	11.4755	1.962	0	3.4064	0.8915	0	1.1047	0	1.6688	0	0.7462	0	0.8953	0	1.7503	0	0.3704	1.0475	0.5834
9.8668	6.0479	9.1395	0.022	2.552	2.8154	1.1348	0	0.8615	0	1.6689	0	0	0.3211	1.3208	0	0.4277	1.3232	1.14	0.8666	0
9.3175	4.082	11.6582	1.8112	1.8881	1.7047	1.432	0.5649	0	0	0	1.6694	0	0.1956	1.4469	0	0	1.7511	0.5779	1.4288	0
13.2219	8.2833	3.6219	1.2659	0	4.159	0.7056	1.2921	0	1.6695	0	0	0	0	1.6427	0.8606	0.8909	0	0.0913	1.1112	0.8055
6.5442	6.5001	12.1003	1.8303	3.6037	0	1.0346	0	0.9653	0.4572	0.6962	0.5166	0	1.4026	0.2405	1.3274	0	0.4248	1.2601	0	0.7495
9.3657	8.3952	7.3952	1.7403	1.2937	2.4016	1.6718	0.3288	0	0.238	0	1.4329	1.1537	0.0853	0.4043	1.0077	0	0.7487	0.4755	1.2381	0.298
10.8158	7.8174	6.5344	2.9298	2.5136	0	0	2.0082	0	0	1.6712	0	0.6191	0.5708	0.4538	1.5925	0.1642	0	1.4629	0.5495	0
7.0665	9.0507	9.0507	0.0366	1.2042	4.2117	2.0104	0	0	0.9865	0.4899	0.1951	1.5483	0	0.0953	0.5412	0	1.2168	0.4284	0	1.5858
13.6022	8.0294	3.5632	4.3631	0.339	0.7633	0.1974	0.9543	0.8617	0	1.4642	0.2073	0	1.0526	0.5915	0	0.2495	1.5125	1.127	0.8899	0
12.4851	4.3554	8.3945	2.9873	1.9969	0.5393	0.5663	1.4296	0.0177	0	0	1.6717	0.6354	0	1.0103	0.7994	0.964	0	0	2.0203	0
12.2119	6.9197	6.1592	0	3.3368	2.1978	0	0	2.0156	1.3506	0	0.3224	0	1.6459	0	0.8961	0.6217	0.2463	0	2.0207	0
9.1147	9.0784	7.1546	3.1561	0	2.3806	0.5871	0	1.4296	0.9894	0	0.6837	0.9895	0	0.6571	0	1.7647	0	0.7127	1.0767	0.2347
6.9477	10.1893	8.2196	1.9252	2.6806	0.9444	0.3255	0	1.6912	0.8318	0.2532	0.5884	0.2768	0	1.3699	0	0	1.7655	1.0331	0.5263	0.4664
15.6328	2.3335	7.4452	0.6275	2.4823	2.4424	0.3122	1.141	0.564	0	0.5342	1.1393	0.9722	0.6746	0	0	1.2039	0.5619	0	2.0291	0
10.4846	5.155	9.8078	2.5145	1.4665	1.5944	1.591	0	0.4275	0.0334	0	1.6408	0	0.6754	0.9715	0.8265	0.3074	0.632	0	1.6583	0.3763
8.9381	3.9097	12.6437	3.3205	0	2.2673	0.3965	1.2233	0.4013	1.6755	0	0	0	1.1857	0.4619	0.8979	0	0.8688	0.8193	0.3581	0.8578
7.4861	0.5501	17.4659	0.6843	3.196	1.7196	1.4513	0.57	0	1.6345	0.0411	0	1.0107	0	0.638	0	1.7671	0	0.8825	0.3061	0.8475
9.2257	8.5819	7.7012	1.2549	1.7957	2.608	0.003	2.0287	0	0.7732	0	0.9028	0.7552	0.4273	0.4666	1.5135	0	0.2538	0	0.0153	2.0224
4.7832	3.5227	17.2056	2.9412	2.7273	0	0	2.0319	0	0.7131	0.7448	0.2192	0.1334	0.9874	0.5287	1.4543	0.314	0	2.0379	0	0
11.7533	1.3592	12.4728	0.4803	2.6294	2.5663	2.0331	0	0	0.9768	0.0175	0.6842	1.6496	0	0	0.9077	0.8608	0	0.4217	1.4235	0.1943
11.9082	6.9108	6.7732	4.476	0	1.2335	0.7473	1.2881	0	1.6786	0	0	0	0.7599	0.8898	0	0.9546	0.8158	1.0777	0.2612	0.7011
7.5925	1.6376	16.466	2.0642	1.1461	2.5148	0	0	2.0355	1.1173	0.5618	0	1.6499	0	0	0.4793	1.2927	0	0.4078	0	1.6335
5.8354	4.3048	15.5761	1.8582	2.1814	1.6971	2.0356	0	0	1.0402	0.6397	0	0.8814	0	0.7686	0	1.7721	0	0.7889	0.954	0.3054
13.8952	3.262	8.58	2.1674	0.9691	2.6226	1.0093	0	1.0265	1.2257	0.0711	0.3832	1.2261	0	0.424	0.6724	1.0998	0	0	0	2.0509
13.824	0.1398	11.8644	3.491	0.8756	1.4316	0.3664	1.3296	0.3405	0.8918	0	0.7884	1.6503	0	0	1.773	0	0	0.3755	1.6757	0
8.8621	8.3539	8.635	0.9524	0	4.8544	0	0.4754	1.564	0	1.6802	0	0	1.6505	0	1.3029	0.0186	0.4521	1.3237	0	0.7301
11.5261	3.3056	11.0678	3.2926	2.5169	0	0	1.4118	0.6281	0.5448	0.4438	0.6922	1.651	0	0	0	0	1.7755	0	1.5583	0.4979
5.6545	2.3601	17.9283	2.4942	3.0552	0.2621	0.5347	0	1.5064	0.547	0.129	1.006	1.0506	0	0.601	0.0618	1.1071	0.6082	0	0.5496	1.507
8.569	4.568	12.8387	2.2631	1.0799	2.4838	0.2671	0.7871	0.9934	0.5297	1.1524	0	0.7408	0	0.9114	0.3005	1.4781	0	0	0.5345	1.5223
7.8984	12.5623	5.5217	1.5435	1.5807	2.7062	0.7701	0	1.2787	0.0348	0.0599	1.5891	1.457	0.1963	0	1.0632	0.4409	0.275	2.0587	0	0
15.6645	2.2446	8.1022	2.0439	0.1072	3.6932	0.409	1.4436	0.1965	0	0	1.6843	0	0	1.6535	0.15	1.6293	0	0.5414	1.5176	0
12.357	4.8486	8.8282	1.3335	1.3569	3.1653	0.246	1.3527	0.456	0.4667	0.3856	0.8326	0.4558	1.1977	0	1.2279	0.5531	0	0.7937	1.2658	0
10.7811	6.5614	8.7377	1.1483	3.0784	1.6404	0	0	2.0556	1.6854	0	0	0	0.555	1.0992	1.781	0	0	2.0609	0	0
12.0233	3.0919	10.9707	1.6937	0.1114	4.0756	0.2762	1.1358	0.6442	1.6855	0	0	1.5683	0	0.0862	1.7832	0	0	1.321	0	0.7425
5.9781	10.7326	9.4344	0.5144	1.3219	4.0534	0	0.9884	1.068	0	1.0993	0.5871	0	0	1.656	0.5104	0.6892	0.5853	0.4927	0	1.5712
10.737	10.306	5.1335	3.4704	0	2.4441	0.3397	0	1.717	0	1.6867	0	0	1.6563	0	0.5755	0	1.2105	0.5677	1.3124	0.1884
10.2343	7.402	8.5872	1.0745	0.0366	4.814	1.429	0	0.6285	0.3592	0.3375	0.9901	0	0.1954	1.4612	0.2242	1.5632	0	1.1483	0.9206	0
8.278	3.8959	14.0674	1.2723	1.8206	2.8393	0	1.6026	0.4551	0.8626	0.8245	0	1.6571	0	0	0.5714	0.2184	0.9987	0	1.4709	0.5984
8.3043	9.6445	8.3043	0.8271	1.7079	3.4049	0	0.768	1.2904	0	0	1.6872	0.5861	1.0718	0	0	1.7888	0	0.3104	1.761	0
18.8046	0.8917	6.6042	2.915	0.919	2.1205	1.0378	0.7942	0.2271	0	1.6873	0	0	0.3348	1.3233	0	1.7907	0	1.4493	0.623	0
7.8251	12.1306	6.3828	4.1012	0	1.8546	1.9778	0	0.0834	0.2126	0.3156	1.1596	0.2163	1.4422	0	1.5006	0.2903	0	0.7576	1.3158	0
8.555	3.9466	13.8376	0.1665	0	5.8115	2.0612	0	0	1.6122	0.0766	0	1.036	0	0.6226	1.2843	0.5079	0	0	0	2.0765
8.0174	4.0275	14.346	0	0	5.9834	0.0527	0.3648	1.6444	0	1.6889	0	0	1.6587	0	0	1.7923	0	0.9084	1.1696	0
8.169	6.5621	11.6882	1.1326	0.7678	4.0933	0.0464	0.8106	1.2053	0.0607	1.6286	0	0.6383	0	1.0207	0.0849	0.4863	1.2238	0	2.0792	0
12.6222	3.5053	10.4013	1.4029	2.3498	2.2575	0.4784	1.096	0.4878	0.4821	0.6745	0.534	1.348	0.1968	0.1152	0.804	0.1247	0.8667	1.5197	0.5599	0
6.9695	4.2032	15.3595	3.2526	0.9195	1.8837	2.0639	0	0	0	0	1.6906	1.6602	0	0	0	0.0903	1.7075	0	2.0814	0
9.1761	8.8229	8.5428	2.8977	1.5132	1.6568	1.0191	0.359	0.6861	0	1.691	0	0.1015	1.5207	0.0382	0.6874	0.8937	0.2181	0	0.9842	1.1026
5.7635	11.1585	9.6672	1.6295	0.343	4.1088	0.4006	1.666	0	0	1.3076	0.3841	0	1.493	0.1677	1.0796	0	0.721	0.3237	1.7636	0
9.2758	7.8323	9.5056	3.7451	0.5835	1.7643	0	1.623	0.4444	1.6917	0	0	0	0	1.6609	1.8008	0	0	2.0943	0	0
9.8872	7.1523	9.6305	1.3713	1.3713	3.3543	0.2847	0.4211	1.3627	0.2573	1.4352	0	0	0.9026	0.7587	0	1.8032	0	0.0451	2.0566	0
4.8835	14.6479	7.1604	0.974	3.5655	1.5579	0	1.496	0.575	0	0.1123	1.5801	0.9377	0.3844	0.3392	1.584	0.1241	0.0953	0	2.1037	0
4.906	3.1872	18.6171	3.8264	0.3306	1.952	0.7309	1.2826	0.0604	0	1.6059	0.0867	0.7609	0.9007	0	0.9262	0.7526	0.1248	1.4267	0	0.6786
12.2827	6.1613	8.2944	0	0	6.1203	0	1.1038	0.973	1.0464	0.5614	0.0855	0	0.0178	1.6439	1.1359	0	0.6678	0.6297	0.7251	0.7534
12.6793	4.711	9.3529	2.3905	0.2621	3.4778	2.0768	0	0	0.8766	0.4365	0.3803	0.4443	0	1.2176	0.7462	1.0588	0	0.3546	1.1276	0.6326
7.4619	7.9757	11.3171	2.1424	0.9665	3.0244	2.0201	0	0.0571	0.5991	0.4163	0.6786	0	1.662	0	1.8053	0	0	0	0.2223	1.8926
9.3244	5.7154	11.778	1.9392	0	4.2063	1.176	0.9032	0	1.1077	0	0.5868	0	1.4149	0.2471	0.2524	1.5533	0	2.1159	0	0
10.2912	3.5514	12.9813	2.5095	0	3.661	0	0	2.0793	1.2964	0	0.4001	1.1394	0	0.5228	0.0141	1.6564	0.1361	0.0748	0	2.0418
10.1309	3.1745	13.5197	0	1.9098	4.3177	0.3216	0	1.7593	0.1392	0.2236	1.3343	0.2649	1.3973	0	0.2029	0	1.6039	1.005	0.5847	0.527
11.0433	7.0389	8.7783	0.3346	5.1289	0.7965	0.4256	0.8535	0.8018	1.1083	0.5894	0	0	0.0987	1.5637	0.1785	0	1.6291	0.9872	0.5234	0.6062
3.7473	9.4023	13.7114	1.8142	2.9643	1.5097	2.0817	0	0	0.0482	0.9802	0.6692	0	1.1685	0.494	0	1.7658	0.0423	1.4048	0	0.7141
9.7604	4.6409	12.5204	1.268	2.4859	2.5377	0	1.6122	0.4697	0.6155	0	1.083	0	0.8089	0.8537	0.619	0	1.1899	0	2.1194	0
8.1081	8.3333	10.5263	2.8994	0.5741	2.8294	0	2.084	0	0.4585	1.2407	0	0.0044	0	1.6584	0	0.072	1.7385	1.4842	0	0.6361
7.5102	7.0061	12.455	3.9711	0.4992	1.8365	1.2286	0.8571	0	1.6993	0	0	1.5893	0.0742	0	0.0601	0.5675	1.1836	0.0685	1.0431	1.0099
10.0296	7.2883	9.7048	0	0.4065	5.9321	1.242	0.8471	0	1.2151	0	0.4843	0.588	1.0763	0	0	1.3714	0.4405	0.8746	0.1448	1.1042
13.6656	3.2818	10.0941	3.4729	0	2.8721	1.1384	0	0.9515	0	0.2895	1.4101	1.6646	0	0	0.5421	0	1.2701	0.6076	0	1.5209
16.0585	5.1311	5.8528	0.9696	0	5.3794	0	2.0918	0	1.5597	0.1402	0	0.6414	1.0237	0	0	0.8188	0.9945	0.8502	1.2799	0
5.0856	6.4569	15.5149	2.613	2.563	1.186	1.7532	0.3388	0	0	1.6395	0.0605	0.6915	0.8053	0.1686	0	1.8143	0	1.8386	0	0.2933
13.0566	4.214	9.7995	3.8061	1.0756	1.493	0.5417	0.4952	1.0554	1.6303	0	0.0699	1.468	0.0527	0.1457	0	0	1.8153	0.7203	0.844	0.5731
5.4728	8.8221	12.7928	3.8477	0.6537	1.8747	0	2.0956	0	1.6437	0	0.0567	1.431	0.2363	0	0.7113	1.1066	0	0.9057	0.7034	0.5301
10.6237	6.5473	9.975	2.7445	3.1387	0.4989	0.903	0.1811	1.0119	0.15	0.7152	0.8357	0	0	1.6674	1.8184	0	0	0.5574	0.9146	0.6702
12.088	4.3491	10.7127	2.3292	1.168	2.9056	1.2065	0.5171	0.3744	0	0.4529	1.2487	0	1.2632	0.4048	0.6211	0.6369	0.5618	0	2.146	0
9.3064	8.0557	9.8678	1.9102	1.2674	3.2385	1.6725	0.4263	0	0	0.5441	1.1578	1.5095	0.1589	0	0.5814	0	1.2389	0.9183	0.9999	0.2281
4.7024	9.5101	13.0594	1.1945	0.0515	5.1743	0.189	0	1.9098	0.1757	0	1.5268	0.7948	0.874	0	0	1.4405	0.38	0.2376	1.9134	0
12.8787	6.1407	8.3268	1.7347	3.6091	1.098	0	2.0993	0	0	1.4533	0.25	0	1.6688	0	0.2698	1.5514	0	1.9773	0.1763	0
11.9985	0.2938	15.0541	3.0818	1.1252	2.2898	2.1016	0	0	0	0.5068	1.1965	0	1.282	0.387	0	1.8221	0	1.9784	0.0786	0.0988
10.4665	5.986	10.9541	4.5316	1.9673	0	1.9924	0	0.112	1.1816	0.5228	0	0	1.3472	0.3222	0.5276	0.6907	0.6063	1.2949	0.7223	0.1413
9.2846	10.3849	7.7762	3.9366	1.3057	1.2591	0.8388	0.1361	1.1321	0	1.7046	0	0.5648	0	1.1051	0.593	0	1.2316	0.7659	0.8824	0.5101
11.9007	9.8034	5.7457	1.993	1.7097	2.7991	0	0	2.1078	0	1.7049	0	1.6699	0	0	1.4753	0	0.3496	0	2.1587	0
7.9323	5.598	13.9424	3.9868	2.1753	0.3578	0	0	2.1108	0	1.2321	0.4733	0	1.6701	0	0.3739	0	1.4532	0	1.2988	0.8604
9.6569	5.1569	12.6741	4.679	0	1.8551	0.9396	0.204	0.9685	1.1589	0	0.5466	0	0.1543	1.5164	1.0628	0	0.7649	0	0	2.1596
13.4358	6.5924	7.463	6.5699	0	0	0.195	0.2919	1.6286	0.2022	1.504	0	0	0.1185	1.5526	1.8283	0	0	2.0523	0	0.1095
12.4631	8.3736	6.6758	0	5.7587	0.8431	0.3744	0.9638	0.7789	0	0.3215	1.3856	0	1.6719	0	0.7849	1.0437	0	0	0	2.1637
12.7256	9.2284	5.6206	3.9245	1.0427	1.6469	0	2.118	0	0.7675	0.6909	0.2493	1.4275	0	0.2449	1.4897	0.3401	0	1.3794	0.0201	0.7672
3.342	8.1549	16.1401	1.2759	1.8002	3.5406	0.7987	0.6136	0.7069	0.0077	0	1.7002	0	1.0477	0.6248	0.878	0.1094	0.8425	0.7055	0	1.4663
12.1217	2.6553	12.8898	2.178	0.9473	3.5083	0.8902	0	1.2334	0	0	1.711	0.2722	0.6524	0.7484	1.242	0.0417	0.5464	2.0731	0.1059	0
7.4714	12.446	7.7558	0.1452	0.2433	6.2508	0	0	2.1236	0.825	0	0.8863	1.6733	0	0	1.3248	0	0.5057	1.1767	0.9667	0.0362
16.3321	0	11.4176	0.6623	4.0307	1.9523	0	1.2974	0.8268	0.0216	1.0273	0.6634	1.1023	0	0.5714	1.3659	0.4655	0	0.2053	1.3137	0.665
6.8498	7.3616	13.5714	3.4607	0	3.1915	0.4607	0.9892	0.6773	1.7128	0	0	0.5305	0.787	0.3564	0.7771	1.0571	0	0.6821	0.9903	0.5119
9.8799	5.9808	11.9504	3.5195	0.753	2.4044	0.8341	0.957	0.3367	0	0	1.7134	0	1.6746	0	0	0.9019	0.9325	0.8555	0.55	0.7789
13.8298	7.1429	6.8627	1.0739	2.4415	3.17	0.0824	1.527	0.5198	1.2311	0.4824	0	1.3224	0.3524	0	1.2705	0	0.5642	1.3584	0.8274	0
9.843	6.0101	11.995	3.2852	0	3.406	0.7536	0	1.3757	1.0485	0.0566	0.6094	0.708	0	0.9667	0.1856	1.3329	0.3164	0	2.0606	0.1272
11.2747	5.4306	11.1782	1.1544	3.9789	1.5671	1.8236	0	0.3078	0.3251	0.5559	0.8346	0	0.8955	0.7794	0	0	1.8354	0	1.4721	0.7168
6.9573	13.8015	7.1349	1.7921	0.9055	4.023	2.1324	0	0	0	1.7162	0	0.1474	1.4692	0.0587	1.3764	0.4591	0	0.6247	1.5652	0
9.379	3.5523	15.0561	0	2.4768	4.252	0	1.2657	0.871	1.7168	0	0	1.037	0.6388	0	0.8074	1.0303	0	0.2856	1.9067	0
7.6504	8.7254	11.6814	3.2123	2.5803	0.9574	0	2.138	0	1.5728	0	0.144	0	0	1.6762	1.1215	0.7183	0	0	2.195	0
11.0535	5.5618	11.4452	2.9411	0.7397	3.0697	0.2247	0.8192	1.0975	0	0	1.7179	0	0.0217	1.655	0	0.4461	1.3939	2.0957	0	0.1003
10.9694	5.6122	11.4985	4.2421	2.0248	0.495	1.8809	0	0.2652	0.7339	0.9845	0	0	0.5703	1.1065	0.6792	0	1.1618	0.8168	1.3807	0
13.3694	2.2847	12.4561	0.4198	3.6879	2.6579	0	0	2.1475	1.2066	0.1681	0.3438	0	1.6769	0	1.1052	0	0.7363	0	0	2.1999
14.107	5.2491	8.8206	1.5944	3.1352	2.045	0.528	0.1493	1.4747	1.7213	0	0	0	1.677	0	0	1.2346	0.6071	1.5591	0.6444	0
11.109	7.4115	9.7265	5.8217	0.9572	0	0	0.635	1.5186	0	0	1.7217	1.5146	0	0.163	0	0.6048	1.237	0	1.775	0.4284
12.1472	6.3205	9.906	1.0013	3.6774	2.1124	0.1465	1.0527	0.9558	1.2137	0.5082	0	1.4587	0.219	0	0.9886	0.1147	0.7386	0.8651	0	1.3425
11.1137	8.1546	9.1151	1.5339	1.3435	3.9305	0	2.1552	0	0.2484	1.2627	0.2116	1.1786	0.4992	0	1.4063	0.2579	0.1798	1.8591	0.3488	0
11.2721	4.376	12.7502	3.2778	2.7602	0.7754	0	1.3077	0.8511	0.4938	1.2291	0	0.4607	0	1.2177	1.1598	0	0.6848	0	1.8955	0.3126
19.5988	1.7982	7.0568	3.2757	2.2874	1.3228	1.1902	0.8291	0.1396	0.2381	0	1.4848	0	1.6798	0	0.9446	0.0071	0.8944	0.4315	1.1357	0.642
14.8579	4.9127	8.6928	2.2119	2.8968	1.806	0	0	2.1597	0	0	1.7231	1.6814	0	0	0.3282	1.1384	0.3796	0	2.2095	0
6.8252	2.7511	18.9299	1.8568	1.505	3.5533	0.0085	0	2.1544	1.7236	0	0	0.5216	0	1.1599	0	1.8473	0	0	2.216	0
10.5994	6.3979	11.5184	2.5591	0.5055	3.8614	1.1766	0	0.9867	1.7238	0	0	0.2103	0	1.4719	0	1.8474	0	0.7042	1.5145	0
7.7643	10.3522	10.4381	1.202	1.6823	4.0518	0	2.085	0.0841	0.1682	0	1.5571	0	0	1.6825	1.8493	0	0	2.0322	0.1877	0
6.6949	6.8895	14.9703	3.6414	0.1732	3.127	1.7255	0.4458	0	0	0.0764	1.6494	0	0	1.6826	0	1.1143	0.7354	1.3444	0	0.8791
10.4841	6.6168	11.5088	4.1425	1.5111	1.3166	1.4504	0	0.7227	0.8385	0	0.8889	1.0665	0.6163	0	0.8184	0.8697	0.1637	1.3206	0	0.9051
8.7924	8.341	11.4885	3.171	1.2079	2.5923	0.1946	0.7683	1.2116	0	0.0801	1.6474	1.6154	0.0676	0	0.0621	0.0873	1.7036	0.0247	1.3802	0.8215
11.0289	6.8052	10.8891	0.4903	0.3887	6.1033	0	0	2.1825	0	0.4096	1.3182	0.3679	1.3162	0	0.8317	1.0214	0	0.7992	0.2429	1.1852
6.3292	6.9944	15.4201	1.4744	0.903	4.6103	1.0239	1.1606	0	0	0	1.7285	0	1.321	0.3633	1.3293	0.0249	0.4993	1.3146	0.1414	0.7742
9.5265	7.4966	11.7495	0.7365	0.7638	5.4986	2.0446	0	0.1409	0	1.0272	0.7013	0.4299	0.7173	0.5382	0	0.532	1.3227	0.0039	0.0917	2.1379
10.091	9.6629	9.0568	2.8168	0	4.1852	0.9661	0.2087	1.0139	0.4214	1.3072	0	0	0.5138	1.172	1.0161	0	0.8389	0	0.9656	1.2711
8.946	6.8864	13.0033	2.6309	1.3923	2.9805	0	0.4859	1.7047	0	1.2035	0.5257	0	1.6859	0	0	1.8565	0	1.7648	0.4768	0
9.5493	7.5488	11.7421	2.1277	0	4.878	1.1739	0.5169	0.5026	0.7794	0.1774	0.7724	1.686	0	0	0.2966	0.7617	0.7983	1.5716	0.2481	0.4231
8.3687	11.4536	9.0305	3.5119	0.3988	3.0952	0.8668	0.276	1.0521	0.0811	1.6491	0	1.0228	0.6643	0	0	1.8579	0	0.5522	1.1936	0.5019
10.9044	4.2317	13.7328	3.4312	1.2532	2.3896	1.2135	0.982	0	0.3094	1.4208	0	1.2321	0.2172	0.2379	0.5112	1.3474	0	0	2.2415	0.0083
8.637	6.6876	13.6204	5.5161	0	1.5627	0	2.1976	0	0	1.7312	0	1.419	0.117	0.1515	0.3218	1.537	0	0.6356	1.2001	0.4144
8.5576	4.44	15.9489	0.0622	3.0862	3.9422	0	1.8567	0.3427	1.4478	0.285	0	0	0	1.6894	0.68	1.1788	0	0.5002	0.1763	1.5759
11.6406	5.6974	11.6406	2.9911	0	4.1034	0.5938	0	1.6075	1.4742	0	0.26	1.4131	0	0.2769	1.394	0.4652	0	0.6298	1.3792	0.2435
8.7899	6.4366	13.7586	0.7664	2.0576	4.3242	0.8527	0	1.349	0.1754	0	1.5591	0	0.6116	1.0791	0	0	1.8612	0.7806	1.4724	0
15.2683	5.4198	8.3238	2.6434	1.4561	3.0502	0.0199	0.7825	1.3995	0	1.112	0.6227	0.2756	1.4152	0	0.1651	0	1.6966	0	1.2519	1.0016
15.601	3.9307	9.5168	3.7278	0.7008	2.7592	1.4285	0.7772	0	0.4555	0	1.28	0.2235	0.4839	0.9839	1.2737	0.0235	0.5648	0.922	0	1.3357
7.144	10.4773	11.4451	2.9212	2.6986	1.5748	1.553	0	0.659	0.2282	0	1.5079	0	0.8578	0.8335	1.4837	0.3788	0	1.5709	0.1523	0.5348
9.5107	11.0107	8.5491	1.4658	1.1899	4.5679	0.9428	0.8693	0.4007	0	1.062	0.6745	1.0644	0.6271	0	0	1.4612	0.4014	2.2603	0	0
8.7386	6.2799	14.0564	1.7982	1.1251	4.3195	1.3183	0	0.8949	0	1.7367	0	0.6745	0.5818	0.4359	0.3074	0	1.556	1.1267	0	1.1384
10.2111	7.0541	11.816	5.5358	0	1.7277	1.4648	0	0.7499	0	1.4088	0.3281	0	1.6924	0	0.5581	1.3055	0	1.426	0.1885	0.6509
4.589	14.4178	10.0835	1.8044	1.3752	4.1047	1.1468	0.1856	0.8856	0	0	1.7375	0	0	1.6932	1.5499	0.315	0	0.578	0.772	0.9164
7.5291	5.002	16.5899	1.2359	4.4715	1.5786	1.7036	0	0.5154	0	0	1.7381	0.3511	0.972	0.3702	0.7551	1.1119	0	1.173	0.5658	0.5277
10.1757	8.5924	10.4206	0.2838	5.3013	1.7035	1.0358	0.6044	0.5841	1.3605	0.3782	0	0	1.3344	0.3593	0	1.8672	0	0.5923	0.7015	0.9734
10.7313	7.0311	11.4989	4.3189	0.1914	2.7871	0	2.2271	0	0	0.4127	1.3261	0.5009	1.1929	0	1.5081	0.3607	0	1.0202	0	1.2518
8.9815	7.8704	12.4537	2.4383	0.8108	4.0606	0.5199	0	1.7105	1.7398	0	0	0	0.3533	1.3409	0.1418	0	1.7277	0.8729	1.4006	0
9.8643	3.5782	15.8859	3.5459	1.6254	2.1479	0.8174	0.2636	1.1495	0.1443	0.5424	1.0534	0.1114	1.0015	0.5814	0	1.2158	0.6538	2.2747	0	0
11.8368	7.615	9.8877	2.3924	1.0435	3.8875	0.2617	1.9697	0	0	0.6296	1.1125	0.9554	0.4291	0.3102	0.1899	0.9306	0.7491	1.4382	0.8369	0
12.8858	8.4561	8.0232	0	1.0915	6.2603	0.9486	0.9757	0.3073	1.6609	0	0.0823	0.0938	1.6009	0	0	1.8352	0.0345	1.1813	0.2768	0.8176
8.7539	7.0885	13.5855	3.9489	0.2524	3.1802	2.0779	0	0.1563	0.6073	0	1.1365	0	0	1.695	0.3743	0.2887	1.2077	0.1913	0.9244	1.1713
11.9949	6.0315	11.4046	1.507	2.2647	3.6344	0	0.7868	1.4481	0.4013	1.3448	0	0.4254	1.2696	0	0.0027	0.4858	1.3839	0.7416	1.2571	0.2884
13.7849	2.1582	13.576	0	2.8029	4.6036	0.4328	0	1.8033	1.7461	0	0	0	0	1.6955	1.1415	0	0.7314	1.1459	1.0934	0.0488
10.7744	9.1787	9.7689	0	4.5236	2.8956	1.1192	0	1.1192	0.6007	1.1241	0.022	0.8168	0.1737	0.7054	0	1.8739	0	0.3523	0.4065	1.5309
9.0586	9.1161	11.5845	0	7.4222	0	2.2404	0	0	0	0	1.7476	1.6961	0	0	0	1.6754	0.2008	0.8581	0.4207	1.0159
5.8049	9.2432	14.75	4.6358	0.793	1.9989	0.1699	0.796	1.2748	0	0.409	1.3391	0.9673	0.7293	0	0.7543	0.6778	0.4459	0.7056	1.5921	0
4.0953	10.9849	14.7849	3.1725	1.4038	2.8595	0.9969	0	1.2459	0	1.7482	0	0	0	1.6981	1.5679	0.1094	0.2037	0.9591	0.1568	1.1849
15.4885	3.6061	10.7761	1.7625	1.7825	3.891	0	2.2444	0	0.7975	0.0423	0.9085	0	0	1.6982	0.9573	0	0.9241	0.0504	1.0896	1.1619
8.9689	8.033	12.8904	0	4.6176	2.8216	0	2.0191	0.2259	0.3324	0.8685	0.5477	0.3579	0.0817	1.2588	0	0.3471	1.5346	0.4113	0.8805	1.0158
2.9569	15.7628	11.2735	0	3.415	4.0654	0	1.0682	1.1769	0.4996	0	1.2493	1.2775	0	0.4212	1.8827	0	0	0	2.3095	0
11.4665	7.4464	11.0824	2.1937	3.1741	2.1298	0	1.571	0.6747	0	0	1.7491	0.1662	1.5327	0	1.2256	0.6572	0	0.3614	0	1.9516
14.4466	3.0509	12.5449	2.9679	0	4.5692	1.9837	0	0.262	0	1.4271	0.3222	0.3273	0	1.3716	0.1715	0	1.7127	0.0108	0.0613	2.2417
10.5217	2.9672	16.6042	2.4521	1.4218	3.6758	1.9657	0.1918	0.094	0.3136	1.4361	0	0	1.6999	0	1.074	0.1636	0.6471	0.3713	1.4437	0.4993
6.8179	8.2959	15.0055	4.0449	0.7982	2.7392	1.6057	0	0.6485	1.7523	0	0	0	0	1.7003	1.5108	0.3744	0	0.3446	0.8493	1.1211
9.9255	3.6691	16.6071	5.6463	0	1.9491	1.3676	0.8869	0	0	0	1.7527	0.5913	1.1094	0	0.9496	0.9399	0	0	0	2.3151
5.9297	12.7348	11.5615	0	0.2255	7.3902	0	0	2.2551	0.2786	0.9373	0.537	0	0	1.7016	1.1426	0.7487	0	0	1.3817	0.9352
9.2679	14.3242	6.6436	1.0643	0.1792	6.3937	0.5869	1.6699	0	0	1.7543	0	0	0	1.7016	1.4229	0.4685	0	0	0	2.3241
8.9812	7.0245	14.241	2.838	1.5877	3.251	1.6645	0.062	0.5313	0	1.3068	0.4477	0.2322	0	1.4698	0.9663	0.9256	0	0.7626	0.17	1.3916
8.9285	9.6103	11.7447	2.6533	2.7922	2.2508	1.244	0	1.0147	1.039	0.1828	0.533	0	1.7025	0	0	0	1.8924	1.9484	0.233	0.1429
13.9323	7.904	8.4519	3.1098	0.1192	4.5067	1.3812	0.8777	0	1.7551	0	0	0.9878	0.3422	0.3735	0	1.8951	0	0.2475	0.2879	1.7916
19.3824	6.684	4.242	2.4639	0.1328	5.1484	0.3038	1.9567	0	1.7555	0	0	1.7044	0	0	0.768	1.1273	0	1.4601	0	0.8673
8.8682	4.9551	16.5079	2.7175	2.469	2.5729	0.2809	1.9822	0	0	0.5551	1.2011	0.2659	1.4386	0	1.8961	0	0	0.6629	0.6966	0.9681
12.9863	6.4821	10.8899	2.9365	1.2152	3.6183	1.2577	0.3613	0.645	0.4093	1.3472	0	1.1197	0	0.585	0	0.7124	1.1842	0.9309	1.3967	0
9.4938	6.5147	14.3616	5.855	0	1.922	0	0.4565	1.8078	1.7571	0	0	1.0318	0	0.6738	1.7649	0	0.1318	1.2238	1.0656	0.0401
11.8605	5.9081	12.6286	3.3075	4.483	0	1.3816	0	0.8839	1.7285	0	0.0287	0	1.7056	0	1.8991	0	0	1.634	0.7001	0
4.7696	8.0756	17.5764	2.0355	3.8451	1.9181	0	0.106	2.1639	0	1.7573	0	1.3691	0.3367	0	0.1692	1.7302	0	0.1413	1.8263	0.3709
14.1494	8.9691	7.3174	2.8152	0	4.9858	1.7835	0.4865	0	1.4616	0.2958	0	1.7064	0	0	0.6423	0.7918	0.4657	0.527	1.8122	0
9.4785	6.3522	14.6058	2.3383	0.5755	4.9438	1.285	0	0.9897	0	0	1.7582	1.3151	0	0.3927	0.3519	0.7498	0.799	0	0	2.3415
9.6302	7.6413	13.1684	2.5387	2.2038	3.2008	0.6465	1.2354	0.3949	1.3427	0.3243	0.0935	1.7081	0	0	0.1524	1.6188	0.13	1.9869	0.1876	0.1698
7.3615	12.2955	10.7872	2.0195	3.222	2.7418	0.4595	0.9393	0.8783	0.2222	1.5384	0	0.2949	1.4134	0	1.9017	0	0	0.6564	1.0668	0.623
11.5775	5.3299	13.5555	1.3338	2.4559	4.2191	0.8523	1.2251	0.1997	0	1.5623	0.1985	0.1154	0.1023	1.4912	1.3282	0.4426	0.1327	0.0341	1.7079	0.6062
9.4681	4.7278	16.2672	2.4813	1.812	3.7328	2.2413	0	0.0364	1.7609	0	0	0.3821	0.1657	1.1615	1.905	0	0	0.9014	0	1.4471
2.6189	11.0438	16.807	3.4981	1.747	2.8224	0.8237	1.257	0.1971	0	1.2626	0.4996	1.5509	0.1586	0	0.2603	0	1.6464	0.7582	0	1.5929
10.1091	4.6368	15.7563	4.0071	1.8691	2.1993	0.7932	0.7156	0.7692	1.2804	0.4835	0	0	0.4301	1.2797	1.9068	0	0	0	2.3514	0
4.4894	7.6554	18.3913	3.9739	2.1084	1.997	0	1.4245	0.8543	1.4983	0	0.2671	0.5193	1.1916	0	1.9076	0	0	0.7346	1.6196	0
9.7849	3.0816	17.7625	1.6752	1.0016	5.4091	0.5451	0.7523	0.9856	0	0.4315	1.3346	1.3203	0.3908	0	1.1709	0.1085	0.629	1.9074	0	0.4472
11.9957	5.6917	12.9485	1.7922	3.7855	2.5305	0.7151	0.8832	0.6891	0	1.7661	0	0	1.7111	0	0	1.9088	0	0	2.3569	0
8.0618	5.5661	17.0134	1.9385	4.0929	2.083	0	1.5282	0.7648	0	1.0774	0.6897	0	1.7119	0	0.7726	1.1381	0	0.8804	0	1.4778
13.0209	6.2028	11.4219	4.1537	2.1537	1.8141	2.2159	0	0.0779	0	1.7674	0	0.8877	0.1359	0.6883	1.2569	0.117	0.5384	0.3275	0.1877	1.8443
13.3048	3.7756	13.6546	0.3798	4.414	3.3907	0.5821	0.9562	0.7566	0	0	1.7675	0.8741	0.7164	0.1217	0.4707	0	1.443	0.3395	2.006	0.0164
7.1684	12.6455	10.9603	3.2877	4.3709	0.5323	1.5314	0	0.7638	0.2415	0.2227	1.3037	0	0.9865	0.7261	0.5625	1.3516	0	0	0.8473	1.5194
11.9611	5.9648	12.8945	2.5366	0.9995	4.6702	0.3334	1.0266	0.9354	1.3477	0.2908	0.1295	0.5041	0.9443	0.2645	1	0.4739	0.4405	0	0.6074	1.7616
5.8641	5.4439	19.5164	4.6517	2.6736	0.8919	1.3777	0.9181	0	0.1256	1.1256	0.517	0.177	1.4133	0.1226	0.9093	1.0073	0	1.4592	0	0.9125
13.5777	6.2349	11.0187	3.1068	2.1907	2.9205	0.9306	0.8421	0.5242	1.3192	0.2598	0.1894	0.9474	0.1537	0.6128	0.737	0.1235	1.0564	0	2.3727	0
9.597	3.4016	17.8338	3.0174	4.4143	0.7898	1.4155	0.6799	0.2017	0.019	1.7495	0	0	1.7142	0	0	1.422	0.4958	2.1921	0	0.1816
10.6056	7.0503	13.209	5.1042	1.6768	1.4437	1.1585	0.065	1.0737	0.0178	0	1.7518	0	0.7397	0.9747	0	0	1.9181	0	1.2309	1.1478
8.5917	10.1306	12.1631	5.0014	0	3.224	1.0397	0.4219	0.8374	0.5442	0.9746	0.2509	0.3922	0.9101	0.4128	0	1.4533	0.4656	1.711	0.4406	0.229
8.385	6.0773	16.4573	0	2.7218	5.5138	0.6679	1.6324	0	1.7702	0	0	0	0.6676	1.0481	0	1.9195	0	0	1.0039	1.3774
11.9534	6.358	12.6499	4.4853	1.8851	1.8797	0	0	2.3029	1.1203	0.3274	0.3225	0.683	0.4243	0.6089	0.0934	0.9457	0.8819	0.9065	1.4677	0.0108
13.4389	7.935	9.6017	5.9253	0.5253	1.8188	0.65	1.3798	0.275	1.7705	0	0	1.717	0	0	0	1.2637	0.6573	2.3867	0	0
10.0295	7.3365	13.643	2.4709	3.986	1.847	0	0	2.3054	1.2255	0.0429	0.5024	0	1.7176	0	0.5952	1.3274	0	0	0.4533	1.9377
13.8809	6.8459	10.2933	3.61	0	4.7209	0	1.5808	0.7274	0	1.6365	0.1349	1.7179	0	0	1.1638	0.759	0	0	2.3969	0
11.0315	2.7359	17.2559	0.9191	1.8788	5.5494	0.2959	2.0185	0	0.8955	0.1683	0.7087	0.8798	0.8385	0	1.9231	0	0	0	2.4005	0
9.7251	8.8923	12.424	2.6868	1.2098	4.4614	0.7607	1.3001	0.2558	1.2585	0.012	0.5026	0	1.7193	0	0.6978	0.2048	1.0221	0.5849	1.4264	0.3919
12.2058	7.6896	11.1512	0.0131	4.5552	3.8103	0.363	0	1.9547	1.4123	0	0.3609	1.7196	0	0	0.2434	1.6825	0	0.1497	1.0205	1.2349
10.26	5.5822	15.2726	4.2047	2.884	1.309	0.3526	1.9684	0	0.4977	0.5511	0.7269	1.3475	0	0.3733	0.4545	1.4717	0	0.7436	1.6646	0
11.6009	7.4662	12.053	3.959	3.959	0.503	0	0.0549	2.2661	0.2956	0	1.4804	0.9338	0.4627	0.3242	0.8776	0	1.0487	2.0193	0.3944	0
12.2489	4.5726	14.3017	5.912	2.5249	0	0.3323	1.2523	0.7385	0	1.7775	0	0.98	0.474	0.2675	0.6052	1.3226	0	0.7407	0.7407	0.9326
11.4181	9.131	10.6172	2.2509	3.3647	2.85	0.8513	1.3014	0.1716	0	0	1.778	0.0035	0	1.7181	0	0.1913	1.7367	0.4104	1.7446	0.2637
6.6667	7.3171	17.1875	2.8119	2.2219	3.4706	1.9566	0	0.3679	0.1751	0	1.6031	1.7217	0	0	0	1.6081	0.3212	1.7286	0.13	0.5624
11.8479	10.8779	8.4551	2.8165	1.1253	4.5853	0.9664	0.4796	0.8826	0	0.8851	0.8931	0	1.7219	0	1.2873	0	0.643	0	1.3789	1.0423
4.8567	7.8127	18.5124	2.1429	4.5485	1.8515	1.1834	0	1.1475	1.7784	0	0	0.9998	0.7227	0	0.6149	0.2201	1.0954	1.1328	1.2998	0
13.3894	5.6893	12.1038	1.2935	2.1554	5.1074	0	1.2213	1.1103	0.9489	0.8296	0	0	1.7232	0	0.3686	1.0626	0.4998	0	1.2758	1.1573
14.8848	5.3417	10.9878	3.3633	2.0077	3.1909	1.175	0.7331	0.4274	0.8485	0.9305	0	0.9852	0.5718	0.1662	0.9659	0.9011	0.0643	0.7353	0.7673	0.9312
8.8087	10.6363	11.775	3.8981	0.8358	3.8503	1.2671	1.073	0	0.8115	0.865	0.1048	0	0.7294	0.9948	0.5832	1.3483	0	1.1502	1.2856	0
10.6432	14.2309	6.3551	4.0204	1.0579	3.5087	0.1935	1.1598	0.9897	0.403	1.1876	0.191	1.2607	0.4642	0	0	0.7526	1.1796	0	1.6574	0.7809
12.21	6.4024	12.6372	0.8327	0.6327	7.1334	0.4916	0.7437	1.1126	0.1964	0.4884	1.0968	1.726	0	0	0	0.2157	1.7185	0.5455	1.2502	0.6434
3.1326	13.3594	14.8147	2.8594	2.2276	3.5548	2.349	0	0	0	0.2888	1.4935	0	0.1247	1.6017	0.4923	1.4428	0	1.6462	0.0912	0.7089
10.5166	7.5999	13.1907	4.1762	2.6934	1.8308	0.3486	0.9287	1.0722	0	0	1.7828	1.727	0	0	1.1403	0.7955	0	1.1059	1.3404	0
10.2372	7.7426	13.3657	3.5106	0	5.1988	1.0322	0.3287	0.9902	0.7974	0	0.9855	1.7271	0	0	0	1.1621	0.7749	2.0395	0.2028	0.2065
14.0551	4.3561	12.953	2.4583	3.6582	2.5935	1.4456	0.0244	0.8815	0	0	1.7843	0	0.8009	0.9263	0.4278	1.1887	0.3214	0.743	1.7095	0
10.9208	3.7811	16.6623	3.6059	0.9402	4.2005	0	1.7041	0.648	0	1.2899	0.4945	0.226	1.5015	0	0	0	1.9381	1.3506	1.1092	0
3.3012	10.5607	17.5081	2.8058	2.3112	3.6355	0	1.2191	1.134	0.9471	0.8374	0	0	1.7278	0	0	0.414	1.525	0	0	2.4602
11.4729	10.2801	9.6336	7.1241	1.156	0.508	0.4484	0.6108	1.2941	1.5078	0.2773	0	0.7324	0.9955	0	0	1.9416	0	0	0.5101	1.9542
13.8223	6.5104	11.1124	4.6936	1.9313	2.1868	0	0.2969	2.0577	0	1.7859	0	0.4575	0.5213	0.7504	1.2597	0	0.682	0	1.5287	0.9388
11.26	10.2656	9.932	1.031	3.6732	4.1118	0.3029	1.1771	0.8756	0.8565	0.1805	0.7509	1.0455	0	0.6837	1.0082	0.3819	0.552	0.4341	1.7776	0.2593
11.2717	2.2861	17.9133	0.4258	1.5332	6.8679	0.3397	2.0166	0	0	1.7884	0	0	1.712	0.0172	0.9764	0	0.9657	0.9257	0.2787	1.2683
11.4736	4.4727	15.5905	5.3744	2.9313	0.524	0	2.357	0	0.3375	1.4511	0	1.7294	0	0	1.1557	0.7873	0	0.406	0.4234	1.6435
9.9186	6.9377	14.6914	0.07	4.5146	4.2661	0.8849	1.4739	0	0.4771	0.3569	0.955	0.4382	0	1.2923	0	0.2744	1.6692	1.7168	0.7567	0
15.1821	5.3162	11.0719	2.531	2.4592	3.8825	0	0	2.3601	0	1.7896	0	1.1466	0	0.5842	0.6589	0.5798	0.7054	0.9316	0	1.544
8.4159	8.709	14.4535	3.6308	3.4754	1.7944	0.5144	1.8473	0	1.1777	0.6125	0	1.7312	0	0	0.2588	1.6855	0	1.0607	0.9819	0.4362
15.5892	6.2532	9.7439	5.0505	3.9002	0	0.5417	1.2636	0.557	0	1.7904	0	1.7314	0	0	0.338	1.6089	0	0.6907	1.6772	0.1163
9.2919	9.2315	13.0966	1.6928	2.3912	4.8673	0.4043	0	1.9606	1.7909	0	0	1.5145	0	0.2172	0.1762	0.2662	1.5058	0.9479	0.1622	1.3779
14.9657	11.8888	4.7817	1.818	0	7.1592	0.848	0.0698	1.4485	1.7912	0	0	1.7334	0	0	0.2398	0	1.7104	0.1112	2.2192	0.1586
9.1412	9.7179	12.7896	5.6301	0.5333	2.814	0.7188	1.4924	0.1551	1.2442	0.5369	0.0106	1.0741	0.6596	0	0.6204	0.2144	1.1167	0.0223	2.4756	0
10.0435	8.7249	12.8893	4.061	0.7154	4.2197	1.4112	0.4607	0.4984	0.3575	0	1.4346	0.5883	1.1456	0	0.586	0	1.3661	0	1.7696	0.73
9.1137	7.184	15.3971	2.4918	3.505	3.0012	1.7684	0.6023	0	0	0.4016	1.3912	0.6847	0	1.0496	0	1.2287	0.7243	0.3407	1.3846	0.7772
10.0032	12.437	9.2624	4.1948	0	4.8467	0	2.3711	0	0	0.9996	0.7944	1.141	0.5934	0	1.529	0.4247	0	0.8047	0.4178	1.2809
11.5671	11.7437	8.3963	4.4677	0.9728	3.6522	0.6766	1.6946	0	0.9661	0.8282	0	0	1.7352	0	0.1741	1.517	0.2629	0.733	0	1.7747
12.5923	5.7791	13.3512	1.8109	3.8532	3.4334	1.199	1.1729	0	1.5544	0.2429	0	1.408	0	0.3275	0.2613	0	1.6937	0.6856	1.1166	0.7057
7.9627	10.7955	12.9648	3.2929	3.3273	2.4945	0.3847	0	1.9886	0.529	0.0736	1.1963	0	0	1.736	0	1.0206	0.9356	0.1299	0.6948	1.6861
13.1364	10.5583	8.039	3.4685	0.0265	5.629	0.6948	1.6796	0	0	0	1.799	0.9436	0.7925	0	0.4386	0.7973	0.7212	0	1.28	1.2361
5.3518	10.5982	15.7938	2.7599	1.1447	5.2392	1.313	1.063	0	0.8886	0.3283	0.5824	0	0	1.7366	0	0.7105	1.2477	2.5177	0	0
12.497	6.9373	12.3279	4.1385	2.8858	2.1271	0	2.3763	0	0	0.3364	1.4632	0	0.8933	0.8434	1.5886	0.3701	0	0.8126	1.187	0.5185
15.2747	4.5538	11.9668	4.3525	0.9125	3.8996	0.4202	1.5	0.4566	1.1391	0	0.6607	0	1.5535	0.1837	0.4414	0.0297	1.4887	0.8956	0.9087	0.7151
13.3902	5.7117	12.6958	1.6297	3.6034	3.9537	0.5952	0.6897	1.0929	1.4491	0.3508	0	0.9153	0.8226	0	1.6457	0.3153	0	1.6464	0.8814	0
15.433	8.8838	7.54	0.9712	5.0921	3.1801	2.3785	0	0	0	1.8001	0	1.3198	0	0.4184	0.7908	0.8367	0.3345	0.6067	1.1194	0.8037
12.7732	9.9161	9.1745	1.4362	3.1484	4.664	2.3813	0	0	0	1.0566	0.7457	0	0.4551	1.2839	0.1923	1.6511	0.119	0	0.627	1.9048
12.2427	7.033	12.6556	1.2134	2.9239	5.1133	0	0.2314	2.1515	1.2103	0	0.592	0.9486	0	0.7906	1.3671	0.5972	0	0.66	0.7094	1.1649
11.5672	9.7446	10.6744	1.865	0	7.3976	0.9756	0	1.4074	0.5343	1.2682	0	0.0146	0.231	1.4936	0.5229	1.4433	0	1.9563	0.2588	0.3205
11.451	4.1153	16.4333	4.5038	2.178	2.6014	0.0705	1.1817	1.1313	0.2486	1.5542	0	0.0455	1.6938	0	1.442	0	0.5252	0.6676	1.1528	0.7231
18.8328	11.3569	1.8398	1.3115	2.3961	5.5764	1.5213	0	0.864	0	0	1.8035	1.0381	0	0.7016	1.9708	0	0	1.9577	0.4303	0.1573
16.3479	6.7419	8.9583	3.3539	2.4782	3.4662	1.1834	0	1.2048	1.4407	0	0.3631	1.7405	0	0	0.7851	1.044	0.1423	0.0554	2.1596	0.3312
11.6248	8.7012	11.7247	5.0699	1.0158	3.2142	1.0969	0.7516	0.54	0.3573	1.4466	0	0.5368	1.205	0	1.7208	0.2507	0	0.1155	0	2.4311
4.4661	10.8363	16.7738	0	5.6311	3.6704	1.226	0.7066	0.4605	1.8042	0	0	1.3575	0.3666	0.018	0	1.9745	0	2.2673	0	0.2836
11.0392	9.3594	11.6944	6.0292	0.26	3.0435	1.3115	0	1.0818	1.2277	0	0.5767	0	0.6149	1.128	1.1164	0.1207	0.7378	1.7123	0	0.8415
12.707	8.9357	10.4508	3.698	1.3629	4.293	0	1.7786	0.6179	1.0816	0	0.723	1.0167	0.7271	0	0.8332	0	1.1418	0.2474	0.5832	1.7233
10.2038	3.6177	18.2746	3.2288	0.9912	5.1509	0.7461	0.9762	0.6748	1.3848	0.2936	0.1277	0.0154	1.7287	0	1.9761	0	0	1.7089	0	0.855
12.0998	7.277	12.795	3.8818	0	5.4934	0.5177	0	1.8821	0	0	1.8064	0.5406	1.1237	0.0799	0	0.7718	1.2047	1.5934	0.9818	0
12.5039	5.006	14.6671	1.9667	3.9886	3.4282	0.9409	1.4592	0	0.5851	0.3559	0.8655	1.4012	0	0.3432	1.7971	0.1809	0	2.5782	0	0
12.087	7.7713	12.3193	3.4268	1.8129	4.1439	1.7476	0	0.6535	1.5682	0.1379	0.1007	0.8588	0.4928	0.3933	0.5426	1.4088	0.0288	0.3731	1.356	0.8506
8.8252	9.6751	13.6883	1.1667	1.1275	7.1032	1.5731	0.8288	0	0	0	1.8073	1.5981	0.1473	0	0.8885	0	1.0919	1.6009	0.9813	0
13.3276	9.7833	9.1239	2.4423	2.3291	4.6524	1.5036	0	0.8988	0	0.4469	1.3604	0	0	1.7459	0.4256	1.5555	0	2.0519	0.5304	0
10.957	10.1713	11.1513	4.1845	0.4166	4.8457	2.0985	0	0.3059	0.3128	0.7956	0.6995	1.749	0	0	1.4188	0	0.5624	0.8666	0.7308	0.9884
12.6063	3.4297	16.2679	4.2355	0	5.2234	0.2562	0.9721	1.1764	0	0	1.8089	1.7492	0	0	0	1.1255	0.8558	1.1884	1.3987	0
19.5587	1.9536	10.8131	2.573	0.0218	6.9001	1.1576	0.0409	1.207	1.81	0	0	1.7506	0	0	0	0.861	1.1205	0	0.1536	2.434
15.3333	11.2706	5.7225	4.7629	0.3713	4.38	0.8401	0.232	1.3345	0	1.8103	0	0.0326	1.718	0	1.5779	0	0.4052	0	0	2.5883
13.5575	8.0577	10.7114	2.6187	2.7868	4.1412	1.1881	0.5866	0.6325	0.8873	0.9236	0	0	1.7506	0	0.9341	1.0501	0	0	2.2427	0.3487
10.515	9.9744	11.8501	1.1656	3.4904	4.9116	2.0292	0.1598	0.2222	0.5706	1.2406	0	0	0	1.7513	0	0	1.9848	1.1023	0.5162	0.9789
4.1667	11.5942	16.6667	1.1331	2.2108	6.2763	0.5423	0.6093	1.2617	0	0	1.8116	1.32	0	0.4324	0.7692	0.6604	0.5556	1.0553	1.544	0
8.9465	6.4402	17.0697	3.847	0.4429	5.339	2.3166	0.0992	0	1.3057	0.506	0	0	0.6585	1.095	0	0.6711	1.315	0.5598	1.2455	0.7948
10.5162	5.0073	16.9633	1.9806	1.8902	5.775	0.5697	0	1.8464	0.5096	0	1.3035	0	0.5744	1.1792	0.7752	0.5873	0.6238	1.3565	0.9708	0.2758
7.4922	10.5354	14.4939	0	3.3756	6.2913	2.4231	0	0	1.5423	0	0.2715	0.8138	0.6752	0.2648	0	0.7394	1.2495	0.1697	0.4718	1.9643
7.4194	4.8966	20.2132	4.5162	1.0548	4.1047	0	0.1192	2.3046	0	0	1.8141	1.1234	0	0.6308	0.6816	0.2053	1.1027	1.4031	0	1.2104
13.5448	6.8389	12.1723	7.8155	0.0942	1.7891	2.4104	0	0.0159	0.6112	1.2063	0	0.7316	0	1.0243	0.4615	0.7331	0.7962	1.2987	0	1.3158
10.2467	5.4019	16.9188	4.9763	4.5558	0.2016	0	2.4277	0	1.5569	0	0.2607	0.0066	1.7494	0	1.1922	0.1993	0.5996	1.6016	0.3399	0.6745
11.6863	8.1728	12.7182	3.7856	0	5.9514	2.1436	0	0.2848	0	1.404	0.414	1.332	0	0.4241	0.6918	0.0737	1.2256	1.6974	0	0.919
8.5764	5.3127	18.6958	2.5881	0.2729	6.8845	1.6539	0.2496	0.525	0	0.6086	1.2094	0.2765	1.4801	0	1.0143	0.977	0	1.9056	0.7126	0
7.839	8.3825	16.3917	3.9898	2.9267	2.847	2.2756	0.1534	0	0	1.8182	0	0.8037	0	0.9541	0.6915	1.3002	0	0.9709	0	1.6477
5.2934	11.0035	16.3164	6.6923	2.1813	0.8918	0.8026	0.5417	1.0857	0	1.1301	0.6883	1.3937	0	0.3643	0	1.5256	0.4676	2.6193	0	0
10.8149	6.3597	15.4466	3.6378	0.5733	5.5823	0.3921	2.0391	0	0.8155	0	1.003	0.2041	1.3928	0.1622	0.605	1.2501	0.1407	2.5964	0	0.0231
15.7317	4.9829	11.9134	1.6739	0.5078	7.6243	0.8774	1.1944	0.3621	0.4645	1.354	0	1.7598	0	0	0.2658	0.4089	1.3214	0.4544	0	2.1662
13.4086	8.9038	10.3708	6.5794	0.5879	2.6866	0.963	1.1876	0.2844	1.82	0	0	1.2324	0	0.5277	0.0329	0.5619	1.4032	0.5954	0	2.0267
11.1308	9.3577	12.2769	3.8679	3.1394	2.8564	1.2129	1.2243	0	0.5495	0.7092	0.5618	1.7606	0	0	1.6344	0	0.3667	1.2978	1.3244	0
8.1185	5.4447	19.2109	1.9019	2.1217	5.8511	2.4385	0	0	0.9985	0.8227	0	0	0.3984	1.3643	0	2.0014	0	0	2.6264	0
10.5679	7.6955	14.5124	4.0487	2.1938	3.6377	0.7951	1.5144	0.1344	0.3729	1.4487	0	1.6151	0	0.15	0.5521	0.8736	0.5762	0.4727	0	2.1551
10.2453	14.1212	8.4546	2.7379	1.7343	5.4096	0	1.1924	1.2529	0	0.7118	1.11	1.2743	0.4911	0	1.4243	0	0.5779	0	2.6292	0
7.0524	7.2234	18.58	6.1384	0.9441	2.8155	0	0	2.4467	0	1.822	0	0.5684	1.1972	0	1.3879	0.6145	0	0.5932	2.0371	0
19.2645	7.6459	5.963	5.2828	0	4.6162	0	2.449	0	1.8239	0	0	0	1.7669	0	0	0.1621	1.8427	0	2.6389	0
18.0725	4.1019	10.794	1.9964	4.2602	3.6486	1.0185	0	1.4312	0.8589	0	0.9662	0.1466	0.3008	1.3203	0.9934	0.7439	0.2677	0	0	2.6454
10.2047	7.4904	15.31	3.971	2.7169	3.2181	0.3953	2.0587	0	0	0	1.8255	1.4248	0	0.3436	0.7306	1.2745	0	0.9876	0	1.6625
18.4705	8.6857	5.8752	3.4801	0	6.4447	0	1.9372	0.5202	0	0	1.8255	0.7373	0.8963	0.136	1.0123	0	0.995	1.8115	0	0.8395
7.7538	6.6478	18.6646	2.2244	2.0012	5.7116	0.3358	0.3674	1.7547	0	1.8256	0	0	1.7703	0	1.3576	0.6498	0	0.9989	1.6557	0
6.6561	6.5562	19.8879	2.4278	4.5058	3.0191	0.7113	1.7485	0	0.2184	0.1879	1.4194	1.7707	0	0	0	0.326	1.6824	0.8632	1.7932	0
12.9541	7.9384	12.264	5.1327	1.5716	3.2936	0	2.4619	0	0.068	1.7582	0	0.2025	0.5012	1.0671	0.5925	1.4173	0	1.7908	0.1918	0.674
7.9283	6.1928	19.0394	3.1966	1.9576	4.8483	2.4634	0	0	1.5212	0	0.3056	1.4524	0	0.3186	1.6616	0.1992	0.1494	2.2317	0.4289	0
4.1107	10.5879	18.4664	5.5339	2.4733	2.0032	1.4979	0	0.9715	1.8268	0	0	1.3663	0	0.4054	0	1.7746	0.2373	1.4101	0.2682	0.984
13.3146	4.1708	15.7703	5.12	0.2173	4.6925	1.9112	0	0.5596	0.6159	1.2109	0	0	1.772	0	1.2047	0	0.8073	1.2009	0.564	0.9021
10.0342	9.5167	13.724	6.035	0.5603	3.4468	1.2705	0.2065	0.9953	1.5912	0	0.2359	0	1.7723	0	0.5669	1.4474	0	0	0.9648	1.7043
18.8931	5.285	9.1113	4.5613	0.7819	4.7047	1.0727	0	1.4001	0.4016	0	1.4259	0	0.1955	1.5769	0.8913	0.3197	0.8035	0	1.1598	1.5102
9.4787	8.8893	14.9415	1.2492	6.2574	2.6087	2.474	0	0	0	0	1.8277	0	1.7727	0	0.6501	0	1.3649	0.9667	0.3141	1.3912
12.074	5.9776	15.2633	4.968	2.145	3.0049	2.3907	0.0851	0	1.8277	0	0	0.5572	1.0736	0.1419	0	0	2.0153	0.592	2.0865	0
21.8749	5.645	5.7975	4.5643	0	5.6249	1.2293	1.2473	0	0	0.0179	1.8102	0.8864	0.8864	0	1.5339	0	0.4815	0.0026	1.6023	1.0745
10.6452	7.716	14.9863	6.6436	0.4887	3.0652	1.4102	1.0497	0.0219	1.8297	0	0	1.7731	0	0	0.6957	1.3198	0	0	1.0596	1.6205
12.3338	10.7491	10.2811	2.9875	3.8383	3.3953	0	1.2346	1.25	0.8593	0.245	0.7257	1.2777	0	0.4954	1.7595	0.256	0	0	0	2.6812
16.1399	5.8066	11.4648	2.5377	0	7.6882	0	0	2.4854	0	0	1.8302	0.8299	0.9434	0	0.7909	1.0047	0.2204	0	2.3178	0.3638
15.4233	8.7082	9.293	3.0914	2.3709	4.7667	2.4874	0	0	1.3992	0	0.4318	1.5802	0.1943	0	0.4156	0	1.6041	0.9174	0	1.7661
8.8192	4.6372	19.9755	2.6706	1.8487	5.7255	2.1694	0.3201	0	1.1987	0	0.633	0	0.6888	1.0858	0.3456	1.4883	0.1865	0.4883	0	2.1956
11.4092	10.4067	11.7975	4.8025	0.9448	4.5088	0.8029	0	1.687	1.8317	0	0	1.7093	0	0.0654	0	1.5704	0.4519	2.4959	0	0.1885
12.2568	6.6077	14.7527	3.5201	2.7923	3.954	0.4363	0	2.0548	1.7141	0	0.1182	1.7749	0	0	1.2642	0.442	0.3163	0	2.0363	0.6533
7.8566	10.447	15.349	3.12	4.9421	2.2205	2.4929	0	0	0.6557	0.7986	0.3785	0	0.3687	1.4062	1.2887	0.694	0.0409	0	0.8783	1.8168
9.1433	7.2133	17.3274	0	2.8786	7.4057	1.913	0	0.5802	0	1.8328	0	0	1.7753	0	0	2.0276	0	2.0331	0.6635	0
9.3601	10.6832	13.7649	3.7296	1.8596	4.7412	0	1.3601	1.1381	1.8334	0	0	1.5703	0.2059	0	1.7034	0	0.3255	0.5282	2.1756	0
12.6966	3.9572	17.1683	3.8708	1.4718	5.0071	1.1409	1.2229	0.1344	0.0404	0.2671	1.5283	1.72	0.0566	0	0	0.1966	1.8329	1.4893	0.4212	0.794
13.4855	6.6417	13.7177	3.0919	1.849	5.4355	0	0.1404	2.358	0.7415	1.0386	0.0567	0.0915	1.6852	0	0	1.6131	0.4164	0.4768	1.4709	0.7574
11.3819	8.4726	14.0046	5.9645	1.9464	2.4839	0	0.2752	2.2241	1.337	0.4999	0	1.698	0.0616	0.0172	0.3522	1.6778	0	0.975	1.7381	0
13.315	9.599	10.9557	1.6345	3.6184	5.1583	1.2008	1.2999	0	0	1.8377	0	1.778	0	0	0	2.0321	0	0	0.0244	2.6911
12.0815	12.0326	9.7603	6.4234	0.7843	3.2279	0.2008	1.9837	0.3168	0.678	0.8568	0.3039	0	0.5817	1.1968	0	1.1256	0.9067	0.6926	0.7683	1.2552
7.3111	11.3933	15.185	1.103	0	9.378	0.3522	0.9364	1.2134	0.4574	1.3557	0.0257	1.1261	0.6528	0	0.5989	0	1.4337	0	0	2.7183
9.2168	14.3876	10.2949	3.1369	1.4721	5.9093	1.4499	0	1.0576	0.5704	1.1196	0.1491	0	1.7789	0	1.825	0	0.208	2.2321	0.4888	0
10.2148	2.1791	21.5105	4.4633	3.0585	3.0004	1.2057	0.7238	0.5804	1.7537	0.0872	0	0	0.0128	1.7669	0.9299	0.0654	1.0379	1.1719	0	1.5519
15.2276	8.3626	10.3363	1.2414	3.3263	5.9788	2.3554	0.1559	0	0.9174	0.9104	0.0145	1.7797	0	0	0.5781	0.9299	0.5263	2.7273	0	0
12.3815	11.8937	9.6654	4.2154	3.3968	2.9358	1.5996	0.5838	0.3315	0.8269	1.0154	0	0.2843	1.4957	0	1.443	0.2957	0.2957	1.5902	0	1.1471
9.574	10.2409	14.1634	2.0557	1.5903	6.9307	1.2018	1.0502	0.266	0.3366	0	1.5058	0	0	1.7802	0.4482	1.3102	0.2763	0	2.7382	0
12.5236	6.4756	14.986	5.9775	0.6852	3.9418	0	2.5197	0	0.0717	0.554	1.2171	0	0	1.7808	1.0497	0.9854	0	0.6655	0.8209	1.26
11.5883	7.4214	14.9877	3.5368	2.6924	4.3912	0	0	2.5198	0	0.2784	1.5647	0	0.8442	0.9384	0.1203	1.9153	0	1.606	1.141	0
7.9557	9.4786	16.5897	4.7611	2.403	3.5141	1.7591	0	0.761	0	1.2816	0.5626	0.355	1.4278	0	0	0.0071	2.0288	2.7387	0	0.0092
9.9754	12.5151	11.5627	2.5546	4.5124	3.6123	0.345	1.3457	0.8306	0	0.5376	1.3072	0	1.5879	0.1953	0	0	2.036	2.1119	0.4001	0.2362
9.9235	7.4074	16.7407	1.4749	4.6625	4.5451	0	0	2.5279	1.8115	0.0335	0	0	0.1557	1.6286	0	1.2523	0.784	0.1887	1.7126	0.8489
16.616	6.7719	10.719	7.3983	1.5971	1.7231	0.9915	1.5371	0	0	1.7257	0.1196	1.7847	0	0	1.631	0.4054	0	1.8875	0.3425	0.5233
10.1668	3.1544	20.8096	3.8735	3.2362	3.6236	0	1.0735	1.4573	0	0.9563	0.8891	0	0	1.7853	2.0375	0	0	1.3436	1.1081	0.3016
9.7252	9.0171	15.3934	3.8077	1.5436	5.4151	1.7089	0.8254	0	0	0.031	1.8145	0	0.8581	0.9279	0.2531	0.7239	1.0616	1.2589	1.1037	0.3908
18.4581	5.7445	9.9791	6.3589	1.0445	3.3827	1.8103	0	0.7299	0	0.2218	1.624	0.3003	1.4867	0	0.3649	0.7056	0.9692	0.4415	2.3144	0
7.4098	6.476	20.3145	2.3562	5.3483	3.0919	0.2268	0.4488	1.8673	1.118	0	0.7278	0	0	1.7884	2.0403	0	0	1.7857	0.9709	0
15.5432	8.1609	10.5155	2.7933	1.7516	6.2561	1.6188	0.9276	0	0	1.0687	0.778	0.0922	0.1332	1.5632	0	2.0418	0	0.2516	0.6743	1.8359
12.4369	12.3524	9.4598	4.4406	0.0688	6.3996	1.9309	0	0.6185	1.072	0	0.7757	0	0.3139	1.4762	0.4446	1.1722	0.4252	2.6386	0.1245	0
13.2696	5.2303	15.7543	3.6827	4.0944	3.1661	0.6253	0.4738	1.4587	0.45	1.3982	0	1.7903	0	0	1.5957	0	0.4505	1.1346	0.7706	0.8607
10.2569	7.6146	16.3984	3.5662	3.7709	3.6075	0	2.2399	0.3186	0	0	1.8482	0	1.7904	0	1.5691	0.478	0	1.4723	0.4101	0.8843
8.7804	10.0378	15.4685	1.1713	3.2535	6.5768	1.5769	0.9887	0	0	1.3222	0.5275	0.6427	1.148	0	0	0.7462	1.3047	0.6135	0.4717	1.6854
11.1823	11.7493	11.3692	2.9099	2.0232	6.0708	0.3638	1.0637	1.1387	0	0.5856	1.2665	0.8614	0.801	0.1289	0.8495	0	1.2026	1.3953	0	1.3761
17.8724	8.958	7.4864	2.8612	2.7284	5.4193	1.4071	0.5661	0.5952	0.2176	0	1.6345	0.075	1.4851	0.2321	0.3556	0.8205	0.8765	1.1251	1.6521	0
10.9163	6.1368	17.3041	3.0565	1.9186	6.0429	0	1.9511	0.6183	0	1.5477	0.305	1.7129	0.082	0	0.6961	1.359	0	0.3191	2.4602	0
8.8527	12.9983	12.5226	2.6614	6.2793	2.0854	2.4519	0.1177	0	0.3206	1.5327	0	0.9368	0	0.8586	0	0.9784	1.0776	0.0943	1.6062	1.0795
12.9845	5.6326	15.758	6.8563	0.2082	3.9938	0.0354	0	2.5354	0	0	1.8539	0	1.7958	0	0.0808	0	1.9755	0.2691	0	2.511
14.5348	8.8289	11.0348	3.0159	1.3187	6.7289	0	0.8559	1.7165	0	0	1.8544	0.8633	0.9337	0	1.3961	0.6616	0	2.7502	0.0306	0
14.6975	9.045	10.7013	0	4.0436	7.0306	0.7017	1.2987	0.5757	1.1865	0	0.668	1.7971	0	0	1.4318	0.4472	0.1797	1.8542	0.5201	0.4104
14.9345	4.4837	15.07	6.2365	3.2221	1.6565	2.0172	0.5593	0	0	0.9938	0.8606	0.6522	0.5727	0.5727	0	2.0605	0	0.5671	1.2852	0.9338
10.555	10.6759	13.2823	6.5287	0	4.5934	1.616	0.9634	0	0	1.8561	0	1.798	0	0	1.3457	0	0.7152	1.5476	1.2421	0
14.0618	10.1425	10.3161	4.0194	3.3778	3.7321	0	0	2.58	0	1.8563	0	0.2389	0	1.5596	0	2.0616	0	0.4762	1.1981	1.117
9.3553	7.4905	17.676	5.237	0.9918	4.9082	1.3449	0	1.2362	0.4493	0.5996	0.8087	1.5295	0	0.2696	0.4518	0.0299	1.5807	0.7721	1.8104	0.2108
7.9356	8.0692	18.5193	3.3405	3.1135	4.7245	0.5288	0	2.0568	1.362	0	0.4959	1.7994	0	0	0.0293	1.0377	0.9976	1.009	1.3101	0.4747
14.4636	0.8257	19.2394	2.193	5.923	3.1007	0.968	1.6181	0	0	1.8582	0	0	0.2939	1.5057	0.2835	1.0508	0.7308	0	0	2.7961
8.0962	9.8391	16.651	3.8244	3.0307	4.3624	0	1.5861	1.0005	0	1.8583	0	0.6267	1.1205	0.0526	1.6322	0	0.4332	0.7353	2.0619	0
8.374	6.435	19.8056	1.9125	3.5959	5.7099	0	2.589	0	0.9924	0.8669	0	0	0	1.7999	1.3968	0.6687	0	0.9345	1.2266	0.6401
10.3975	4.5245	19.7031	4.4426	0	6.7824	0.4309	0.4507	1.7106	1.8597	0	0	0.3102	0	1.4902	2.0679	0	0	0	0	2.8016
17.2587	10.7786	6.6051	4.658	0	6.5796	0.6013	0	1.9915	0.7409	0.2742	0.845	1.2615	0	0.5391	0.3349	1.713	0.0208	0.8953	0	1.9068
17.396	5.3307	11.9438	2.4423	1.5527	7.343	0.4792	0	2.1154	1.6267	0	0.2344	0.3945	1.4065	0	0.3012	0.1749	1.5941	1.5602	0.4407	0.8056
12.258	8.1692	14.2455	2.9288	6.4037	2.0078	0.6607	0.6481	1.2868	0	0.5887	1.2724	0	0	1.8015	0	2.0702	0	0	0.8488	1.9618
10.246	6.6019	17.8257	3.429	1.6234	6.3071	0	0.9788	1.617	1.8614	0	0	0.4669	0.6542	0.6808	1.3402	0.7308	0	2.8108	0	0
11.7838	7.9579	14.9489	6.3951	1.1201	3.8503	1.0849	0	1.5112	0.2978	0.7794	0.7844	0.252	1.5505	0	0.0116	2.0602	0	1.9206	0.6692	0.2247
13.7906	5.121	15.825	2.7651	2.7152	5.9131	1.3952	0	1.2011	0	0.8482	1.0135	0	1.1679	0.6364	2.0723	0	0	0.3887	1.9731	0.4588
13.5332	6.812	14.4088	6.4771	0.0348	4.9643	1.9971	0	0.6049	0	0	1.8619	0	0	1.8043	0.5599	0.4381	1.0746	0.1468	1.9516	0.7245
14.5782	6.8992	13.2891	5.8846	3.6951	1.9212	1.9876	0.616	0	0	0	1.862	0	1.8056	0	1.8338	0	0.2388	0	0	2.8267
17.2144	4.9003	12.6781	3.7464	3.2761	4.4915	0	1.0271	1.5768	1.4995	0	0.3629	0.8374	0	0.9686	0	2.0744	0	1.462	1.2606	0.1071
16.6848	3.973	14.1435	5.3428	2.7284	3.4564	0	2.4315	0.1749	1.1136	0	0.7488	0.3277	1.151	0.3277	0	2.0748	0	1.1494	0.5405	1.1429
11.9983	8.3773	14.4261	2.8631	2.1028	6.566	1.4284	1.1791	0	0	1.8626	0	0.7173	0.4029	0.6878	1.1277	0.9477	0	1.4045	1.3498	0.0793
13.2867	11.3562	10.1852	4.1283	5.0852	2.3828	0.3351	0.3573	1.9176	1.8645	0	0	0	1.2643	0.5447	1.1745	0.8228	0.0787	0.3746	2.4601	0
16.8122	7.6397	10.4011	4.931	0	6.6875	1.8658	0	0.7451	1.6286	0	0.2361	1.1143	0.6949	0	0.1202	1.9578	0	1.3145	1.2651	0.2563
9.2791	11.7267	13.8504	3.1866	7.227	1.2179	0.1682	2.3994	0.0449	0	1.1704	0.6947	0	0.9145	0.8962	0	2.0783	0	0.426	2.0743	0.3372
15.6541	5.5286	13.7423	7.2006	0	4.5531	1.3282	1.0106	0.2738	1.7532	0.113	0	0.4748	0.9928	0.3433	0.69	1.088	0.3033	1.3592	0.9559	0.5286
10.8631	8.2563	15.8208	5.0374	2.7731	3.9469	0	0	2.6164	1.8673	0	0	0.5606	1.2515	0	0.978	1.1059	0	0.561	0	2.283
12.5428	7.3566	15.0571	2.1654	0	9.5977	2.6166	0	0	0	1.8675	0	0	1.1572	0.6549	1.6253	0	0.459	0.616	1.4211	0.8079
18.8861	3.7609	12.3406	2.092	4.403	5.2752	1.6728	0.9441	0	0.3373	1.3995	0.1311	0	0	1.8127	1.8805	0.2045	0	0.9804	0.7244	1.1582
10.98	6.6226	17.4139	0.1545	2.4909	9.1266	0.9274	1.6898	0	0	0.0173	1.8506	1.3279	0.4857	0	0	0	2.0858	0.7206	0.6361	1.5076
13.0632	13.8669	8.1262	3.1429	2.5602	6.0917	0.9152	1.703	0	0	1.8684	0	0	0	1.814	1.7194	0.1945	0.1732	1.1809	1.1205	0.565
11.6621	8.4677	14.9363	2.96	2.4295	6.4084	0.874	0.7824	0.9624	1.2922	0	0.5779	0	1.8149	0	1.6385	0.4487	0	1.2133	1.655	0
12.1156	9.3196	13.6946	3.9052	1.7364	6.1904	0	2.6198	0	1.8716	0	0	0	1.8162	0	0	2.0878	0	2.2175	0.655	0
11.6976	9.1045	14.3361	2.5478	4.8282	4.4648	0.3336	1.8689	0.4184	0.1734	0.26	1.4382	1.0583	0	0.758	1.8727	0	0.2167	1.54	1.3375	0
7.7895	6.7957	20.5772	4.1928	2.6861	4.962	2.6214	0	0	0	1.8717	0	0	0.7252	1.0915	0	1.2136	0.876	0	1.4579	1.4207
11.4524	6.3096	17.5175	1.8767	5.9461	4.0495	0.6085	0	2.0135	1.3684	0	0.5033	1.8175	0	0	0.8092	0.843	0.438	0	2.1238	0.7573
25.4741	1.0206	8.8163	1.996	5.9146	4.0007	0	0	2.6247	0	0	1.8722	0.8165	0.1589	0.8426	0.4783	0.4926	1.1203	0	0	2.8846
14.1532	9.6925	11.4814	7.84	1.1635	2.9182	1.0643	1.5616	0	0.5501	0.6238	0.6983	1.6783	0.1408	0	0.0026	2.0894	0	0.6605	0.7778	1.4465
11.627	9.7454	13.9554	1.4274	2.4635	8.0412	1.6481	0.9839	0	0	0.5341	1.3382	1.1612	0.6588	0	2.0921	0	0	0	1.2134	1.6746
3.1481	21.6965	10.4896	6.7227	5.2307	0	0.5867	2.0476	0	1.8727	0	0	0.7665	0	1.0536	2.0951	0	0	0	1.4165	1.4772
12.5271	11.7134	11.1102	0.5594	3.0132	8.4539	0.5012	1.513	0.6218	0.3991	0	1.4741	0	0.5134	1.307	0.4949	0	1.6007	0.1073	1.5888	1.1999
12.9711	8.1126	14.2679	6.0323	2.914	3.1018	1.0585	0.0684	1.5105	0	1.8732	0	1.7723	0	0.0482	1.2895	0	0.8082	0.069	2.1248	0.7087
16.7947	9.7347	8.8266	6.4159	1.5926	4.0416	2.558	0	0.0823	0.829	1.0448	0	0	1.4766	0.3444	0	0.9423	1.1574	0.782	0.4249	1.697
10.5893	9.2689	15.5205	5.9887	1.5692	4.4944	0.2083	1.2921	1.1453	0	0.8638	1.0112	0	0	1.8227	0.502	0.6442	0.9538	0.094	1.9935	0.8172
12.8218	9.3719	13.2045	5.6928	2.5039	3.9109	0	2.1194	0.5309	1.8756	0	0	0.6696	0	1.1534	0.6	0.6336	0.8663	2.0278	0	0.8789
12.6984	1.5122	21.1976	2.8581	4.5724	4.6834	0	2.6524	0	0	1.3959	0.4799	1.823	0	0	1.1678	0	0.9326	2.6074	0.3025	0
9.2411	8.3388	17.8392	5.4527	3.611	3.0887	0.1204	1.2852	1.2472	0.013	1.8646	0	0.0027	1.8206	0	1.6797	0.4211	0	0	2.91	0
7.2905	6.9456	21.2035	0	0	12.1698	0	1.1006	1.5535	0.8367	0.4269	0.6142	0.1793	0.8002	0.8439	2.1022	0	0	1.425	0	1.4875
14.6102	7.4882	13.4624	3.6842	5.7343	2.7682	1.4701	0	1.1867	1.8783	0	0	1.8237	0	0	0	0.0956	2.0079	1.4218	0.1043	1.3902
15.1777	7.0781	13.3114	2.3171	5.0619	4.8137	1.5313	1.1292	0	1.7446	0	0.1339	0.6179	1.2059	0	0.4165	1.6896	0	0.9105	2.0087	0
16.9766	5.7125	12.9098	4.4599	2.7424	4.9958	0.4008	2.2616	0	0	0	1.8786	0.0957	1.269	0.4593	0	0.467	1.64	1.6729	1.2511	0
16.4253	0.9266	18.3452	5.1316	3.9596	3.1192	0.1104	0	2.5572	0	0	1.8804	0	0	1.8244	0.7151	0.5885	0.804	0.63	0	2.2953
7.2009	9.0185	19.4843	4.8383	0.6069	6.7909	0	1.726	0.9422	0	0	1.881	0	1.8244	0	0.4	1.0968	0.611	0.6209	0	2.3072
10.8449	5.5824	19.2786	5.2294	2.1789	4.8322	0.5563	1.643	0.4708	1.8815	0	0	0.0367	1.3787	0.411	0.9699	0.1905	0.9478	2.3517	0.5771	0
7.1533	8.904	19.6533	3.5232	2.9539	5.7672	2.6712	0	0	0	1.8818	0	1.8282	0	0	2.0703	0	0.0385	0	1.2773	1.6561
9.0683	14.2793	12.3738	1.6765	4.4592	6.1273	0.5988	0	2.0725	0.7294	0.8796	0.273	0	1.1219	0.7064	0	0.5801	1.5308	1.4489	1.1878	0.3035
15.9496	9.8791	9.9115	4.6312	1.4031	6.2901	1.281	0.807	0.5851	1.1976	0.6849	0	0.6236	0.6404	0.5647	0	1.2487	0.8634	1.148	1.4596	0.3423
9.7983	8.8285	17.1618	6.6464	0.9754	4.7059	0.4998	2.1763	0	0	0	1.8827	0.7838	1.0165	0.029	0	1.9594	0.1542	2.9545	0	0
9.8534	7.8137	18.1225	3.6969	6.0823	2.5638	0	2.4606	0.2187	0	0.1457	1.7373	0	0.5714	1.2579	1.4354	0.6803	0	1.0873	0.6645	1.2056
16.9031	5.7098	13.1957	8.2875	0.3035	3.8333	1.5598	0.4806	0.6401	0	0	1.883	1.2992	0.0603	0.4698	1.6921	0.425	0	0.952	0	2.0061
9.4616	14.8086	11.5461	5.5808	0.2881	6.6205	0	2.6814	0	1.8835	0	0	1.2523	0	0.5771	1.3724	0.1492	0.5957	0.6121	1.1527	1.1958
17.7873	7.1849	10.8527	5.2341	4.16	3.1127	0.458	0	2.2239	1.2162	0.3796	0.288	1.7656	0.0645	0	0	1.3951	0.7222	1.2029	0.784	0.9755
5.7089	10.1894	19.9367	2.0063	4.2068	6.2949	1.3202	1.3635	0	0	1.3107	0.574	1.6545	0	0.1759	0	2.1177	0	0	2.9642	0
9.9658	6.842	19.035	3.3261	4.7288	4.4536	1.0592	0.2189	1.4058	0	0	1.888	1.6876	0	0.1432	0.1431	1.9761	0	0.7092	0	2.2556
12.1213	14.7381	8.9902	2.568	1.8043	8.1423	1.1643	0	1.5214	0	0.1592	1.7293	0.5988	0.5952	0.6369	0.7742	1.345	0	2.0442	0.5894	0.3325
15.5274	10.375	10.0041	4.4184	0.5592	7.5717	0.4053	2.2809	0	1.1354	0.3964	0.3573	0	1.8315	0	1.1046	1.0152	0	1.0798	0.8627	1.0238
19.3818	7.5574	8.9694	5.6332	0.1889	6.7453	1.5662	1.0759	0.047	0	1.0008	0.8884	1.8316	0	0	2.1215	0	0	1.2328	0.7518	0.9824
9.9657	10.88	15.1245	3.3735	1.4632	7.7745	1.0035	0.424	1.264	0.6722	0	1.2171	0.1228	1.0562	0.6527	0.3705	1.1606	0.5914	1.2931	1.099	0.5765
9.637	8.5333	17.9005	4.5167	3.2072	4.9468	0	2.6966	0	0.121	1.7117	0.0572	0	0.268	1.5638	1.7795	0	0.343	1.9217	0.6544	0.3955
13.7732	10.3915	11.9096	4.7097	3.0646	4.9469	0	2.6987	0	0	1.89	0	0	0.8041	1.0284	0	1.1525	0.9708	0	2.6905	0.2858
13.4043	4.8493	17.8221	4.7348	3.536	4.5052	0.8937	0	1.8053	0	1.2785	0.612	0	1.1023	0.7305	0.9479	1.1765	0	0.6849	1.1429	1.1561
13.3154	7.363	15.409	8.5312	2.7118	1.5432	0.5985	1.6679	0.4364	1.7274	0	0.1635	1.4134	0	0.4197	0.7443	1.3816	0	2.4532	0.537	0
13.3205	6.6371	16.1705	1.4574	6.1032	5.2564	1.5287	0	1.1755	0	0	1.8918	0.6799	1.1533	0	1.495	0.6312	0	2.8797	0.1147	0
10.0511	5.9232	20.1719	3.2145	3.0721	6.5397	0	1.0483	1.6566	0.1852	1.583	0.1238	0	1.8337	0	1.0623	0.0025	1.0623	1.8475	0	1.147
10.4984	7.018	18.6998	5.1371	2.1926	5.5456	1.522	0.2656	0.9193	1.5066	0	0.3859	0	1.0793	0.7551	0	0.102	2.0283	0	1.4207	1.5753
17.1293	5.716	13.3753	4.5459	3.6891	4.6469	0.0605	0.5364	2.1123	0	0.3629	1.5308	1.8352	0	0	2.1315	0	0	1.425	0.9883	0.5833
7.0913	12.1157	17.0162	5.016	4.2962	3.5785	0	0.5542	2.1584	0	0	1.8943	0.39	1.2092	0.2362	0	0.7912	1.3428	0.9412	0.1109	1.9492
19.9867	9.3137	6.9559	4.1542	5.5334	3.2355	1.0476	0.1404	1.526	0	1.229	0.666	0.5083	1.3274	0	0.8547	0.8368	0.4425	0.1579	2.8461	0
10.1322	11.4981	14.6266	1.627	2.2118	9.1265	1.3877	0	1.3265	0.8513	1.044	0	1.7004	0.1354	0	0.8825	0	1.2529	0.6538	1.3067	1.0442
14.5379	13.9897	7.7397	4.1505	2.9206	5.9122	0.618	0.6399	1.4567	0.8847	1.0108	0	1.8361	0	0	0.8348	1.1407	0.1612	0	1.3397	1.6654
16.9811	6.5983	12.7057	1.4231	7.0381	4.5471	0.726	0.294	1.6967	1.8971	0	0	1.8363	0	0	0.4432	0.3855	1.3081	1.6531	0.299	1.0532
6.6927	9.893	19.7415	4.5139	7.1013	1.4449	0.5423	1.0486	1.1271	1.8977	0	0	0	1.3079	0.5285	0	1.5536	0.5836	0.5952	1.7767	0.6339
14.9832	7.6017	13.7541	7.1391	5.9541	0	0	0	2.7184	0	1.7699	0.1286	1.2919	0.5446	0	0.6784	1.4604	0	1.3479	0.9182	0.7447
10.9887	10.9511	14.4126	4.386	3.5088	5.2632	1.145	0.5282	1.0456	0	1.8989	0	0.0565	0.4725	1.308	1.5327	0.6068	0	3.0163	0	0
10.4444	6.8585	19.0642	3.4157	6.7336	3.0308	0	2.7199	0	0	0	1.8989	1.2115	0	0.6264	1.4396	0	0.7005	2.0408	0	0.9789
10.7979	5.0523	20.5183	3.6969	3.9471	5.5406	2.3261	0	0.3965	0	1.5473	0.3527	0.9225	0	0.9157	1.7721	0	0.368	1.3003	1.3835	0.3401
11.2455	8.5683	16.5806	4.5882	1.8857	6.7558	0	1.3567	1.3679	0	0.9124	0.989	1.4511	0.3872	0	1.1922	0	0.9504	1.6167	0.9492	0.4616
3.6009	12.055	20.7507	3.1694	3.6081	6.5062	0	1.9493	0.777	1.0091	0	0.8931	0	1.5425	0.296	0.196	1.2946	0.6527	1.5196	0	1.5117
12.4785	9.1124	14.8196	2.0705	2.7417	8.4893	0.2512	1.6618	0.818	0.1792	1.1407	0.5824	0	0.9835	0.855	0.4187	1.729	0	2.6308	0.3009	0.1015
13.5884	4.7863	18.0489	7.0908	0	6.2336	0.7738	0	1.9584	0	0.4413	1.4615	1.2328	0.0331	0.5731	1.6437	0.5044	0	0.7848	1.1943	1.0578
17.2089	8.3974	10.8209	3.3723	3.1211	6.8544	1.0895	0.2787	1.3664	0	1.903	0	0	1.8393	0	0.0515	1.9261	0.1714	0.7203	2.344	0
16.1638	6.8906	13.4214	1.5176	4.115	7.7599	0.1314	1.57	1.0355	0.8484	0	1.0548	1.1584	0.5608	0.1208	0.3144	1.1783	0.6574	0.2857	2.3685	0.4126
13.4883	10.4676	12.5229	5.3872	3.198	4.8162	0.7519	0.578	1.4085	0.1038	0	1.8009	1.8403	0	0	1.2585	0.815	0.0775	2.2681	0	0.8048
10.8676	8.8267	16.7887	5.5212	1.8638	6.0204	1.388	1.0195	0.3335	0.5448	0	1.362	1.5885	0.2522	0	1.3988	0.7529	0	0	3.0762	0
13.8447	10.1175	12.5572	2.1241	6.0525	5.234	1.96	0.7823	0	1.3421	0	0.5653	0.5099	1.0008	0.3317	1.4487	0.7037	0	2.2812	0.2172	0.583
8.5139	8.4527	19.5562	4.4784	4.3643	4.5693	1.2765	0.1526	1.314	0.8128	0.2922	0.8031	0	1.843	0	0	0.6704	1.4836	0	2.5584	0.5338
14.8631	10.454	11.2225	2.9412	4.1667	6.3158	0	1.2502	1.4951	0.2424	0.9897	0.6763	1.8431	0	0	0.5315	0	1.6241	0.2358	0.7613	2.0957
24.2485	1.2326	11.0617	4.5164	1.9056	7.0538	1.2904	0	1.4561	0.4941	1.4147	0	0.8402	0	1.0043	2.1571	0	0	1.2722	0	1.8224
10.0733	8.368	18.109	3.6712	4.6349	5.2018	1.256	1.3269	0.1696	1.7151	0.1939	0	0.9111	0	0.9335	0.3638	1.3528	0.4408	0	0	3.095
10.1405	7.6093	18.9548	3.0087	2.0119	8.5097	1.8023	0.6019	0.3499	1.106	0.8031	0	1.8448	0	0	0.4298	0.6759	1.0537	1.1696	1.9355	0
15.8255	7.5371	13.3467	6.1064	3.5428	3.8864	0	1.5611	1.1959	0	1.7453	0.1638	1.6898	0	0.1552	0.0125	2.0799	0.0672	1.2522	0	1.8548
12.4198	7.1935	17.1401	4.849	1.9741	6.7598	0.1943	0.1485	2.4147	0	0.7047	1.2058	0	0	1.8456	0.4659	0.9032	0.7914	1.4416	1.666	0
9.7504	10.897	16.1083	4.296	6.3337	2.9845	0.6994	0	2.0591	0	1.911	0	0	1.8459	0	1.2799	0.4863	0.3947	0.1778	0.9989	1.9338
15.4735	6.3061	15.0089	5.0573	3.7197	4.9244	0	0	2.7586	0.3449	0.7579	0.8086	0.9366	0.7437	0.1666	1.739	0	0.4222	2.7963	0.3205	0
15.4063	2.6019	18.8476	5.6953	1.2209	6.7918	0	2.7611	0	0	1.4477	0.4639	0	0.8511	0.9961	2.1463	0	0.015	0	0	3.1392
13.4721	5.3863	18.0089	5.7587	2.7109	5.263	0.7073	0.4695	1.5852	0	0.7553	1.1563	0	0.1655	1.6829	1.3484	0.8142	0	0	2.3079	0.8379
13.6164	6.894	16.3701	3.4019	3.5	6.8504	1.4798	0	1.2824	0	1.9117	0	1.3923	0.4564	0	1.3722	0.6387	0.1533	0	0	3.1531
20.4466	5.4545	10.9881	5.9646	2.0053	5.8203	1.7469	1.0097	0.007	1.9133	0	0	0.5569	0.2972	0.9951	1.1166	0.6998	0.3535	0.5612	1.2911	1.3029
7.1262	11.3055	18.5055	4.3975	3.3063	6.1162	1.197	0.6593	0.9082	0.3054	0.3744	1.2336	0	0	1.8495	0.3884	1.1318	0.6506	0.5886	0.936	1.6317
12.2528	3.7082	20.9784	3.7102	3.6245	6.5445	0	2.7654	0	0	0.9147	1.0001	0	1.8509	0	0	1.2925	0.8788	0.8815	0.9858	1.2951
11.8431	7.9783	17.1204	5.3978	5.5026	2.9793	1.7982	0	0.9676	0	1.5851	0.3299	0	0.0817	1.7692	0.9288	0.5973	0.6456	0	3.1671	0
10.6609	10.8362	15.454	4.752	1.1559	7.9813	0	2.7662	0	0.2789	0	1.6373	1.0285	0	0.8228	0	0.7575	1.4145	1.2765	0.4981	1.3931
6.1972	10.4241	20.3386	4.4825	3.3606	6.0589	0.5511	1.6052	0.6119	0	1.0061	0.911	0.9314	0.9212	0	0	1.7379	0.4352	0	1.5331	1.6354
11.4166	9.304	16.3628	5.082	3.5782	5.3187	2.7705	0	0	0	1.3379	0.5793	0.2103	1.643	0	1.0649	1.1082	0	1.4576	1.1301	0.5991
14.509	1.1435	21.4333	2.311	3.3367	8.339	1.374	0.0288	1.374	0.4624	1.4562	0	0	0.6406	1.2145	2.1742	0	0	1.6711	0	1.5222
14.3643	9.647	13.118	2.5259	2.7859	8.6967	0.285	0.6958	1.797	0.4013	0.7711	0.7466	0	0.1287	1.7272	0	2.1747	0	0	1.1182	2.0751
13.3241	10.3089	13.5411	4.1595	4.2391	5.6431	2.7796	0	0	0.3406	1.5792	0	1.6596	0.1968	0	0	2.1758	0	1.3425	1.6874	0.1683
12.4455	9.1514	15.598	3.5776	5.5275	4.9611	1.3401	1.3005	0.1424	0	0	1.9199	0.7038	1.1525	0	0.8947	0.2916	0.9898	0	2.1572	1.0478
8.4568	5.3808	23.404	4.8458	4.3412	4.9446	0.2071	1.3577	1.2187	1.2166	0.5142	0.1901	0.4866	1.3701	0	0	2.1795	0	2.5911	0.6175	0
12.2359	5.6381	19.405	2.8707	1.6452	9.6214	2.7856	0	0	0	0.052	1.8693	0	0.6482	1.2091	1.8141	0	0.3673	1.5759	0.4963	1.1373
13.0629	9.5115	14.7403	5.3467	2.2055	6.5967	2.7879	0	0	0.134	0.358	1.4296	0.5113	0	1.3461	0.4365	0.4121	1.3327	1.8851	1.0361	0.2945
15.3237	7.0393	14.9574	3.9879	5.4472	4.7659	0	0	2.788	1.0058	0.5883	0.3288	1.2803	0	0.5777	0	1.7941	0.3883	0.5968	0.5933	2.0325
15.379	6.6481	15.335	2.0537	5.4232	6.7267	0	1.4882	1.3035	0	1.0847	0.8388	0.5793	1.1407	0.1389	0	0.864	1.3207	0	0.2556	2.9681
13.3857	8.0665	15.9144	3.9654	0	10.2482	0	2.7933	0	0.0957	0.2637	1.5646	1.5101	0.3493	0	1.7841	0	0.4006	0.9016	1.2944	1.0353
15.4914	8.9675	12.9523	6.4286	4.7945	3.0075	0.7137	1.6531	0.4315	1.9243	0	0	0	1.2057	0.6539	1.0371	1.1491	0	0.8616	1.974	0.4019
17.9084	4.7255	14.7814	4.5819	3.4874	6.1728	0	0	2.7985	0	0	1.9249	1.1274	0	0.7324	0	1.8655	0.3215	1.0101	1.6677	0.561
16.9118	7.1901	13.3307	5.9062	3.2897	5.0582	0.8639	1.761	0.1736	1.9257	0	0	0.6329	0	1.227	0	2.1887	0	1.3118	0	1.9295
6.25	4.878	26.3158	2.3884	7.6794	4.2057	0.3172	0.5761	1.9083	1.1871	0	0.7387	0	1.8603	0	1.5617	0.3978	0.2309	1.6913	0.4664	1.0855
11.7662	14.1472	11.5525	2.4853	6.2133	5.5777	0	0	2.8105	1.8966	0	0.0295	0.0897	0.0282	1.7425	0.5917	1.0753	0.5236	0.5046	0	2.7435
13.833	8.8422	14.7973	3.8464	2.7452	7.7003	1.0552	1.756	0	1.7847	0.1416	0	1.8149	0.046	0	0	2.1906	0	1.0778	1.6907	0.4796
18.5244	8.8999	10.0499	5.9694	1.5723	6.7939	2.8123	0	0	0	0.3689	1.5583	1.862	0	0	2.1922	0	0	2.2929	0.6273	0.3287
15.9882	8.9686	12.5345	3.773	1.982	8.6085	1.4585	0.6504	0.7041	0	0	1.9275	0.7278	1.1345	0	0.0819	0.7514	1.3607	3.0846	0.1719	0
15.9119	11.3942	10.1976	4.6678	5.0775	4.6374	0.555	2.2606	0	0	0	1.9281	1.7294	0	0.1336	1.2384	0.9558	0	0.7363	1.1328	1.3899
8.933	13.9897	14.6396	6.5192	1.396	6.5039	1.4747	0.4968	0.8465	1.2038	0.5608	0.1647	1.3171	0	0.5479	0.5959	1.5995	0	0.7354	0.8303	1.6944
13.7154	9.009	14.8649	5.3661	4.6388	4.416	1.7349	0	1.0832	0.0996	1.8226	0.0081	0.4013	1.0518	0.4125	0	0.7387	1.4579	1.0829	0.6824	1.5015
13.9559	6.3735	17.269	3.1747	4.4995	6.818	2.1226	0.7005	0	0	1.9304	0	0	0.6633	1.2037	1.4883	0	0.7099	1.488	1.7811	0
12.6038	5.5355	19.4758	1.045	5.3679	8.1011	0	0	2.8233	1.2997	0	0.6313	0	0	1.8687	1.5697	0	0.6287	1.3127	1.4961	0.4655
10.4254	8.9299	18.2633	5.1457	4.0691	5.3492	1.7991	0.5979	0.428	1.0008	0	0.9306	0	0	1.8688	0.5715	1.6282	0	0.5753	0.8643	1.8413
13.8515	11.801	11.9747	5.3435	2.9232	6.3066	1.5633	1.2661	0	0	1.933	0	0	1.8689	0	1.7937	0	0.4065	3.2851	0	0
11.7203	3.7281	22.2262	1.8848	4.0288	8.6728	1.3105	0	1.5196	0.3164	0.5215	1.0952	1.0189	0.4787	0.3715	1.5752	0.6277	0	1.7823	1.5142	0
12.7472	5.6043	19.3363	6.6444	2.4257	5.5479	0	1.4153	1.4153	1.1952	0	0.7382	0	1.3237	0.5468	0.0255	1.4654	0.7144	0.9811	0.3382	1.9772
11.2336	10.5701	15.8985	5.8795	4.786	3.9796	0	2.7106	0.1224	0.738	0.738	0.4579	1.6453	0	0.226	0	1.6297	0.5775	2.7732	0.5258	0
16.0416	9.939	11.741	5.6205	4.8456	4.1829	0	2.5433	0.29	1.7049	0	0.229	1.2171	0.1394	0.5154	1.3235	0.4776	0.4062	0.7694	1.6771	0.8541
16.8349	10.1756	10.7202	5.2006	3.5356	5.9582	0	0.5354	2.299	0.9706	0.9636	0	0	0.105	1.7676	2.2099	0	0	2.7097	0.2657	0.3319
0.6773	14.8939	22.1667	7.0656	2.8139	4.8776	0	1.0131	1.8229	0	1.1046	0.8308	1.2403	0.3456	0.287	1.4902	0	0.7209	1.0167	1.3456	0.9572
16.454	4.4752	16.8489	2.3722	7.8471	4.5711	0.6057	2.2308	0	0	1.7088	0.2276	1.2275	0	0.6457	0	0.0266	2.187	1.1831	1.7805	0.3596
15.5933	8.8595	13.3589	6.9573	0	7.8664	2.029	0.8105	0	1.9368	0	0	0	0.1801	1.6935	2.2143	0	0	1.2569	2.0749	0
17.791	5.6356	14.4018	5.5473	2.2918	7.0003	1.1135	0	1.7268	1.1637	0.7746	0	0	1.4704	0.4033	1.4174	0	0.797	0.637	2.4256	0.2764
11.3822	9.0384	17.4082	7.148	4.364	3.3534	0.1771	0	2.6658	0.6641	0.1518	1.125	1.8744	0	0	0.9342	0.9693	0.3119	2.173	0.9287	0.2615
23.6995	6.4273	7.7553	6.6088	1.4096	6.8683	0.7364	0	2.107	1.2044	0	0.7366	0	0	1.8748	0	2.2157	0	1.2786	1.862	0.2244
19.9113	10.2935	7.712	4.8516	1.5041	8.6346	0.8508	0	1.9948	1.2732	0	0.6682	0.723	1.152	0	0.6974	1.2925	0.226	2.245	1.1321	0
15.5367	8.9079	13.4913	3.4371	6.6397	4.9346	0.5958	1.3174	0.9359	1.5787	0.3631	0	0.3705	0	1.5045	0.7708	1.3074	0.1392	1.9658	0.1657	1.2546
12.6785	17.1754	8.0845	5.7647	2.1065	7.1528	1.2387	0.3935	1.2172	0.6009	1.3415	0	0	1.6859	0.1891	0.8794	1.3405	0	2.2115	0.9556	0.2306
16.1119	5.5813	16.2646	3.1081	1.3902	10.5456	0	2.8499	0	0.3635	1.5793	0	1.8752	0	0	0.8468	0.5074	0.866	1.1508	2.0161	0.2323
17.7957	9.6476	10.5364	4.4702	4.9056	5.6876	1.8596	0	0.9911	0.5372	1.4056	0	0.215	0.3146	1.3466	0.7078	1.2182	0.2945	0	0	3.4058
14.3271	8.4938	15.1604	3.3725	3.1375	8.5729	0.641	2.2109	0	0	0.7338	1.2101	0.2473	0	1.6292	0.0137	0.7281	1.4793	1.3488	0.8408	1.2253
19.0651	6.87	12.0564	5.7754	2.4051	6.9207	0	0	2.8596	0.3217	0.2942	1.3291	1.6956	0.1812	0	1.0289	0.0737	1.12	0.404	3.0134	0
17.201	4.5026	16.3082	3.0354	5.2548	6.8584	0.4607	0.244	2.1568	0.3848	1.5609	0	0.6973	0.0104	1.1696	1.3992	0.8248	0	1.6633	0	1.7563
16.3427	14.5103	7.1636	6.2793	2.8162	6.0688	0.7075	0	2.1546	0.6536	0.7519	0.5405	1.0687	0	0.8098	0.4919	1.7333	0	1.5331	1.8895	0
14.697	6.5266	16.7933	8.9116	2.1997	4.0649	0	2.8635	0	0	1.2734	0.6728	1.1869	0	0.6917	0	2.0104	0.2149	2.1006	0.8455	0.4777
20.1765	12.7342	5.1194	1.9084	4.2816	8.998	0	1.0308	1.8329	0	1.9464	0	1.8787	0	0	0	0	2.2261	0.4762	2.9505	0
9.6225	9.0377	19.381	6.7326	3.8365	4.6422	0	2.3538	0.5105	0.158	0.0609	1.7276	1.0929	0	0.7869	0.9041	0.5674	0.755	0.3456	0.6334	2.4532
13.1829	9.2133	15.6551	7.3493	2.3321	5.546	1.4626	1.4044	0	0	0	1.9483	0.7179	1.009	0.1529	0.517	1.28	0.4299	0	3.4347	0
12.4735	10.2337	15.4185	5.0709	6.7682	3.4026	1.2343	1.5716	0.0628	0.1209	0	1.8278	0.9108	0.969	0	1.5221	0	0.7048	1.7971	0.7253	0.9218
9.1788	8.1649	20.7911	5.2157	2.5353	7.5132	1.4799	0	1.3908	0.8221	0.6094	0.5175	0.4743	0.5574	0.8482	0	2.228	0	1.6052	0.879	0.9669
9.7536	17.276	11.1425	4.0179	6.1445	5.1089	2.2984	0.575	0	0	1.1149	0.8344	0	1.88	0	0.8509	0.6936	0.684	2.3178	0	1.1342
13.9817	13.0014	11.1996	5.4295	2.9056	6.9526	2.7765	0.0977	0	1.7257	0.2258	0	0	0	1.8803	1.3284	0.9011	0	1.4414	0.6037	1.4185
11.8298	10.9075	15.453	1.0203	4.2984	9.9772	1.1975	0.7278	0.9492	0.7103	0.614	0.6279	0.6881	1.066	0.1266	1.8449	0.3852	0	3.4645	0	0
12.0447	8.8732	17.28	1.6267	1.5112	12.2228	1.2886	0.5873	0.9987	0	1.7628	0.1899	0	0.4662	1.415	0	0	2.2302	0.6793	2.3481	0.4376
11.7182	12.1348	14.3594	0	6.0158	9.3608	0.7574	0	2.121	0.743	1.2099	0	1.6668	0.2144	0	1.8328	0.1788	0.2204	0	2.1742	1.2925
12.6394	12.3765	13.2052	0.5205	6.5371	8.3411	2.8785	0	0	1.071	0.8822	0	0.9762	0.9057	0	0	0.4428	1.7896	0.1759	0	3.2925
10.1331	16.0079	12.0962	8.3193	2.7959	4.3262	0.8402	0.3873	1.6541	1.6298	0	0.3237	1.5148	0	0.3677	0	0	2.2329	0	0.3952	3.0748
16.7507	11.8335	9.6672	1.8688	7.1616	6.4263	2.5888	0.2933	0	0	0.0279	1.926	1.4966	0	0.3862	0.9081	1.0311	0.2944	0.8697	0.6316	1.9766
15.7295	9.8071	12.7483	2.7989	2.5974	10.0764	1.7768	0.3136	0.7943	1.8865	0.0677	0	0.2677	1.6151	0	0	2.2356	0	1.0459	0.787	1.6471
15.2362	12.3577	10.7036	4.226	2.5593	8.7131	0.6979	1.3021	0.8856	0	1.1716	0.7829	1.8837	0	0	0	1.652	0.5855	1.9798	0	1.5016
15.9371	12.1784	10.2553	5.0681	4.1113	6.3642	0	1.441	1.4497	0.5195	0.7322	0.7039	1.1625	0.7213	0	2.238	0	0	0.2996	2.8591	0.3293
15.4044	6.6739	16.323	3.7075	0.5021	11.3494	2.4811	0.4097	0	0	0	1.9558	0.7954	0.8991	0.1893	0	0.5714	1.6667	2.289	0.4101	0.7941
15.4283	7.2123	15.7829	5.0293	2.1378	8.3948	0	2.0204	0.8717	0	1.5554	0.4012	1.1592	0.7254	0	0.641	0.2724	1.327	0	1.463	2.036
8.6628	10.6656	19.096	1.5597	2.2317	11.7841	1.8211	1.0717	0	1.553	0	0.4038	0.2894	0.6627	0.9329	1.546	0.6319	0.0634	0.7068	0.0112	2.7867
18.2581	5.8595	14.3125	3.1494	4.436	8.0404	0.8174	1.1612	0.915	0.663	0.1226	1.1724	0.4489	0	1.4365	0.3773	0.8864	0.9778	0.3411	1.2357	1.9308
12.0608	10.083	16.2942	6.2054	5.9092	3.6053	1.479	0.3945	1.0209	0	1.9599	0	0	1.8855	0	0	0	2.2444	1.6482	0.371	1.4923
7.9161	13.6614	16.8608	5.9567	3.5275	6.2805	2.0159	0	0.8859	1.5825	0	0.3787	0	1.2899	0.5959	0.4848	0.1924	1.569	0.2225	1.643	1.6629
9.1413	8.0789	21.2352	7.5933	4.3073	3.869	0	2.9044	0	1.0636	0.8991	0	1.888	0	0	0.8194	0.6715	0.7562	1.8134	0.0336	1.6854
12.4256	11.426	14.6317	4.3902	4.4688	6.9122	2.0698	0.8363	0	0.8631	1.1003	0	0	0.0521	1.8364	2.2472	0	0	0	2.2925	1.2432
11.8237	4.9835	21.7168	1.4921	1.9607	12.3711	1.5091	0.8394	0.5621	1.0656	0.1813	0.7169	0.6883	0.6649	0.5356	0	0.3463	1.9042	2.7257	0.1866	0.6419
10.9547	10.7624	16.822	4.4049	3.9015	7.5306	1.103	0.802	1.0076	1.9642	0	0	0	1.8895	0	0.1968	0	2.0539	0	1.4578	2.1013
10.3956	7.3715	20.7911	1.8207	5.3515	8.6728	0	0.9472	1.9693	0	1.9656	0	1.3636	0.5281	0	0.5111	1.3315	0.4087	2.5632	0	0.9967
10.659	6.4376	21.4735	5.5169	2.3634	7.9734	0.5865	1.3319	0.9985	1.2598	0	0.7072	0.4495	0.6008	0.8414	2.2517	0	0	0	2.5941	0.9685
15.0567	7.2627	16.2644	6.5583	2.0907	7.2088	2.2355	0	0.6832	0	1.9676	0	0	0	1.8923	0.8471	1.408	0	3.5702	0	0
12.3095	8.381	17.913	4.48	3.7368	7.6899	1.7891	0	1.1328	1.9679	0	0	0	0.6018	1.291	0	0	2.256	2.9526	0.6182	0
15.4006	7.8117	15.4149	6.0972	5.9319	3.883	0.8667	0.4932	1.5655	1.265	0.7029	0	0.0305	1.8657	0	1.1862	1.0708	0	1.2121	1.2121	1.1494
14.7428	12.4458	11.469	9.7624	1.9039	4.2477	1.4449	0.5257	0.9559	1.404	0	0.5645	1.8969	0	0	0.1865	0.9959	1.0748	0	1.807	1.7725
15.2215	11.6732	11.7653	2.782	5.5201	7.6937	2.7087	0.2192	0	0.17	0.9282	0.8707	0.582	1.3153	0	0.5339	1.6197	0.1042	1.6494	0	1.9328
11.5841	8.4768	18.6017	2.5641	2.4872	10.9494	0	2.929	0	0	1.9692	0	0	0.4259	1.4715	2.2585	0	0	0.1669	1.8	1.6278
10.8475	8.2977	19.523	8.355	2.7267	4.9243	2.8286	0.1009	0	1.0197	0	0.9501	0	1.8974	0	0	2.2617	0	0	2.4795	1.1168
20.1692	9.3359	9.1756	5.8689	2.7829	7.4244	1.089	0	1.8412	1.9709	0	0	1.8986	0	0	0	1.7621	0.5	0.4317	3.1731	0
12.6219	11.8329	14.2652	4.2663	4.9742	6.8372	1.4751	1.4558	0	1.4967	0	0.4745	0.7243	0	1.1744	0.659	0.9826	0.6236	0.1031	2.0462	1.4558
17.3309	6.2412	15.1795	7.2617	2.958	5.885	0	2.3527	0.5824	0.3597	1.5855	0.0263	0.4117	1.4873	0	0	2.2656	0	0.3045	2.1247	1.1778
10.1337	9.6882	18.9409	4.1792	2.7488	9.2004	0.3737	0.7563	1.8091	0.7925	0.7925	0.3868	0	1.8174	0.0821	0.6697	0	1.596	0.9321	0	2.6862
10.0464	11.8578	16.8628	6.8436	2.5575	6.7687	0	1.3491	1.5903	1.9725	0	0	0	0	1.9	0.5533	1.148	0.5666	1.2632	2.3561	0
15.1605	8.2341	15.425	5.1871	3.7031	7.2934	0.5051	2.4344	0	0.8214	0.5973	0.5538	0	1.9011	0	1.096	0	1.1735	1.4297	2.1947	0
12.5045	7.6398	18.7287	6.866	1.8535	7.4874	0.7231	0.5671	1.6522	1.1323	0.8411	0	1.6052	0	0.2961	1.2276	1.0421	0	1.5125	1.2148	0.8997
14.5201	11.7784	12.637	4.9608	6.4819	4.7663	0	0.6627	2.286	0.8643	0.4213	0.6884	0	1.9017	0	0.4231	1.8479	0	0.9714	0	2.6621
10.4956	11.2442	17.2183	7.6183	7.7296	0.9111	2.312	0	0.6367	0.9778	0	0.9961	0.8903	1.0121	0	0.691	0.2292	1.355	1.4603	1.0047	1.1713
11.2453	10.6001	17.1593	4.8428	4.3184	7.1459	0.228	0.9935	1.7323	0.2649	0.6612	1.0487	1.4499	0.1387	0.3146	0	0.0289	2.2485	2.3498	0.5066	0.7853
15.6243	8.62	14.7623	8.2827	1.5851	6.4537	0.6145	0.7585	1.5814	1.2822	0.6927	0	0.5908	0.5844	0.7284	1.7858	0.4918	0	2.306	1.3469	0
21.1038	2.7777	15.1315	7.6257	5.5348	3.3024	1.7983	1.1611	0	0	1.9753	0	1.2898	0.207	0.4084	2.2785	0	0	0.6513	0.7293	2.2795
10.78	12.2284	16.0139	3.6914	5.574	7.2004	1.284	0.5784	1.1002	0.6695	0.0969	1.2099	0	0	1.9054	0.6054	0	1.6737	0	2.3945	1.2767
14.4639	8.4769	16.1459	3.1801	4.5894	8.7008	2.963	0	0	0	1.0684	0.9079	0	1.9055	0	0.096	2.0495	0.1343	1.391	1.2246	1.062
18.4341	6.1265	14.5261	5.5847	4.904	5.9969	0.1801	0.4282	2.3591	0.6968	0.5396	0.7401	0	1.544	0.3626	0	2.2828	0	1.7535	1.424	0.5026
19.1524	5.856	14.1568	8.8965	4.1534	3.4453	2.1445	0.4603	0.365	0.7866	1.1904	0	0	1.908	0	1.4269	0	0.8559	1.2845	1.3165	1.085
13.8785	6.0835	19.2264	6.8624	3.2225	6.4298	0.8736	0	2.0965	0.6782	1.2992	0	1.569	0	0.3391	1.9366	0	0.3465	1.6035	0.8406	1.2507
10.3006	10.7854	18.1058	8.6031	3.0401	4.8888	2.9701	0	0	0.116	1.862	0	0	0.6395	1.2687	2.2831	0	0	2.0302	0.6356	1.0308
9.707	10.6838	18.8086	3.77	6.2343	6.5346	0	2.9754	0	0.1893	0	1.7888	1.7355	0.1736	0	0	2.2702	0.0139	0.6335	1.2363	1.8292
6.2479	13.8704	19.0849	4.3642	1.7897	10.4317	0.2484	1.7372	0.9924	0.2587	0.4329	1.2874	0.4468	1.4625	0	0	1.0103	1.275	3.1453	0	0.5656
14.3391	10.0534	14.8153	3.088	4.7833	8.8816	1.6821	0.3763	0.9215	0	1.0009	0.9783	0	0.1375	1.7721	0.5913	1.2104	0.4863	1.1065	0.5891	2.0173
14.0709	8.8042	16.3573	6.5207	3.2656	7.0556	0.6676	1.6823	0.6305	1.9796	0	0	0.7665	0.9392	0.2046	1.5846	0.7046	0	0	3.744	0
18.746	6.7655	13.7233	7.6318	4.1937	5.0383	1.104	1.2766	0.6042	0.5092	1.4707	0	1.9111	0	0	0	1.0384	1.2531	1.4495	2.2951	0
17.0539	9.1721	13.0211	11.3741	3.7293	1.8246	2.6957	0.2892	0	1.1851	0.7953	0	1.0423	0.8693	0	2.2134	0.0781	0	2.3757	1.37	0
11.0346	12.8894	15.3357	3.6505	4.9325	8.3657	1.6702	1.3219	0	0.7071	1.2401	0.0332	1.4666	0.4452	0	0.3945	1.8977	0	1.5987	1.5206	0.6296
13.5593	12.1745	13.5519	4.3525	5.7397	6.8861	0.929	0.8221	1.2413	0	0.6364	1.3441	1.8244	0.0502	0.0374	1.3538	0.9376	0.0017	0	2.9656	0.7834
16.8668	7.0068	15.4371	6.2286	4.6477	6.2016	2.993	0	0	0.395	1.3224	0.2634	0.7225	0	1.1897	2.1507	0.1438	0	0.5646	3.1856	0
11.7493	8.5494	19.0406	6.3604	4.2258	6.4981	0.9404	0.5102	1.5431	0	0	1.9809	1.2061	0.7072	0	0	1.6263	0.6697	1.118	0	2.6337
10.8734	14.3642	14.1121	6.1004	5.2669	5.7517	1.2281	0	1.7657	0	1.981	0	0.5792	1.3347	0	0	1.133	1.1638	0	1.9648	1.7917
15.7876	8.9078	14.656	5.6293	4.2064	7.2877	0	2.9988	0	0	0.4519	1.5304	0.4522	0.4095	1.0529	0.6308	0.0401	1.6262	1.0085	1.0085	1.7498
16.3634	5.9323	17.0762	5.9007	2.8143	8.4409	0.5235	1.894	0.5832	0.3057	1.677	0	1.5637	0	0.352	1.3988	0.9009	0	1.8746	1.3999	0.498
12.9189	9.1632	17.2992	6.7713	4.3946	6.0059	0.8639	0.6413	1.4994	0	1.3667	0.6172	0	1.8725	0.0435	0.228	1.9329	0.1404	0.6656	2.3971	0.7109
11.2762	13.6787	14.495	6.3691	6.3988	4.406	1.9996	0.8548	0.1513	1.3497	0.6346	0	1.9165	0	0	2.2402	0.0627	0	2.1393	0.275	1.3754
12.4462	8.2056	18.8124	6.3211	4.4072	6.5124	3.0082	0	0	1.3975	0.5868	0	0	1.9171	0	0.6762	1.6276	0	0.4703	2.4802	0.8452
12.8533	14.9702	11.7019	6.9982	4.6057	5.6419	2.8266	0.1829	0	0.267	0.9615	0.756	0.3747	0.5943	0.9484	0	0	2.3047	0.0593	2.747	0.9904
11.6597	13.8832	13.9948	1.8806	7.2072	8.1646	0	1.293	1.7186	0.6239	1.3607	0	0.8299	0.6897	0.3984	0.3264	0.823	1.1572	1.434	1.6729	0.697
8.6872	13.9173	16.9962	4.3829	2.7568	10.1521	0.5881	0.7252	1.6996	1.7727	0	0.212	0.5291	0	1.3889	1.3618	0	0.9448	0.9391	1.9494	0.9206
12.8955	9.4612	17.269	4.8453	0	12.4503	1.1531	0	1.8674	0.2698	0	1.7154	0.1803	0.4751	1.2631	0.4975	1.81	0	1.0652	0.4942	2.2595
13.9489	11.7596	13.9489	5.0724	6.2587	6.0043	0	2.6031	0.4179	1.6778	0.3081	0	0.517	0.5009	0.9011	1.7396	0.5698	0	0.3228	3.4971	0
11.5217	9.4618	18.7356	6.8178	6.8178	3.7476	1.5357	0.5759	0.9099	0.5859	0	1.4008	1.5124	0.407	0	0	2.3102	0	1.4268	1.3183	1.0809
12.7179	7.6193	19.3846	7.5262	4.5692	5.2904	0.6757	0.6567	1.6899	0	0	1.9871	0	1.5357	0.3838	0	1.8961	0.4146	1.4117	1.0309	1.3886
12.5309	5.3881	21.8563	8.6098	2.4524	6.3253	0	0.3372	2.6911	0.6282	0.2388	1.1217	1.9196	0	0	0.0875	1.7595	0.4648	0.7404	3.0909	0
14.8492	9.6234	15.33	7.3419	2.3181	7.7309	1.1421	1.888	0	0.6655	0	1.3236	0.5825	0.6146	0.7229	1.7317	0.5828	0	2.4543	1.3981	0
11.683	8.1333	19.9905	8.7064	4.2019	4.5022	1.4839	1.549	0	0	0	1.9892	1.087	0.8333	0	1.8452	0.4716	0	1.6081	1.7626	0.4927
11.8175	11.4518	16.5518	11.7908	0	5.643	0	2.9497	0.085	0.3194	1.6709	0	0	0	1.9209	1.8368	0.4803	0	0.563	0	3.3016
16.8852	6.8922	16.0801	8.1873	3.6486	5.61	2.7355	0.2764	0.03	0.5357	1.3728	0.0821	0	0	1.9212	0.2993	1.9672	0.0514	0.8656	0.8038	2.2021
17.1981	10.5536	12.1094	4.4515	4.9821	8.0241	0.4456	1.8831	0.7139	0.5617	1.4293	0	0	0.5301	1.3914	0.6256	1.343	0.3497	2.5561	0.1619	1.1567
15.3965	11.3007	13.1764	8.3437	3.206	5.9454	0.3547	0.3033	2.3855	0.8571	0.4334	0.7005	0	0.3607	1.5612	0	1.8171	0.5027	2.657	0.8516	0.3733
14.5927	13.9503	11.42	4.706	4.0478	8.7742	2.3318	0.7129	0	1.0807	0	0.9105	0.4271	0	1.4955	1.6685	0	0.6517	0.7145	3.0367	0.1326
16.8564	6.0197	17.0984	8.4094	3.6822	5.4624	1.214	1.4495	0.3819	0.1701	1.8214	0	0.1771	1.0315	0.7142	0.8689	0.4402	1.0116	0	3.0692	0.8202
10.1248	10.1322	19.7226	3.6381	6.3024	7.6406	0	2.4222	0.6233	0.2582	0.8279	0.9054	0.583	0.2911	1.0492	2.3232	0	0	2.287	1.3841	0.2285
9.7181	12.0743	18.2004	8.0049	4.7019	4.8884	0	1.6372	1.4095	1.992	0	0	0.3031	1.6204	0	0	2.1813	0.1421	0.4433	2.6468	0.8216
13.9791	8.2715	17.7758	8.3529	3.5358	5.7178	1.3444	0.6064	1.097	0.6577	0	1.3347	0	0.7252	1.1984	1.7253	0.3465	0.2526	1.7325	0.5715	1.6371
11.0499	8.8895	20.105	5.7004	5.5255	6.4305	0.4359	0	2.6139	1.3479	0.6451	0	0.1456	1.4105	0.3691	0.5748	0	1.7506	2.6298	1.3039	0.0095
7.5392	8.9545	23.5648	5.6104	5.9725	6.0915	3.0501	0	0	0	1.3509	0.6425	0	0.6932	1.2323	2.3291	0	0	1.6594	0.9192	1.3779
10.8377	9.4017	19.8423	2.8522	6.9567	7.8679	3.0511	0	0	0.5552	0	1.4391	0	0	1.9255	0.095	0.1879	2.0486	1.6927	0.4134	1.8555
19.6559	9.7688	10.6696	6.5382	6.166	4.9798	0.8888	1.5026	0.6648	0.0574	1.9374	0	1.0409	0.4355	0.4493	2.334	0	0	2.8242	0.1594	0.9855
10.3904	8.7382	21.0406	2.8968	1.0883	13.7302	0.8061	0.5932	1.6607	1.9977	0	0	0.2918	0	1.6343	1.978	0.3567	0	0.3999	1.6164	1.9577
16.8465	4.1499	19.1995	3.9203	2.6013	11.2145	1.0468	1.8012	0.2124	1.998	0	0	0	1.9268	0	1.4199	0	0.9148	0	1.5691	2.4247
17.7528	6.1386	16.309	4.4032	6.5356	6.8039	2.9067	0	0.1567	1.0237	0.9749	0	0	1.3021	0.6255	1.1423	0.3181	0.8755	1.6394	1.317	1.0409
17.6691	2.1608	20.3874	4.8638	6.4282	6.4857	1.3974	0.0947	1.5727	0	1.9998	0	0.8435	0	1.086	0.1952	0.2797	1.8611	1.7381	0	2.2626
18.5364	6.5879	15.0937	10.8658	3.5802	3.4209	0	1.1846	1.8807	0.535	0.3981	1.067	1.6025	0	0.327	0.7266	1.4545	0.1554	3.7442	0	0.2772
21.1971	4.5527	14.4733	10.956	0.4767	6.4596	1.4855	0.9986	0.5819	0	0.4397	1.5604	1.3642	0.052	0.5139	1.1401	0.409	0.7877	0	0.272	3.7543
14.6641	8.2236	17.34	1.8759	8.1985	7.8431	2.872	0.1979	0	1.2807	0	0.7196	0.4926	1.0101	0.4274	0.0175	1.5682	0.7518	1.8868	1.5707	0.5747
15.1162	4.4918	20.629	7.6588	3.4861	6.8485	0	2.696	0.3765	0	0.3341	1.6671	1.0556	0.5188	0.3557	0.3884	0.6796	1.2715	0	4.0405	0
12.3911	14.2783	13.5848	7.761	2.0621	8.1882	1.4406	1.6372	0	2.0017	0	0	0	0	1.9303	1.2822	1.0602	0	0.264	2.201	1.5837
13.8292	8.6089	17.82	7.0663	0.8649	10.1199	0	1.3971	1.6836	0.322	1.6833	0	1.9311	0	0	0.8227	1.5026	0.0184	1.3608	0.9016	1.802
13.8252	11.3211	15.2048	6.4484	3.9735	7.6735	0	1.2372	1.8449	1.6948	0	0.3113	0	1.9317	0	1.4835	0	0.862	0.2718	3.01	0.8005
14.3829	5.7468	20.2219	1.8073	3.6367	12.6659	0.6944	0.7099	1.6797	1.0092	0.9563	0.0411	0.8024	0	1.1295	2.0503	0.2959	0	0.1919	0.889	3.0044
8.1663	10.6873	21.5027	6.247	5.9883	5.8808	0.9945	1.5021	0.5924	0	1.4568	0.5498	1.5872	0.0516	0.2931	1.6657	0.6812	0	0.7061	3.3796	0
22.0334	2.9357	15.4132	3.9736	4.3877	9.8082	0	2.3598	0.7306	0	1.333	0.6737	1.933	0	0	0	1.3833	0.964	1.4321	2.3846	0.2759
11.6228	8.3541	20.414	3.975	7.3436	6.8702	1.6671	0	1.4237	2.007	0	0	1.4678	0.3081	0.1577	0.2638	1.0182	1.0656	2.861	1.2373	0
11.9965	19.0222	9.3774	5.9654	4.9484	7.3176	0.036	0.9961	2.0633	0.7141	0.7473	0.5462	0	1.4274	0.5076	0	0.6695	1.6805	0.9355	1.7483	1.4236
18.8339	8.4725	13.1196	4.4957	5.3767	8.378	3.0993	0	0	0.7534	0	1.2558	0.017	1.1041	0.8142	1.5675	0.1768	0.6063	0.9928	0.9248	2.2133
21.919	5.7642	12.7922	6.1692	5.9579	6.1625	0.6889	2.4106	0	1.9774	0.0093	0.0238	0.1447	0	1.7913	2.3515	0	0	3.1556	0	0.9797
17.1303	8.6772	14.6885	6.8685	4.4545	6.9948	0.5444	0.6739	1.8821	1.9596	0	0.0516	0.0577	0.8775	1.0009	0.4497	1.6724	0.2307	3.5846	0	0.5695
18.5361	9.5361	12.424	6.3079	4.7585	7.3405	0.9003	0.4236	1.7785	1.6383	0.3731	0	0	0.7326	1.2042	0	1.4935	0.86	1.684	0	2.4831
14.9766	7.1222	18.3991	8.8042	3.1735	6.4323	1.9969	0	1.1113	1.2054	0	0.8061	0	1.333	0.604	0.4825	1.8717	0	2.6481	1.3094	0.2256
14.9255	9.6032	16.0347	9.553	2.8629	6.0097	1.3655	1.1887	0.5552	0.3324	0.9381	0.7416	0	1.0094	0.9278	1.1364	1.2195	0	1.1364	1.1173	1.9355
5.8566	16.6722	18.036	9.7669	5.2697	3.4335	2.3245	0	0.7876	2.0126	0	0	0.2244	1.1154	0.5973	1.624	0.27	0.4642	0.2656	3.4743	0.4516
19.6701	8.8368	12.0721	6.7022	8.4315	3.3395	0	2.3487	0.764	0	1.7678	0.245	0.0119	1.901	0.0243	2.0493	0	0.309	2.0833	0.5882	1.5267
9.4435	8.8386	22.3039	1.0359	9.3527	8.0977	3.1142	0	0	0.0437	1.3111	0.6583	1.9378	0	0	0.3296	0.8336	1.1952	1.3203	0.1867	2.7013
15.2796	6.6921	18.6264	5.4371	4.691	8.416	0.8054	2.3107	0	0.6282	1.385	0	0.6454	1.2926	0	0.8515	0.1025	1.4049	1.6364	0.0033	2.5798
12.6745	11.5012	16.4478	3.5465	4.0751	10.9578	0.1534	0	2.9633	1.2783	0.2869	0.448	0	0.1783	1.7604	2.3598	0	0	1.6368	0.7724	1.8182
16.039	9.9153	14.697	7.6604	5.2951	5.6802	0	2.2099	0.9085	0	0.9788	1.0348	1.0951	0.844	0	0	0.3341	2.0263	1.7785	2.4527	0
10.3643	11.8643	18.4525	7.0013	5.8141	5.8411	0.2063	1.0237	1.8885	0	0.4045	1.6091	1.4893	0.4512	0	0.8929	0	1.4676	0	2.9063	1.3482
19.5717	5.7031	15.4737	6.7772	2.6554	9.2362	1.6287	1.4923	0	0	1.2273	0.7868	0.9106	0	1.0311	1.5885	0	0.7732	0	1.755	2.5265
9.6712	9.1801	21.9059	10.514	1.1886	6.9723	0.0358	1.3022	1.7842	0.224	1.7933	0	0	0.4948	1.4472	1.1733	0	1.19	2.6699	0.1773	1.436
11.1815	5.2291	24.3467	8.9187	3.211	6.6222	0	2.4383	0.684	0	1.5528	0.4689	0	1.0572	0.885	0	1.0529	1.3106	1.6006	0.17	2.5198
15.692	10.1328	14.9713	10.356	2.0749	6.333	1.0414	2.085	0	0.6908	0.3214	1.0096	0.1445	0.9638	0.8351	1.1765	1.1874	0	3.0107	1.1671	0.1172
14.2913	6.6036	19.9434	9.5519	2.9494	6.3104	0.7162	0.8684	1.5449	0	2.0227	0	0.3476	1.1115	0.4865	0.4689	0.8401	1.0558	3.7917	0	0.5067
13.2018	13.0669	14.5885	6.375	1.9339	10.535	0	1.2013	1.9305	0.6179	0.7328	0.6729	0.3837	0.2917	1.2703	0	0.0938	2.2717	0	3.5614	0.7514
10.3509	10.2493	20.2756	13.1824	5.2458	0.4591	1.8621	0.924	0.3474	0	2.0241	0	0	0.8355	1.111	0.7338	1.1199	0.5158	3.3028	0.1526	0.8672
12.2164	13.764	14.9307	7.2942	0.612	11.0063	0.1725	1.8521	1.1099	0	2.0244	0	1.9468	0	0	0.5973	0	1.7725	0.9687	0.7447	2.6198
18.8056	4.1681	17.9436	7.3744	4.2342	7.3043	0	0.1697	2.9653	0	1.1897	0.8348	1.8702	0	0.0766	1.2916	1.0787	0	2.6593	1.7139	0
16.1455	0.6136	24.1644	8.6957	2.5007	7.7604	2.1364	0.4057	0.5962	0	2.0262	0	1.9471	0	0	1.6006	0.4748	0.295	4.3821	0	0
18.8023	10.2827	11.8767	8.0102	4.4177	6.5748	0.8273	1.6522	0.6629	0.4025	0	1.6237	0.8365	1.1111	0	0.7966	0.7848	0.7907	0.4754	3.0219	0.9053
19.1788	8.2887	13.508	3.9549	5.7973	9.2524	0.2364	1.4716	1.4363	0.2931	0	1.7335	0.9331	1.0147	0	2.3741	0	0	1.723	1.597	1.0849
15.2049	6.6324	19.1526	4.222	4.5401	10.2525	0	0.1796	2.9699	0.2749	1.7527	0	0.5207	1.4272	0	0	2.3741	0	0	0.7677	3.6495
23.9189	6.0055	11.0684	2.5076	3.8431	12.7792	0.5146	0	2.6364	0	2.0297	0	0.4975	0.9479	0.5025	1.1502	1.2241	0	2.6918	0.9922	0.7355
15.9169	7.3504	17.735	11.4721	1.7062	5.9865	0	0.4486	2.7066	1.104	0.926	0	0.1531	0.13	1.6654	0.8947	0	1.4804	2.6342	0.3958	1.3998
10.7597	8.3567	21.8979	7.0082	3.922	8.2389	1.105	2.0554	0	1.4893	0	0.5424	0.9252	0	1.0237	0	1.0972	1.2786	0	4.4444	0
14.5244	10.5665	15.9513	6.4697	5.2707	7.4393	0	2.0682	1.0925	0	1.6112	0.4209	1.1933	0	0.7559	1.8018	0.4441	0.1331	1.1015	0.7836	2.5681
19.4736	5.8921	15.7445	0.1384	9.4272	9.6192	0	1.5905	1.5725	1.1608	0.8722	0	0.7077	0.3202	0.9216	0.0539	1.0177	1.3076	1.132	0.7663	2.558
17.4871	7.017	16.6524	6.7924	9.2459	3.1618	1.068	1.7912	0.3049	0	0.8016	1.2315	0.1325	0	1.8179	1.8815	0	0.4982	1.1436	0.2673	3.0518
17.627	7.6482	15.9019	10.4537	4.5765	4.1871	0.8139	0	2.3511	1.797	0	0.2362	0	1.9515	0	1.2881	0	1.0918	0	4.4658	0
13.4578	6.9028	20.8243	5.1939	3.8146	10.2381	3.1661	0	0	0	0.9969	1.0365	0.661	0.2199	1.0718	0.3348	2.0456	0	0.2187	3.6146	0.6474
8.3522	14.4813	18.3522	2.7448	7.232	9.3334	0	2.6983	0.4707	0	2.0348	0	0.8426	1.1101	0	0.6883	1.5056	0.1891	1.862	2.6574	0
10.7641	8.1295	22.3582	7.0808	6.6455	5.6587	2.3018	0	0.8737	1.1365	0	0.8994	0.1367	0.7377	1.0799	0	0	2.3847	4.1275	0	0.3983
7.9492	9.805	23.5305	4.0877	6.7639	8.5366	1.4214	1.7628	0	1.4658	0.5705	0	0.154	1.6748	0.1267	0	2.0682	0.3191	0.7091	0.926	2.91
20.7823	8.7054	11.8079	5.7558	3.9433	9.6955	0	0.8523	2.3347	0.6212	0.8188	0.5968	0.7155	1.1912	0.0488	1.9372	0	0.4523	1.3089	1.3089	1.9535
11.7669	10.8593	18.7123	8.2379	2.4472	8.7418	0	3.1898	0	0.9468	0.7294	0.3625	1.5391	0.2619	0.1545	1.113	1.2782	0	0	3.2559	1.3156
17.0194	8.4923	15.8299	4.5513	6.035	8.8629	0.7398	0.7227	1.7282	0.4397	0.4255	1.1745	0.245	0.1553	1.5552	0.3314	1.3056	0.7578	2.3321	0	2.2485
15.9857	12.2459	13.1286	9.1809	1.7379	8.5443	0.9132	0	2.2791	0.0258	0.5192	1.4955	0	0	1.9555	1.5073	0.4582	0.4311	1.4599	3.125	0
8.7117	15.7015	16.9835	4.4166	1.9721	13.0832	2.1818	1.0144	0	0	2.0418	0	1.9566	0	0	0	0	2.3992	0.5169	1.4113	2.6651
20.0708	7.0439	14.3236	7.2585	2.2265	9.9885	1.436	0	1.7633	1.2747	0	0.7679	0.6736	1.1551	0.1293	1.1141	1.2851	0	0.481	3.1211	1.0151
13.4881	14.4241	13.5415	3.4074	7.8614	8.2185	0.9229	2.282	0	0	0.6093	1.4333	0.6149	1.0438	0.2994	1.6179	0.7816	0	0	2.4604	2.1571
14.83	11.8127	14.8467	5.4356	8.0672	6.0509	1.8644	1.3409	0	0	0	2.0428	0	1.676	0.2828	0.12	1.4816	0.7996	1.6125	1.401	1.6414
15.3539	7.1308	19.0137	10.7559	2.5501	6.2627	0	1.9403	1.2698	2.0431	0	0	1.0446	0.9146	0	0.5093	1.0344	0.8585	0.169	1.987	2.5023
14.1016	12.0724	15.3281	6.9219	6.9219	5.7694	1.6871	0	1.5242	0.9096	1.1336	0	1.1678	0.2562	0.5365	2.0259	0	0.3775	1.0636	2.011	1.5984
15.0788	15.4837	10.9845	11.6306	4.8053	3.2125	3.2123	0	0	0.6152	1.4281	0	1.9608	0	0	1.7603	0.5314	0.1121	2.0096	0.1148	2.555
14.6716	13.1244	13.7631	9.3634	1.2477	9.0657	0	0	3.2127	0	2.0446	0	0	1.9609	0	0	2.4042	0	0.1607	1.188	3.3359
15.879	5.2527	20.4522	9.344	4.806	5.5327	1.6475	0.4585	1.1073	2.0457	0	0	0	0	1.961	0	0	2.4048	0	3.553	1.1714
13.0012	13.6388	14.9474	2.5188	6.8525	10.3129	2.3555	0.2106	0.6499	0	1.7136	0.3331	0	1.9613	0	0.9733	0	1.4319	2.6753	1.239	0.8296
12.2468	11.4813	17.8718	4.0034	3.8716	11.8573	2.7846	0.4381	0	1.5617	0.4865	0	0.054	1.9082	0	1.8048	0.0698	0.5307	0	2.3301	2.4211
12.2608	8.0822	21.2644	3.9196	5.9236	9.9152	0.6195	2.1329	0.4758	0	1.0035	1.0448	1.1288	0.8336	0	1.1383	0	1.2677	2.0426	2.7249	0
12.1014	12.3021	17.2078	6.6124	4.2302	8.9209	1.7746	1.0661	0.3888	2.0487	0	0	0	0.7627	1.2002	0.3576	1.5328	0.5163	1.5531	2.785	0.437
10.8609	8.704	22.0559	8.0745	4.3366	7.3842	0.0422	0.1764	3.0125	2.0496	0	0	0.529	1.4341	0	0	0.1889	2.2181	1.1153	2.763	0.9257
19.7063	10.2229	11.6935	5.9921	4.8237	9.0097	0.2951	2.9371	0	2.0517	0	0	0.2964	0	1.6679	0	2.407	0	0	1.2378	3.5664
13.9869	15.0801	12.5602	5.4009	6.0119	8.4525	0	0.3381	2.8961	1.9823	0	0.0696	0	0	1.9654	0	1.1196	1.2881	1.5186	1.5389	1.7515
8.5104	13.2387	19.8963	5.9094	6.6896	7.2674	0.7793	2.3005	0.1544	1.5305	0.5216	0	0.1618	0.663	1.1408	0	1.3623	1.0456	1.892	0	2.9222
10.553	12.8452	18.2506	6.5128	3.662	9.7452	2.343	0	0.8937	0	0.7807	1.2717	0	1.1627	0.803	2.4089	0	0	2.5307	2.2883	0
16.127	7.6084	17.9474	6.1949	0.0085	13.7301	1.838	0.1501	1.2579	0	1.2064	0.8478	0	1.9657	0	0	0.8366	1.5723	0.3304	3.793	0.7097
13.6609	12.564	15.4629	6.3876	2.9963	10.605	0.0347	2.9775	0.2346	0.229	1.2177	0.6079	1.1341	0.8344	0	0	2.4107	0	2.3211	0.1551	2.365
15.5857	11.7542	14.4077	2.9363	5.0608	12.0403	2.5577	0.1437	0.5458	0.8278	1.227	0	0	1.9696	0	1.4341	0	0.9785	0.7479	4.1313	0.0378
14.7557	5.6745	21.3378	10.1915	2.2837	7.5809	0.1526	0.5599	2.5352	1.3108	0	0.7456	0	1.9698	0	1.5241	0.6275	0.2624	1.5449	1.8287	1.5924
15.1382	9.2531	17.3891	7.9626	2.9503	9.2096	1.9613	0.3512	0.9358	1.0856	0	0.9713	0	0.9126	1.0573	0	2.415	0	2.1086	0.6862	2.2174
3.7424	18.2161	19.8535	3.748	5.7189	10.6563	0	2.1194	1.1369	2.057	0	0	0.6462	0.0597	1.2644	1.4253	0.7337	0.2577	0	0.1795	4.8456
16.6617	13.0776	12.0776	7.4276	5.9802	6.7172	0	2.2656	0.9932	1.2562	0.2335	0.5674	0.9806	0	0.9899	1.6606	0	0.7562	0	2.7883	2.2842
13.5178	16.2566	12.0512	9.2421	4.2306	6.7405	0.3803	0.5032	2.3766	0.2469	0.2254	1.5852	0.9226	0.0091	1.0398	1.0044	1.4138	0	2.508	2.0083	0.5649
16.3082	11.6928	13.852	4.8079	6.9724	8.456	0	2.489	0.7743	1.8719	0	0.1873	0.689	1.2827	0	1.7585	0.6598	0	0.1141	2.1909	2.7816
16.2386	11.7264	13.9307	8.7799	7.0558	4.4696	1.3738	1.1774	0.7146	1.8266	0.2351	0	0.8686	0.2269	0.8769	1.9046	0	0.5137	0.6384	3.8886	0.5892
22.192	7.8107	11.9057	9.1202	6.5054	4.7025	0	1.5773	1.6903	1.6502	0	0.4116	1.9734	0	0	0.471	1.5821	0.3668	3.5319	0.1805	1.4484
13.82	9.8093	18.3158	9.0104	4.8971	6.5071	1.833	1.4374	0	1.678	0.3838	0	0.9544	1.0199	0	0	1.3538	1.0694	0.4187	3.3097	1.4713
10.404	10.5807	20.9861	8.7166	4.769	6.9361	0.045	3.2306	0	0	1.4221	0.6405	0.763	0.6807	0.5322	0.6108	0.9746	0.8381	0.7332	1.3907	3.0838
11.0203	12.6654	18.3321	7.7874	3.5962	9.1137	1.3694	1.5715	0.3403	0.7459	1.3173	0	0.267	1.2451	0.4641	0	2.426	0	2.8494	1.2621	1.0966
18.6832	6.3458	16.994	9.784	5.716	5.0647	0.8099	0.9979	1.4749	0.79	0.0418	1.2316	0	1.3886	0.588	1.0068	0.4635	0.9564	2.9118	2.0176	0.298
15.967	11.1527	14.9045	8.7423	3.5654	8.2966	1.7037	0.1386	1.441	2.0538	0	0.0096	1.9766	0	0	0.5097	0.2219	1.6955	0.7255	2.9342	1.5878
15.6712	4.0653	22.2989	12.3403	0.891	7.3854	1.4152	0.7454	1.123	0	1.0255	1.039	0	0.4157	1.5614	1.1584	0.7146	0.5562	2.0443	2.0219	1.192
21.2383	9.761	11.0377	4.7567	2.1601	13.7002	0	2.2402	1.045	0.43	1.0122	0.6223	1.4101	0.567	0	2.4298	0	0	0	5.2685	0
11.3253	6.9019	23.8203	2.7339	6.3776	11.5058	2.4526	0	0.8355	1.4446	0	0.6206	1.978	0	0	0.568	1.5416	0.324	3.0406	1.4021	0.8843
11.4637	13.2302	17.3592	7.9753	2.2971	10.3757	1.5271	1.4142	0.3477	1.0257	0.2846	0.7557	1.4471	0	0.531	1.0475	0.6348	0.7517	3.0049	0	2.3281
15.1849	9.3687	17.5436	7.502	4.294	8.8873	1.3834	0.7689	1.137	0	0	2.0669	1.8408	0	0.1384	2.4342	0	0	0	1.6021	3.7381
13.1355	5.9192	23.0556	8.5913	4.6402	7.4712	0	2.0965	1.1979	2.0671	0	0	1.7611	0.2186	0	2.4344	0	0	1.9908	3.3771	0
18.8561	3.3561	19.9087	7.3461	5.1224	8.2519	0	1.2024	2.0936	0	2.0681	0	0	0.6387	1.341	0.149	0	2.287	1.5181	2.3544	1.5772
15.3209	9.4482	17.3736	4.9059	5.5186	10.3263	0	1.1723	2.127	1.254	0	0.8143	1.7488	0	0.2311	0.2587	1.8305	0.3468	3.7625	0	1.6886
16.5014	11.1682	14.5002	8.6808	2.0645	10.0117	0.1323	0.9428	2.2272	2.0683	0	0	1.9804	0	0	1.4015	0.5614	0.4732	2.2143	0.141	3.0971
12.4797	10.5423	19.1887	8.7929	4.2469	7.7294	2.3524	0.955	0	1.0013	1.0671	0	0.0984	1.2126	0.6696	1.2924	0.3744	0.77	1.1211	3.9697	0.3731
8.6501	12.8413	20.7507	5.9295	7.0095	7.8418	1.7354	0.7368	0.8355	0.8135	0.3626	0.8929	0.6995	0	1.2818	1.0993	1.3402	0	3.6864	1.4492	0.3515
13.2674	7.2674	21.7242	6.3829	5.7233	8.7241	2.193	1.0039	0.127	1.965	0.0827	0.0216	0	1.9818	0	0.2893	0	2.1522	1.5545	0	3.9355
9.8782	7.7519	24.6401	8.7679	3.0895	8.9791	1.9276	0.728	0.6704	0	2.0698	0	0	0.0092	1.9727	0.6718	0.4059	1.3644	3.7778	0	1.7143
11.7461	9.4415	21.0848	6.9142	2.9446	10.9812	0.4348	0	2.9016	2.0699	0	0	1.983	0	0	2.1188	0.3235	0	1.2901	2.6231	1.5824
17.2867	6.8424	18.148	6.7484	5.3135	8.8053	0	0	3.337	0	0.4752	1.5953	1.9833	0	0	0.851	1.5931	0	1.7997	1.1208	2.5866
11.0132	15.7351	15.5353	9.9119	4.8437	6.1472	3.3378	0	0	2.0712	0	0	1.6222	0	0.3611	0.1416	0	2.303	2.683	0	2.845
14.1892	13.3963	14.7205	9.4274	0.5578	10.9472	2.2772	0.4908	0.5701	0	0	2.0714	1.1884	0.7683	0.0268	0.233	0.5139	1.6977	3.9725	1.263	0.3065
17.1333	11.2803	13.8983	5.5746	2.5609	12.8063	0	1.6431	1.6951	0.6456	1.4259	0	0.922	0.3734	0.6887	0	2.4453	0	2.5376	0	3.0285
15.6631	10.8483	15.8106	10.3966	4.4385	6.187	1.1424	2.2003	0	0	2.074	0	0	1.648	0.337	1.5242	0.6245	0.2979	0.7179	2.6978	2.1978
18.3366	2.1396	21.8665	3.3992	10.8376	6.7858	1.1358	0	2.2086	1.7307	0.3434	0	0.0384	0	1.9466	1.0411	0.3967	1.0096	0	1.2658	4.3725
21.3791	8.4805	12.509	10.1621	3.032	7.8362	1.2107	0.9468	1.1939	1.5112	0	0.5632	1.9643	0	0.0209	0	1.6514	0.7975	2.0503	0.8034	2.7853
10.7523	16.0594	15.5715	8.9612	5.0498	7.0208	1.2486	0.5225	1.5814	0.0177	0	2.0568	0.2547	0.6828	1.0483	0.6675	1.7816	0	2.3151	0.1714	3.1848
14.9403	15.5814	11.8659	8.8207	6.0855	6.2367	3.357	0	0	1.8891	0	0.1859	1.6103	0.376	0	2.4492	0	0	4.3478	0.6623	0.6667
12.2634	12.7443	17.398	6.8291	8.2157	6.1613	0	3.3573	0	0	1.6979	0.3772	0	1.9864	0	0.3358	0.3745	1.7419	2.8303	0	2.8728
20.3252	11.0052	11.0918	9.3435	1.582	10.3074	2.2837	1.0757	0	0	2.0752	0	1.1241	0	0.8627	0	1.9997	0.4533	0.6543	1.7739	3.2929
16.2097	7.2213	19.0236	2.4251	6.4796	12.3815	1.65	1.7095	0	0	2.0755	0	0.1843	1.8027	0	1.8196	0	0.6339	1.0952	4.6646	0
16.0819	7.3768	19.0055	7.8602	4.6496	8.813	3.3657	0	0	1.3036	0.5638	0.2089	1.0169	0.9705	0	0.8913	0.929	0.6349	0.2001	2.4299	3.1386
19.5218	12.2202	10.7492	6.943	6.2454	8.179	0.8734	2.3928	0.1046	0.7979	0.0049	1.275	0.0237	0.896	1.0679	1.6922	0	0.7651	2.5278	3.2478	0
14.9252	11.4424	16.1318	10.8666	2.1212	8.4283	0	0	3.3717	2.078	0	0	1.6374	0	0.351	0.3112	2.147	0	1.5415	3.2572	0.9992
10.4067	7.3264	24.8021	5.5482	4.5781	11.3428	0.4992	1.8564	1.0163	1.6997	0.3646	0.0143	0	0	1.9885	0.9793	1.4804	0	3.5034	1.3102	0.9903
15.0706	9.3547	18.115	7.9982	4.4101	9.0819	3.0108	0	0.3622	0.6881	0.3084	1.0822	0.3535	1.6351	0	0.1111	2.3495	0	2.1163	0.521	3.3098
14.4868	8.5845	19.4992	4.2835	5.5847	11.6221	1.9708	0.8625	0.5429	0.8884	1.1907	0	1.9888	0	0	0	1.5404	0.9204	0.0307	3.1748	2.9067
13.7273	9.0802	19.7806	10.3045	1.9742	9.2179	1.9761	1.4006	0	1.2399	0.8394	0	0	0.4012	1.5884	0	0.0652	2.3957	0.9422	4.0223	1.1516
18.7738	8.1581	15.7064	7.163	6.9964	7.3543	0.9177	1.5241	0.9366	1.4492	0.5084	0.1228	1.9903	0	0	0	0	2.4627	1.3699	2.1739	2.6316
12.4156	14.3414	15.8857	6.4209	5.881	9.2136	0.6153	0	2.7635	0	1.5008	0.5797	0.4496	0	1.5424	1.2758	0	1.1875	6.2185	0	0
7.6274	17.948	17.0722	9.5676	5.1899	6.7614	0.9859	0.6478	1.7482	0.4033	1.599	0.079	0.9789	1.0143	0	1.7	0.4436	0.3198	2.5641	3.1915	0.5376
15.2183	6.0021	21.5021	9.105	2.1552	10.3037	0.7587	2.6237	0	0.6202	0.0739	1.3876	0	0.97	1.0235	0.813	0	1.6529	2.9128	0.319	3.0696
15.4822	8.4309	18.8155	7.4132	5.0351	9.1295	1.7333	0	1.6584	0	2.0818	0	0.372	1.6216	0	0.5394	1.4127	0.5159	3.4609	2.7963	0.0778
17.5641	12.9507	12.2544	7.5354	6.2484	7.8357	0.4868	1.1652	1.7402	0.2242	0.7911	1.0666	0	1.0554	0.9382	0.3987	0	2.0694	4.2785	0	2.1422
10.7723	6.2376	25.7622	6.0688	6.8747	8.6842	0.1023	0	3.2919	0.0705	1.2345	0.7775	1.8034	0.1906	0	0	1.5275	0.9407	2.714	1.0914	2.6324
12.3451	11.6514	18.791	4.977	6.6597	10.0236	0.4859	2.9121	0	1.324	0.3761	0.3826	0.5405	1.0473	0.4063	0	1.4752	0.9933	1.1907	1.8852	3.4019
9.2034	11.05	22.5385	6.5908	8.4197	6.7143	0.5223	2.8836	0	1.2866	0.6099	0.1863	1.994	0	0	0.3186	1.3808	0.7693	3.1436	0	3.3906
11.9758	13.9731	16.8684	14.023	4.8449	2.8841	2.1686	0.8281	0.4116	0.7269	0	1.3565	0.9174	1.077	0	0.3261	0.3528	1.7904	0.7286	0.5572	5.2491
15.2867	13.3227	14.2132	9.4336	1.5699	10.7729	3.4071	0.0031	0	0	0	2.0842	0.3181	1.677	0	1.5849	0	0.8865	0.9596	3.0808	2.5214
23.0671	3.5302	16.2998	5.7199	7.8363	8.2261	2.4083	1.0057	0	0	1.1117	0.9727	1.9951	0	0	1.3072	1.1648	0	6.7764	0	0
14.4094	8.448	20.0639	9.1444	2.4387	10.259	3.4176	0	0	0	2.0844	0	1.9959	0	0	1.2885	0	1.1849	1.6701	2.5057	2.6013
19.6174	9.3987	13.9466	7.9889	6.6342	7.237	0.7189	0.0071	2.6948	0.3682	1.3078	0.4086	0.673	1.3233	0	0	1.1437	1.33	4.2553	1.3563	1.1714
11.256	8.7895	22.9199	9.4314	0	12.4631	0.7328	1.9565	0.7328	0	2.0852	0	0	0.6776	1.3188	0	2.1433	0.3309	0	4.2649	2.5629
16.5866	11.5361	14.855	2.9196	3.2329	15.7819	3.4231	0	0	0	2.086	0	0	1.3099	0.6872	0	0	2.4742	1.6224	2.92	2.3503
8.7648	17.8607	16.3827	4.9866	5.6234	11.3994	0	0	3.4243	1.719	0	0.3672	0	1.5666	0.431	1.3274	0	1.1477	0	2.8326	4.2045
10.6201	6.9144	25.5333	8.2307	9.572	4.2209	0	1.7991	1.6257	0.7087	1.3448	0.0326	0.7997	0.3504	0.8478	0.5168	1.6475	0.3109	4.5508	0.7614	1.7592
9.2585	9.7521	24.0575	4.4118	4.3054	13.3554	2.4877	0	0.9384	0.5893	0.4615	1.0382	1.3535	0	0.6448	2.1208	0	0.3549	3.2545	0.8558	2.9949
15.2668	14.8443	12.968	6.5005	5.1503	10.4688	1.9127	0	1.514	0	0.2336	1.8559	0	1.9988	0	0.4511	1.2582	0.7678	1.9312	4.4451	0.8023
13.3331	13.6932	16.094	8.2233	3.4532	10.5056	0.8285	0	2.6033	0	0.611	1.479	1.5873	0.4124	0	0	0.6792	1.7986	2.1682	0	5.0573
12.7697	13.731	16.6539	3.7107	6.2649	12.2217	0	0	3.4327	1.081	1.0092	0	0.1447	0.5763	1.2789	0.9764	1.5015	0	1.6594	3.5549	2.1631
23.1671	10.352	9.6377	6.8528	4.0734	11.2757	2.8517	0.0179	0.5636	1.0308	0	1.0595	0.5957	0.6301	0.7741	0.739	0.6152	1.128	0	5.7109	1.7003
20.8567	9.2612	13.0507	7.8697	8.1309	6.3484	0	1.0596	2.3758	2.0916	0	0	0	1.9977	0.0034	0.2858	1.0243	1.1722	6.2524	1.2787	0
15.163	9.6247	18.4126	8.3104	3.8461	10.2012	0	1.2509	2.1866	0.2565	1.7216	0.1139	2.0011	0	0	0.9273	0	1.5564	4.6945	1.8658	1.0782
13.7357	8.5477	21.0097	9.9246	3.8555	8.6174	1.6593	0	1.7843	0.8313	1.2618	0	0.2391	0	1.7622	0	1.6598	0.8264	0.9601	4.9477	1.7538
15.3583	8.7571	19.2163	5.3462	4.3917	12.6841	0	0	3.4483	0.6456	0.7377	0.7104	2.0026	0	0	0	2.487	0	0.2478	3.196	4.2199
14.2181	10.6849	18.4315	4.1756	5.4368	12.84	1.6683	1.0278	0.7625	1.031	0	1.0628	0.7174	0.1827	1.1028	0	0.318	2.1713	3.708	1.4876	2.5033
13.4338	6.7424	23.1591	5.0566	3.0862	14.3317	1.0923	0.4965	1.8711	0	2.0956	0	0	0	2.0037	1.7107	0	0.7808	3.8359	1.2127	2.6976
18.3552	11.0019	13.9984	8.2483	8.1166	6.1149	3.2901	0	0.1733	0	2.0959	0	0	2.0045	0	0	2.4921	0	3.1343	1.9939	2.6569
18.3891	11.1363	13.8318	4.5874	6.7967	11.2309	1.4468	0	2.0174	0.3097	0	1.7864	0.2077	1.7971	0	0.5375	0	1.9555	2.6232	3.1605	2.0416
15.6723	9.8656	17.8235	7.8063	7.0106	7.8499	0.6105	0.1958	2.6617	2.0962	0	0	0	1.6	0.4052	0.5852	0	1.9089	3.4848	0	4.4318
22.9284	7.6201	12.8203	11.4538	2.4103	8.815	1.7419	0.7427	0.9886	0.7026	1.0836	0.3101	1.409	0.5967	0	1.365	0.2547	0.8755	4.1132	3.8301	0
11.2539	16.9899	15.1327	7.3754	3.573	11.7482	3.4733	0	0	0	0.5685	1.5294	1.3308	0.307	0.3684	0	2.4954	0	2.4773	2.1676	3.5807
14.6267	8.2631	20.5526	9.793	3.5243	9.382	0.9237	0	2.5524	1.1161	0.9838	0	0	1.8766	0.1304	1.1659	1.3312	0	4.1454	1.8697	2.2305
20.0135	6.8085	16.6404	5.2795	7.8433	9.6442	0	1.5574	1.9199	0.2739	1.7531	0.0737	0.8963	0.694	0.417	0.5306	1.0011	0.9665	0.7105	6.8951	0.7676
20.0769	4.9538	18.4459	7.3269	3.6602	11.7935	0.6973	0	2.7843	0	2.0212	0.0797	2.0074	0	0	2.5017	0	0	4.9791	0	3.5341
19.5823	12.2663	11.6299	9.9046	6.3293	6.637	0.3	1.4885	1.6936	0.3407	1.4491	0.313	0	2.0081	0	0	1.5359	0.9664	3.4996	3.3401	1.7956
11.2061	12.5842	19.6886	8.758	3.5588	10.5976	1.4717	1.2117	0.8044	2.1038	0	0	2.0082	0	0	0	0	2.5042	1.1356	2.2914	5.2533
12.9228	11.7295	18.8268	9.6146	0.0149	13.3031	0	1.6051	1.8835	0.5023	1.1511	0.4514	0	2.0089	0	0	1.9125	0.5928	5.8889	2.9525	0
12.5309	9.7188	21.2431	7.0784	1.4434	14.4194	2.4036	0	1.0865	0.1178	0.6755	1.3118	1.3888	0.0687	0.5515	0	1.8566	0.6512	8.8867	0	0
8.7163	9.9592	24.8222	9.652	3.9576	9.3585	1.4956	1.1458	0.8487	0	2.1064	0	1.2643	0	0.745	0.7473	0.5481	1.2162	4.9763	1.339	2.6436
19.2488	11.0789	13.2062	9.3587	1.5887	12.0573	1.1648	1.2446	1.0831	0	0.1824	1.9246	0	1.2888	0.7208	1.6296	0.7469	0.1372	1.4956	1.2534	6.35
13.0574	11.7643	18.7765	7.5819	9.8462	5.627	1.2881	1.03	1.1799	0.1071	0.9758	1.0246	0.9261	0.5615	0.5227	1.5301	0.9816	0.005	4.4854	3.1227	1.6452
15.7752	11.552	16.288	5.1538	11.3285	6.6117	0.5949	1.0841	1.8329	1.2794	0.5958	0.2325	0.3859	1.6248	0	1.1528	1.3648	0	3.2089	0.9101	5.1533
8.0133	9.7227	25.8877	6.049	6.6431	10.4555	0.9022	0.4157	2.1963	0	1.4056	0.7023	0.1082	0	1.9025	1.8649	0	0.6528	2.7268	2.6388	4.034
18.7657	4.8834	19.9796	8.2279	5.6974	9.2275	0.7117	1.4088	1.3979	0.1651	0.1281	1.8156	1.3174	0	0.6935	0	2.5179	0	3.2081	1.5719	4.668
19.1926	6.9723	17.4807	10.2841	1.5917	11.2863	1.5489	1.9711	0	0	0.9934	1.1155	0.7204	0.4147	0.8765	1.7348	0.3434	0.4404	4.1992	2.3857	3.2106
17.8503	12.317	13.4798	12.2785	2.7587	8.1275	0.3156	1.4771	1.7277	1.1244	0.3902	0.595	0.9111	0.4212	0.6795	0.8242	1.0016	0.6932	4.1537	2.799	3.236
18.4336	16.6625	8.5544	9.1957	7.2368	6.748	1.6344	1.4427	0.4448	0	1.793	0.3183	0.4709	0	1.541	1.8867	0	0.6332	4.7933	2.4247	3.1864
20.945	8.4929	14.2246	6.4796	7.889	8.8605	0.5928	2.0197	0.9102	1.1019	0.2109	0.8017	0	2.0123	0	0.6377	1.6376	0.2448	2.4848	2.9873	5.1393
13.5623	6.0274	24.0731	9.704	1.6217	11.9125	1.3107	0.4243	1.7884	1.1883	0.1814	0.7449	0	1.708	0.3043	1.773	0.0152	0.7338	2.457	2.7666	5.9864
15.2056	10.0714	18.4159	9.3867	6.5062	7.4089	0	0.8784	2.6456	1.2829	0	0.8319	0	2.0142	0	0.4387	2.0837	0	3.4729	1.9837	6.9817
20.7688	10.4173	12.5241	10.7387	4.8234	7.7537	1.1181	1.4423	0.964	1.7238	0	0.391	0.2987	0.4434	1.2723	2.308	0	0.2149	8.1349	2.6775	2.0386
13.8667	10.2378	19.6112	9.0279	4.9579	9.3671	1.054	1.0148	1.4579	1.8211	0	0.2943	0.7709	0.0769	1.1668	2.0965	0	0.4265	4.4149	4.5026	4.3193
13.8381	11.6201	18.3033	8.5481	2.3694	12.4591	2.6488	0	0.8795	0.3917	0	1.7242	0.5983	0.8179	0.5983	0.8177	0.0827	1.6239	3.4702	0.9573	8.9361
19.8938	0.2378	23.6842	8.2405	2.7027	12.4678	0	0.7898	2.7399	0.0019	0	2.1141	2.0148	0	0	0	2.5247	0	4.2228	4.3545	5.24
15.3915	10.2301	18.2227	7.3116	6.4782	9.7475	1.0037	0	2.5264	1.9847	0.1322	0	0.6633	0.1285	1.2232	0.9647	1.5605	0	6.1056	6.4808	2.0916
14.9688	13.6166	15.2833	10.0564	2.9902	10.5084	0	2.5013	1.0299	0	1.2018	0.9166	1.6343	0	0.3806	2.0033	0.5257	0	5.1659	7.9437	1.6869
21.8011	9.8113	12.3369	5.7499	4.2619	13.6263	0	2.0539	1.478	0	2.119	0	2.0153	0	0	0	1.3099	1.2222	7.4074	4.6512	3.3898
15.1209	9.8018	19.0873	4.9859	7.2563	11.403	0.839	0	2.6939	0.1479	0.0984	1.8742	0	2.0159	0	1.1987	0	1.3354	0	10.2041	6.25
14.8728	7.6595	21.4789	11.8096	6.6065	5.243	0.0342	3.5022	0	0	1.6173	0.5032	0.0545	0.7921	1.1692	2.5362	0	0	9.8609	8.1811	5.0048
10.8639	15.4479	17.706	4.2956	1.4574	17.9181	1.1133	2.4233	0	1.0063	0	1.1142	1.4283	0.5482	0.0394	0.1197	2.3963	0.0205	5.293	7.3567	10.6441
21.0118	10.8266	12.1824	5.4234	3.4694	14.7833	1.3446	0.4208	1.778	0.4899	0.3027	1.328	1.0693	0.9468	0	2.0697	0.468	0	7.1954	12.1919	10.5679
16.8588	7.8737	19.3145	8.0083	5.7445	9.9357	1.2612	0.2295	2.0603	1.676	0.4448	0	0.6491	0	1.3671	0	1.3464	1.1923	12.245	10.9845	8.0654
17.5486	7.5529	18.9674	10.754	3.8824	9.1333	0	2.5254	1.0275	0.7464	0.9783	0.3963	1.1789	0	0.8376	1.4793	0	1.0597	12.2951	21.4663	14.6007
15.3649	9.3165	19.3972	11.9399	7.3267	4.5098	0.0509	0	3.5076	1.6569	0	0.4641	0.5263	0.9346	0.5556	1.3224	1.1779	0.039	21.3791	9.1362	21.7308
13.692	10.853	19.54	8.3177	5.5768	9.9252	2.2901	0.2714	1.0027	0	0.254	1.8675	0	0	2.0165	0	0.6891	1.8523	29.6839	24.8251	33.0759
18.0237	12.4256	13.6377	9.3721	5.3317	9.1805	0	0.7925	2.7771	0.1515	1.8031	0.1673	0.5989	1.4186	0	0.6172	1.9256	0
16.7362	11.5788	15.8212	5.3953	4.6607	13.8426	0	0.7644	2.8099	0.0861	0.9539	1.0821	1.4507	0.5673	0	0.8993	1.6436	0
17.5941	10.0068	16.5937	9.4457	8.9859	5.474	1.8874	0	1.6906	0.6592	0.6338	0.8293	0	1.2582	0.7598	0.953	1.142	0.4483
15.5324	9.5864	19.1237	7.4579	4.5873	11.869	1.4128	0	2.1684	0	1.0947	1.0281	0.3247	1.6933	0	0.5091	0.539	1.4957
18.4095	8.9779	16.8615	4.3659	7.7988	11.7572	1.928	0	1.6543	0.0074	0	2.1157	0.5402	0.4089	1.0705	1.2395	0.3078	0.9975
14.0304	9.8171	20.4142	8.6345	3.7278	11.6048	1.5797	0	2.0035	2.1233	0	0	0.9216	1.098	0	0.3286	1.5092	0.7088
16.2539	8.7391	19.2708	14.3912	6.84	2.7498	1.2501	1.3066	1.0266	0	0.8951	1.2284	0.2444	1.6483	0.127	0.7877	0.4055	1.3536
20.4635	5.1455	18.659	8.6991	7.3372	7.9486	2.4894	1.0941	0	0.7811	1.1338	0.2087	0.9562	0.5148	0.5496	0	0.5148	2.0325
15.3195	16.159	12.7936	7.8106	5.3415	10.897	2.2981	1.2907	0	1.2678	0	0.8565	0	2.021	0	1.2357	0.2142	1.0985
19.5466	10.2085	14.5727	9.417	4.7273	9.9165	2.0477	1.1802	0.3647	0.4386	1.6757	0.0101	0.0256	0	1.9955	1.6187	0.9302	0
14.1456	8.669	21.5437	1.9409	5.211	16.9409	0	2.5853	1.0083	0.623	1.097	0.4057	0	2.022	0	0	2.5499	0
18.8755	8.3921	17.1112	7.4542	5.7538	10.9157	0	1.1876	2.4065	0	1.9478	0.178	1.1748	0.3385	0.5105	1.5705	0	0.984
17.1267	7.4808	19.7976	1.1233	6.4373	16.5762	0	1.7069	1.8885	0.2425	0.682	1.2021	1.62	0	0.4055	0	2.5551	0
16.2107	6.626	21.5692	6.8504	6.4728	10.8221	3.0425	0.3869	0.1671	1.1861	0	0.9414	0.8394	1.1864	0	0	2.5556	0
13.0718	14.5429	16.8226	2.0189	6.623	15.6194	0	0	3.5972	0.5565	0	1.5742	0	2.0261	0	0	2.4438	0.1119
15.897	4.7909	23.7994	8.2921	6.1644	9.8131	3.2332	0.3663	0	0.5692	1.5632	0	0.4727	0.7842	0.7696	0.8913	1.6652	0
14.8975	8.6656	20.9844	9.9439	4.2387	10.2772	0	3.6011	0	0	2.1343	0	0	0	2.0266	0	2.5566	0
15.9848	11.239	17.3263	10.1838	5.2558	9.0745	2.2951	0.6036	0.7078	0.4015	0	1.733	1.1477	0.3845	0.4947	1.3891	0	1.168
14.4069	10.3735	19.7752	9.2903	3.2452	11.9952	2.0629	0	1.5501	1.7533	0	0.3815	2.027	0	0	0.8103	0.9384	0.8103
15.3682	10.0485	19.1552	9.2256	4.6618	10.6467	0.2979	0	3.3154	0	0	2.1349	1.8649	0	0.1627	0.6438	1.9153	0
13.4869	10.1323	20.9594	6.6488	6.019	11.9054	2.8512	0	0.763	1.045	0	1.09	0	0.1748	1.8528	0.2209	0.6712	1.6684
14.0131	10.3005	20.2779	7.5646	7.1322	9.8773	0.3525	1.3036	1.9595	1.2755	0.86	0	1.0561	0.2907	0.6815	0	1.9206	0.6453
11.8062	11.208	21.5982	5.0122	4.8605	14.717	0.9796	1.6241	1.0145	1.2009	0.9348	0	0	0.9419	1.0873	0	1.976	0.5943
14.4878	8.1139	22.0323	8.9486	5.8206	9.8784	0.9128	2.7062	0	0.8995	1.2374	0	0	0.9826	1.0481	1.1989	0.6989	0.6779
8.987	10.202	25.4576	13.283	2.6782	8.6959	2.1204	0	1.4991	1.1029	0	1.034	0	0.4491	1.5821	1.6726	0.3826	0.5213
16.4485	12.7768	15.4447	11.9588	6.6041	6.1315	2.6529	0.9516	0.0212	0.4522	0	1.6849	1.6991	0	0.3326	2.422	0.1551	0
13.0259	12.1687	19.4798	6.7105	4.9801	13.0704	1.4585	2.0227	0.1456	0.1007	0.345	1.6916	0.3353	1.3829	0.315	0.653	1.8907	0.0336
13.282	11.0492	20.3583	9.734	7.295	7.8427	0	0	3.631	2.1374	0	0	0.9752	0.3757	0.684	1.6886	0.6733	0.2168
13.8926	5.5922	25.237	7.7313	5.413	11.7479	0.2804	2.1064	1.2453	1.1361	0	1.0018	0.2024	0.0053	1.8291	0	2.5791	0
19.5479	11.0185	14.2003	8.0241	6.7668	10.1068	1.0259	0.6663	1.9428	0	1.2711	0.8671	0.7528	0	1.2856	2.5793	0	0
17.2884	10.5409	16.9663	10.3919	4.7326	9.8477	1.5569	1.6521	0.4277	0.3165	1.8233	0	0.2736	1.7654	0	0	1.2962	1.2835
15.8348	10.2051	18.7577	5.8178	10.2773	8.878	0.6753	1.8448	1.1217	0.0689	0.4717	1.6	0.1304	1.9089	0	0.1994	0.6401	1.742
13.2006	6.6806	24.9624	10.7103	4.2156	10.102	2.3262	1.11	0.2075	1.7043	0.3077	0.1296	0.9978	1.0196	0.0235	0.4006	0	2.1813
12.812	11.782	20.2814	11.9268	6.1312	6.9899	1.6675	1.98	0	2.1422	0	0	0	2.0415	0	0	1.6962	0.8877
21.0356	7.0288	16.8241	6.2526	7.7398	11.0592	2.0893	0.0925	1.4688	0.9576	0.9773	0.2083	0.4272	1.6143	0	1.3991	1.185	0
12.6814	8.5487	23.659	6.9063	4.0235	14.1369	0	1.0866	2.5642	0	0	2.1449	0.9418	0	1.1	1.6979	0.8875	0
16.1085	12.8393	15.9427	10.8032	7.2743	6.9908	1.7326	0.7901	1.1293	0.2996	0.0059	1.8394	1.4174	0	0.6267	0.7332	1.0894	0.7643
12.4116	14.2435	18.2613	8.2477	6.5786	10.2483	2.9949	0.6581	0	2.145	0	0	1.6717	0.3732	0	0	0.4883	2.0987
15.9141	10.2639	18.742	12.7915	3.486	8.8214	1.9376	1.1727	0.5456	0.0347	0.7655	1.3448	0	0.1929	1.8522	2.59	0	0
13.0474	16.1845	15.7577	7.553	4.2565	13.2929	0.499	0	3.1579	1.7284	0.1847	0.2325	0.6384	1.4067	0	1.3231	1.0949	0.1752
15.413	12.5301	17.0539	8.3471	8.9205	7.8491	0	0.6352	3.0222	0	0.3279	1.8179	0.3332	0.3535	1.3588	0.0999	2.494	0
17.0506	11.1472	16.8895	5.9422	7.1449	12.0776	0.9894	1.4395	1.2297	0.0914	0.7791	1.278	0.8553	0.9472	0.2437	1.182	1.4146	0
17.0165	11.4349	16.6483	5.7769	7.5824	11.8759	0.233	0.212	3.2166	0.5844	1.5644	0	1.5373	0	0.51	1.8254	0.7721	0
13.0554	13.4566	18.605	13.1338	3.3838	8.7467	2.8662	0.8007	0	1.6101	0.5405	0	0.6201	1.4282	0	1.6604	0.4279	0.5106
12.494	4.6623	27.966	7.3745	4.74	13.2009	0.2333	1.0937	2.3465	0.5799	0	1.5735	0	0.0061	2.0436	1.2158	0.231	1.1525
19.464	7.1925	18.5286	8.5781	3.8365	12.9244	1.9364	0.8032	0.9354	0.8241	0.5052	0.8241	0	2.0512	0	0	0.9409	1.6592
20.5382	14.9404	9.7613	6.3798	7.3843	11.6166	2.9203	0.7568	0	1.7333	0	0.4205	1.5183	0.5331	0	1.0962	1.5055	0
21.7103	10.0055	13.5816	15.4403	4.6804	5.2741	1.3548	2.3234	0	0.9663	1.0557	0.134	1.7575	0.2942	0	1.4475	0	1.1549
15.0543	10.6022	19.6553	8.9618	6.842	9.5958	1.6035	1.6035	0.4767	0.0523	1.9017	0.2025	0.957	0.1531	0.9431	1.2991	0.6756	0.6281
8.6507	7.0127	29.6645	7.801	4.9341	12.7055	0.6434	2.4332	0.6075	0.2575	0.8579	1.0413	0.8127	1.2406	0	1.3543	1.2486	0
13.8128	13.5066	18.0188	5.4865	3.0329	16.9356	1.1008	0	2.5835	0.909	0.7579	0.491	0.0842	0	1.9694	0	2.6042	0
13.2035	12.0602	20.1066	11.0423	4.2612	10.1751	3.2292	0	0.4573	2.1583	0	0	1.1937	0.86	0	0	1.3872	1.2169
22.5118	13.3558	9.5028	3.2119	7.7907	14.5934	0	0	3.6889	1.4304	0.5249	0.2031	0.7866	1.2674	0	0.6976	0.3175	1.5906
9.6445	14.7211	21.0097	11.7043	6.8159	7.1237	1.4047	0.7989	1.4868	1.1871	0	0.9733	0	2.0541	0	0.8285	1.7794	0
11.8553	17.0658	16.4715	9.6061	7.0766	9.0051	0.9082	0	2.7857	0	0	2.1605	2.0553	0	0	0	0	2.6117
16.974	11.4884	16.9426	7.2235	5.3386	13.1563	0.4969	2.687	0.5123	0.5031	0	1.6577	0	0.4727	1.5833	1.4737	0	1.1384
12.6018	12.9875	19.8197	11.8264	2.371	11.5304	2.9741	0	0.723	2.1626	0	0	0	1.0537	1.0031	0	2.6135	0
14.3495	12.7771	18.335	10.3104	4.9878	10.4791	3.6995	0	0	1.1303	0.8814	0.151	0.8276	0.304	0.9257	0	0.4051	2.2092
18.0357	12.3327	15.0959	9.44	6.1417	10.2596	1.5639	0.5141	1.6335	0.2565	0.7381	1.1698	0	1.7284	0.3295	1.8239	0.335	0.4555
14.6611	10.3715	20.4449	7.4685	4.9454	13.4312	1.447	0.2095	2.0562	0	0	2.165	0.3934	0.3934	1.2718	0.9867	1.1827	0.4466
19.0732	10.3404	16.08	8.0336	4.1997	13.7233	2.8177	0.5394	0.3566	0	1.1477	1.0185	0	0	2.0591	1.3336	0.5001	0.7856
19.8178	3.4389	22.2753	4.3366	12.3314	9.3277	0.1386	2.8132	0.7634	0.8617	0.3998	0.9047	0	1.0494	1.0105	0.5751	1.3422	0.7029
12.7865	8.4444	24.3395	3.1531	10.1881	12.6604	1.223	0.6423	1.8503	0.5181	0	1.6484	1.7982	0	0.2634	0	0	2.6226
12.1867	6.8783	26.5489	15.2767	4.3381	6.3878	2.046	0.4176	1.2549	0.3478	0.4326	1.3863	0.0046	1.4683	0.5899	1.7153	0	0.9075
11.0323	13.8525	20.7415	7.2323	5.3647	13.4289	0	1.6356	2.0891	0	2.1673	0	0.8931	0.3586	0.8114	0.6547	0.5848	1.3836
13.6913	10.3819	21.5556	5.9346	4.5282	15.7324	0.3374	3.392	0	1.8096	0.3586	0	1.7551	0	0.3087	0	2.4068	0.2164
16.9499	8.5248	20.1604	13.2986	3.7226	9.184	3.0924	0.3503	0.289	0.5983	0.9226	0.649	0	2.0644	0	2.2718	0.3526	0
19.1442	8.3845	18.1068	8.1832	7.2422	10.7853	0.9354	0.5154	2.2895	0	0.8236	1.3497	1.586	0.4787	0	0	1.0203	1.6047
13.0077	13.6165	19.0198	11.005	3.7227	11.5919	2.2109	0.2322	1.3003	0	1.0582	1.1152	0.4142	1.3379	0.313	2.3851	0.2407	0
21.4048	7.0715	17.1726	8.3806	5.8353	12.1263	1.3075	1.8495	0.5917	0.9841	1.1899	0	1.0749	0	0.9909	0.8099	1.0934	0.7231
18.8272	18.8272	7.9962	7.561	6.8189	11.9854	0	0.5587	3.1913	0.0267	2.148	0	1.322	0.745	0	0.752	0	1.875
26.6992	5.4585	13.523	9.8872	6.4008	10.1334	0.7142	2.1515	0.8873	0	0	2.1758	0.8447	0.9697	0.2538	1.0293	0.3053	1.2931
13.3313	19.5029	12.8768	14.8051	4.8819	6.7745	3.4026	0	0.3515	0.9238	0.7305	0.5217	0	0	2.0683	1.0432	0	1.5851
15.1163	13.9535	16.6667	8.751	6.5017	11.2406	2.4695	0.2138	1.0723	1.0561	1.1223	0	1.1877	0	0.8807	2.6284	0	0
18.4702	8.2509	19.0322	7.3921	10.024	9.1165	1.4595	2.1385	0.1586	1.841	0	0.3377	0.0211	1.9897	0.058	0.5096	1.1738	0.9477
16.7515	9.9841	19.0877	8.1436	10.4452	8.0175	0.3697	0.5852	2.8029	2.0724	0	0.1067	1.6348	0	0.4342	2.0577	0.5738	0
19.4596	13.0819	13.3016	9.5316	5.9051	11.2072	2.0933	1.6653	0	0	1.1403	1.039	0.7105	0	1.359	2.552	0.0693	0.0109
12.2842	11.2811	22.2842	6.4488	4.2693	15.9359	1.6369	2.1235	0	0.1537	0	2.0283	0	0	2.0696	1.0873	1.0873	0.4584
12.6967	11.4857	21.676	10.0806	5.5198	11.0576	2.4461	1.315	0	1.5405	0	0.6418	0	0	2.0696	0	1.2678	1.3652
11.0135	9.1984	25.6541	9.1827	8.5279	8.9811	0.8269	0	2.9357	0.6048	1.1031	0.4747	0.1863	1.8664	0.0169	1.4097	0.334	0.8916
13.2093	17.187	15.605	8.646	5.9612	12.0871	2.9625	0.8004	0	0.1763	0.881	1.1257	2.0161	0.0539	0	0.8957	0	1.7402
18.0198	11.9087	16.1049	6.63	7.7857	12.3317	2.3577	0.6005	0.8189	0	1.2658	0.9174	0.5915	1.4787	0	0.8156	1.8204	0
13.0935	13.7314	19.2185	12.2044	4.0717	10.5081	1.6	0	2.1774	1.1628	0.5236	0.4975	1.4897	0	0.5806	0.9764	1.0558	0.6043
18.2935	5.0392	22.7132	9.0288	6.6671	11.1143	1.1988	1.2935	1.2935	0.1692	0	2.0153	0	2.0706	0	1.2211	0	1.4156
17.6006	18.655	9.8012	6.0705	8.6962	12.1033	1.2941	2.4961	0	0.3356	1.1465	0.7025	0.6223	0.8207	0.6285	1.6519	0	0.9862
14.2049	11.9902	19.8652	8.86	6.8655	11.1737	0	0.9909	2.7994	0.6565	0.261	1.2677	1.6706	0.2438	0.1574	1.497	1.1419	0
20.4464	12.5719	13.0481	9.7234	2.7382	14.4404	1.4623	0.3191	2.0108	1.5998	0.5857	0	0	0.6361	1.4368	1.4942	1.0316	0.1143
16.5663	12.5237	16.9964	12.2308	5.0887	9.6037	1.6148	0	2.179	0.729	1.4565	0	1.8168	0	0.2563	2.2081	0.436	0
18.9984	11.6536	15.4415	9.6368	14.7349	2.5574	1.8839	0.9714	0.9404	2.1565	0.0309	0	0.7595	1.3151	0	2.6445	0	0
11.2973	15.5908	19.2067	15.8394	2.0648	9.0395	0	2.3249	1.4745	2.1878	0	0	0	2.0748	0	0.6363	1.1581	0.8519
18.1019	11.0641	16.9538	6.67	11.1107	9.1946	3.8051	0	0	2.1879	0	0	0.3407	0.9876	0.7473	0.4048	2.2415	0
16.6811	13.8852	15.5585	9.2092	3.1801	14.5898	0.6658	0.4087	2.7319	0	1.1419	1.047	0	0	2.0763	2.648	0	0
15.3453	9.6042	21.1882	7.6824	8.8759	10.4367	2.2386	0.1896	1.3791	0.0772	2.1139	0	0	1.8003	0.2762	2.3281	0.3206	0
15.4758	11.9806	18.682	9.1745	9.3852	8.5443	2.5275	0.3744	0.9061	0.6146	1.4992	0.0774	1.0676	0	1.0088	0	2.6498	0
23.737	9.6479	12.7579	8.1791	7.3049	11.6333	2.8922	0	0.9167	0.8063	0	1.3849	1.31	0	0.7669	0	0.8563	1.7938
11.5026	10.7695	23.9532	9.3071	7.8251	9.9888	0	3.8096	0	1.49	0.5825	0.1191	0	1.0563	1.0208	0.2486	2.4017	0
13.3074	14.9658	17.955	8.2887	11.4654	7.4266	1.8767	0.169	1.7649	0.4018	0	1.7899	2.0774	0	0	0.5132	0.5436	1.5936
17.8389	12.1451	16.2495	10.9002	5.6413	10.6475	2.1135	0.1175	1.582	0	0.3702	1.8217	0	2.0785	0	2.4757	0.0805	0.095
15.4359	13.2134	17.6252	10.962	7.0542	9.181	0.7256	0.7003	2.3873	0.1452	0	2.0469	0	2.0785	0	0	0.0616	2.5927
14.4444	9.1783	22.6984	7.0693	5.5374	14.6784	0.6456	1.0586	2.1113	0	2.1924	0	0	1.8769	0.2019	2.5874	0.068	0
20.9155	8.3322	17.1074	6.9645	7.8335	12.4999	2.5655	0.8143	0.437	0	1.5932	0.6002	0	2.0808	0	0	2.4037	0.2524
16.2882	7.3086	22.7817	4.3411	7.2075	15.8011	0	2.3956	1.4296	0	2.1934	0	0.9086	0.9254	0.2471	1.1906	0	1.4666
17.1875	17.0732	12.1212	13.0457	5.7348	8.6283	0	3.0757	0.7499	2.194	0	0	1.0295	0	1.0516	2.0151	0.644	0
13.5479	11.6282	21.2285	7.9129	6.8722	12.6749	0.1038	0	3.722	0	0	2.1957	0	1.4918	0.5924	1.0457	0.1322	1.482
14.448	13.0767	18.8824	11.3024	11.3024	4.863	1.6281	2.1978	0	0	2.1961	0	0.5496	1.5362	0	0.2125	1.3799	1.0721
16.7804	8.0888	21.5456	15.1026	11.2045	1.1765	2.7752	0	1.0525	0	1.555	0.6421	0.4348	1.6522	0	1.3206	1.345	0
15.0059	13.0584	18.3644	3.0166	8.3581	16.2369	2.1937	0	1.6363	1.3313	0	0.8659	0	2.0871	0	1.2195	1	0.4484
18.1361	11.4503	16.867	12.1774	5.651	9.7892	3.3004	0.3766	0.1605	2.1972	0	0	0	0.3727	1.7146	1.2063	1.4632	0
15.4777	11.9063	19.1009	12.0447	6.0944	9.4787	0	2.2386	1.6017	1.7873	0	0.4102	1.3151	0.7021	0.0706	2.6704	0	0
22.8737	6.5619	17.0856	7.8219	8.8956	10.9069	1.9993	1.1018	0.7431	0	0	2.1988	0.5556	0.4486	1.0836	0.6408	2.0297	0
21.0234	10.1546	15.3927	13.0871	4.6479	9.9363	2.3175	0.0213	1.5078	0.8146	1.3035	0.0809	0.5908	0.1827	1.3148	0	2.6741	0
13.2334	14.9846	18.3553	19.4854	1.1936	7.0463	0	2.6565	1.1938	1.3496	0.6893	0.1602	1.5812	0.4411	0.0661	2.2989	0	0.3765
5.7206	11.4595	29.4162	8.2317	6.7847	12.7134	1.6861	0	2.1684	0	2.1996	0	1.6874	0	0.4011	0	2.6762	0
15.0496	7.4842	24.1967	14.694	4.4668	8.5731	0	2.3058	1.5488	0	2.2016	0	2.0888	0	0	0	1.0729	1.6033
15.355	9.5	21.8776	11.1963	5.9945	10.5657	0	3.7983	0.0568	1.0739	1.1282	0	0	2.089	0	1.6116	0.3503	0.7152
22.352	7.8208	16.5604	10.9703	6.6224	10.1849	0.8992	1.2597	1.6969	1.3937	0.8093	0	0	2.0891	0	0	1.838	0.8397
9.1413	19.3686	18.2322	11.8089	4.7178	11.2654	0	0	3.8588	0	0.5203	1.6828	1.3099	0.7794	0	0	1.1595	1.5203
13.5442	8.2152	25.0005	7.7591	2.5075	17.5303	1.039	2.3418	0.4792	0.8904	0.2955	1.0202	0.4452	0	1.6443	1.5245	1.1573	0
12.8351	9.8538	24.0813	11.6205	5.7061	10.4877	1.8351	0.5143	1.5125	0	0	2.2073	1.3637	0	0.7261	1.013	1.2487	0.4214
14.3772	9.3573	23.0534	8.6139	2.8478	16.3588	0.9764	0.7395	2.1469	1.9025	0.306	0	1.0396	1.0514	0	0.5842	0	2.1017
14.3127	11.1305	21.3534	6.2288	7.5046	14.1024	2.6614	0	1.2175	1.2605	0.3415	0.6071	2.0912	0	0	0.6998	1.9876	0
19.0965	7.187	20.5278	14.6531	4.9612	8.2386	2.1649	1.7145	0	0	0	2.2095	0.7642	1.329	0	0.3844	2.3038	0
23.4513	9.6683	13.7553	9.8352	2.6482	15.3733	0.3392	0	3.5423	0	1.6064	0.6037	0.1412	1.9527	0	0.5712	2.1176	0
17.1824	9.0388	20.6574	5.618	7.3082	14.9817	1.9182	0.0473	1.9182	2.2106	0	0	1.8923	0.202	0	1.3823	1.3079	0
13.1792	13.932	19.7699	9.5671	5.3227	13.023	2.5378	0	1.3473	0	1.2927	0.9185	0	0.833	1.2613	0.989	0	1.7023
13.0081	14.1752	19.7041	8.3794	8.2998	11.2557	3.1986	0	0.689	0.454	0.8272	0.9302	1.1277	0.9673	0	0	2.1845	0.5092
15.9965	12.6937	18.1989	14.9777	3.7117	9.2474	0.8341	1.6195	1.4352	0.9037	0.1707	1.1381	1.1354	0.7989	0.161	0	2.694	0
12.3457	12.9412	21.6667	11.1878	4.4449	12.3604	2.9207	0	0.9725	1.9133	0	0.2995	1.6812	0.4156	0	0	1.1924	1.503
14.8986	10.9316	21.1341	10.7461	6.9788	10.3121	1.2941	2.4014	0.2114	2.213	0	0	0.0672	1.2478	0.7819	0	2.6955	0
12.7154	8.6835	25.5797	6.9202	5.8454	15.4	2.2289	1.6792	0	0.6051	1.5026	0.1055	0.5471	0	1.5504	0.1505	2.5455	0
13.665	18.665	14.7127	6.6995	7.8313	13.6646	1.228	2.6806	0	0	0.7941	1.4197	1.7645	0	0.3339	0	0.9929	1.7043
13.9196	8.2261	24.9015	6.8384	8.935	12.4343	0.6538	1.035	2.2218	1.3709	0.6017	0.2426	2.0987	0	0	0.2842	0	2.415
15.7681	10.3769	20.9091	13.9486	6.2266	8.0725	0	1.5035	2.4094	1.4189	0.7963	0	1.5449	0	0.554	0.5863	2.1076	0.0054
17.6077	11.1779	18.274	8.7366	0	19.5175	1.618	1.4948	0.8003	0.8783	0	1.337	1.6471	0	0.4532	0	2.6994	0
16.396	12.0597	18.6438	10.2281	6.0874	12.0008	0	3.9148	0	0.692	0	1.5234	0.0709	1.912	0.1177	0	2.7014	0
11.2067	13.8211	22.0751	13.2147	4.4593	10.6825	1.9413	0.4322	1.5415	0.9176	0	1.2995	1.5874	0.5142	0	0.4636	1.8552	0.3841
17.5154	12.8612	16.7351	13.2685	5.4863	9.653	2.2727	0	1.6433	0.7593	0.9566	0.5013	0.7658	0	1.3362	2.1317	0	0.5732
18.5919	8.809	19.7295	11.8243	5.5343	11.0679	1.6761	0.7249	1.5158	1.0463	0	1.1713	0.2613	0	1.8407	1.1446	0.858	0.7041
13.747	7.1394	26.2883	14.0906	3.2831	11.0687	0	2.4353	1.4832	0	0	2.2187	0.9524	0.8314	0.3197	0	2.0176	0.6894
18.1446	10.1661	18.8917	7.3325	8.7787	12.4041	3.3505	0.0693	0.4993	0.9965	1.2232	0	0	0.7887	1.3151	1.8579	0	0.8494
15.0066	13.6733	18.5256	8.8781	7.3936	12.2863	2.0562	0.6255	1.2444	1.2032	0.0122	1.0056	0.2485	0	1.856	0.7094	1.7531	0.2482
12.2928	12.6387	22.2744	13.3109	6.5639	8.6973	1.396	1.0411	1.4976	0.9958	0	1.2258	1.4888	0.1831	0.4345	0.1232	0.4091	2.1798
11.4559	13.5881	22.1702	5.476	9.4924	13.6477	2.0247	0.5636	1.3466	0.9665	1.2553	0	0	2.1065	0	1.1593	1.5564	0
14.0134	14.2041	19.0113	12.0769	5.4698	11.0754	1.3597	0	2.5786	0.9272	0	1.295	0	2.1068	0	0.38	0.9282	1.4078
16.1657	16.7382	14.3304	9.4626	4.2297	14.9771	0	0	3.9397	1.3645	0.0709	0.7869	1.7303	0	0.3783	0.9137	1.3855	0.4172
19.0239	7.2421	20.972	10.4295	10.0479	8.3405	1.9532	1.0734	0.9142	1.7525	0.4701	0	2.1096	0	0	1.6333	0.4525	0.6309
15.1199	8.5193	23.6035	8.8506	5.9803	14.1577	0.9759	1.1571	1.8092	0	1.5593	0.665	0.6985	1.4119	0	0.4571	0.4396	1.8207
13.3844	13.0261	20.8339	10.3551	8.9627	9.6968	3.3971	0.5495	0	0	0	2.2256	0.6142	0	1.4977	0.6631	0.3904	1.6642
17.5997	12.4617	17.2135	15.363	2.9994	10.6661	0.1924	2.0779	1.68	0.4809	0.918	0.827	0.4004	0.538	1.1735	1.0658	0	1.6519
16.6227	12.7202	17.9539	11.2769	6.2783	11.605	0	2.1441	1.8076	0	0.5654	1.661	1.1726	0.7459	0.1937	0.1679	2.1957	0.3562
19.9859	8.7297	18.6045	10.2342	7.1682	11.7695	0	1.8729	2.082	2.2278	0	0	1.1679	0.5809	0.3643	1.3059	0.5924	0.8225
13.6429	12.0962	21.6103	7.0091	2.6436	19.5267	2.1203	0.0015	1.8362	1.3106	0.0845	0.8331	1.2044	0.9105	0	0.1981	2.5238	0
21.5224	8.7396	17.0896	12.4507	9.0036	7.8381	3.5399	0.4225	0	0	0	2.2294	0.6632	0	1.4525	1.5517	0	1.1703
17.5557	13.3934	16.4284	7.2606	5.5261	16.5374	2.8738	0.0437	1.0489	1.5648	0.6647	0	0.8632	0.7497	0.5029	0.39	2.335	0
17.5709	11.9812	17.8664	9.7496	5.6332	14.0091	0	3.9707	0	0	0	2.2312	1.714	0.1966	0.2052	0.3495	2.3758	0
10	10.5263	26.9231	8.8466	10.1769	10.4494	0.8358	3.1409	0	0.2417	1.7713	0.2193	1.8505	0.2655	0	0.4521	1.3688	0.9054
12.2719	10.8407	24.3382	8.6614	6.0086	14.8213	3.9771	0	0	0.3978	1.8347	0	0	1.8899	0.2265	0	0.5055	2.2208
10.5382	15.4801	21.495	8.2692	7.5082	13.7304	3.9773	0	0	1.1097	0.8641	0.2592	0.4014	0.866	0.8494	0.8706	1.4259	0.4306
17.6215	6.9297	22.992	10.5411	6.3803	12.7702	2.9068	0.5813	0.4892	0.4404	0	1.7927	0	0.4593	1.6576	0.5482	0	2.1813
18.9886	7.5924	20.9623	10.1726	7.8262	11.7222	1.9488	1.4239	0.608	0	1.6085	0.6251	0	2.1172	0	0	2.7351	0
21.8886	7.0245	18.6507	4.4491	10.2581	15.1282	0.3722	0.5645	3.0446	1.0968	1.0503	0.0868	0.5479	0	1.5694	1.268	0.1789	1.2883
15.183	13.2519	19.2006	11.6281	9.6488	8.5822	0.6093	3.3754	0	0.9265	1.3083	0	0.3581	1.7595	0	1.9166	0	0.8193
7.7804	14.0304	25.8359	12.6968	3.1633	14.0624	1.1418	0	2.8445	0.912	1.0525	0.2707	0	0	2.1177	0.1681	1.3077	1.2606
17.9278	8.4062	21.3581	9.1899	7.988	12.8987	0.1396	2.1763	1.6707	1.1876	1.0478	0	0.3058	1.8131	0	0.4375	0.8829	1.4177
13.9877	9.6905	24.0761	11.0158	4.8065	14.2631	0.7725	1.6098	1.6098	0.2707	1.0754	0.8903	0.2884	0.3302	1.5005	0	0.3041	2.4352
20.6449	10.1128	17.0222	10.6299	3.4739	16.0273	1.1286	1.1286	1.748	0.6515	0.2384	1.3474	0.1158	0	2.0043	0	1.741	0.9984
14.0778	11.4439	22.2718	8.063	8.5893	13.5101	2.846	0.9252	0.2447	1.6781	0.5599	0	1.0794	1.0413	0	1.2298	0.8872	0.6225
14.1895	9.6404	23.9654	4.2512	10.982	14.9526	0	3.4821	0.5379	0	1.6511	0.5874	0	2.1221	0	0	2.1907	0.5493
13.2948	14.1602	20.3592	11.982	8.0733	10.1512	2.4042	1.6194	0	1.0751	0.7226	0.4413	0.824	0.2222	1.0766	1.8234	0	0.921
16.0112	10.5273	21.2842	10.3395	9.3973	10.4768	0.9344	1.8798	1.2223	0.9711	0.1506	1.1177	0	0.0521	2.0707	0.563	1.8648	0.3173
14.945	16.596	16.285	13.6089	8.1001	8.5762	3.1399	0.486	0.4165	0	1.0424	1.1971	1.8664	0	0.2565	2.0975	0	0.6492
18.1773	11.3231	18.3324	9.5084	2.3591	18.4984	2.4201	0	1.6259	0	2.2396	0	1.9082	0.2151	0	1.8254	0.9251	0
19.0393	10.3391	18.4588	11.9401	6.7305	11.7334	0	2.5987	1.45	1.9941	0.2458	0	0.0862	0	2.0373	0.9956	0.7994	0.9572
18.5346	12.3479	16.9566	8.4997	10.8783	11.0536	2.1224	0	1.9318	2.2406	0	0	0.4355	1.6884	0	0	2.7522	0
15.3776	11.2149	21.2519	10.4963	7.25	12.6968	2.8035	0	1.2509	0.6272	0.1696	1.4439	0.2284	0.9478	0.9478	2.6148	0	0.1397
19.2827	11.5987	16.9702	6.6553	13.1855	10.6036	0	0	4.0581	1.0877	0.2622	0.8911	1.3711	0	0.753	0	2.0767	0.6779
14.6595	13.9043	19.2998	7.1165	10.2901	13.0887	1.9164	0	2.1429	0.4822	0.7924	0.9694	1.1684	0.1488	0.8078	0.8537	0	1.901
14.2114	8.9709	24.682	8.2914	10.752	11.4777	1.9671	1.6458	0.4495	0	0	2.2441	0.8246	0.3651	0.9357	0.6407	1.433	0.6817
16.6421	9.8914	21.336	4.8557	6.3984	19.3294	0	2.0971	1.9664	0	0.9572	1.289	0	0.484	1.6414	2.5901	0.1673	0
18.9729	9.5677	19.3305	12.9393	2.2791	15.3842	0.337	2.8652	0.8619	0.3019	0	1.945	0.3589	0	1.7678	0	0.9443	1.8133
15.4951	14.7578	17.6271	10.6612	10.0168	9.9259	0.0244	1.4235	2.6181	1.14	1.1091	0	0	0	2.1273	1.2003	1.1342	0.4237
20.2092	5.7297	21.9492	10.4056	3.3839	16.8423	2.8262	0.7878	0.4547	2.0563	0	0.1943	0	1.5748	0.5527	0	0.8208	1.9389
18.8008	11.6106	17.62	11.5023	2.587	16.5754	0	3.4614	0.6106	0	1.5839	0.6671	0.68	0	1.4478	0.5556	0.5291	1.676
17.8143	9.8143	20.423	2.7957	13.3123	14.5696	1.342	2.2734	0.457	0	0	2.2522	1.6183	0	0.5095	2.0654	0.5973	0.1
26.0683	4.5008	17.4919	12.0207	8.6316	10.0259	0	0.9937	3.0791	0	2.2524	0	0.7768	0.7955	0.5558	2.052	0	0.7116
15.7471	11.6313	20.7471	9.7795	9.3911	11.5264	0.2725	2.1686	1.635	0	0.7748	1.4778	0	0	2.1285	1.07	1.0828	0.6113
17.0043	11.674	19.4523	8.9586	5.0448	16.7078	2.2905	0.0096	1.7763	0.4175	1.8355	0	1.7812	0	0.3474	0	0	2.7643
18.2578	10.1201	19.7644	9.2424	10.4986	10.9986	2.0201	0	2.0571	1.6022	0	0.651	1.1556	0.5064	0.4671	2.2884	0.4784	0
13.7571	17.7104	16.6956	11.4051	5.0211	14.3151	0.2066	2.3435	1.5284	0	0	2.2533	0	0.8888	1.2405	0.7362	1.4635	0.5683
17.1066	8.3024	22.7574	10.1749	5.9547	14.6436	0	0	4.0831	0	1.1743	1.0797	0.2015	0.8039	1.1243	2.7682	0	0
19.7016	12.2987	16.2018	12.3865	3.5999	14.8059	1.8576	2.1105	0.1164	2.2549	0	0	0.4075	0.315	1.4073	1.7158	0	1.0526
13.5042	16.6286	18.0911	9.1286	7.3083	14.41	1.9192	0.1728	1.9936	0.2777	0.4836	1.4938	0.268	0.6667	1.1959	0.0762	2.1401	0.5527
16.127	8.9894	23.1224	8.0152	7.7311	15.154	1.6617	0.9794	1.4453	0	2.1971	0.0586	0	1.3568	0.7739	1.5298	0	1.2401
12.5757	13.3867	22.2999	13.1023	4.3628	13.4362	1.8957	2.1919	0	0.1904	0.1252	1.9415	0.6849	1.408	0.0397	0	0.7857	1.9846
14.5771	6.5147	27.1715	11.0334	8.7466	11.2223	2.721	0.9956	0.3779	0.1016	1.1709	0.9848	0.4478	0.5501	1.1347	0	2.771	0
13.2392	14.0204	21.0041	6.9345	4.9121	19.1813	2.2325	1.1883	0.6852	0.8533	0	1.4044	1.0572	0	1.0761	0.4315	1.5496	0.7917
19.9631	7.1972	21.1048	11.3869	8.4098	11.2753	2.2341	1.5004	0.374	1.6217	0.637	0	0	0	2.1341	2.1991	0.1511	0.424
17.0089	12.8533	18.44	12.7305	0.6443	17.755	2.9775	1.1343	0	0.5365	1.723	0	1.3134	0.4195	0.4019	1.549	0	1.2275
17.581	9.5003	21.2292	11.1027	8.3123	11.7651	0	0.3228	3.7907	0	1.3501	0.9103	1.0562	1.0788	0	0.523	0	2.2559
20.797	8.0028	19.5218	8.5717	7.1686	15.5822	1.919	0	2.1997	0	0.0047	2.2557	2.1353	0	0	0	2.4111	0.3708
25.8227	9.5618	12.9464	10.0334	8.4501	12.8528	2.701	0.9879	0.4391	1.5766	0	0.6844	0	1.3794	0.7567	0.3941	2.3882	0
13.2797	15.4697	19.6142	18.5241	3.1923	9.6285	0	3.5837	0.5443	1.8279	0.3329	0.1031	0	2.0276	0.1087	1.3685	0.8706	0.5455
20.5614	14.2379	13.5946	11.4763	6.5569	13.3245	3.0077	0	1.1215	1.341	0	0.9238	0	0	2.1372	0.5931	0.9163	1.2754
16.0327	11.9078	20.5257	9.8922	7.2182	14.2526	0.795	1.1552	2.1805	2.214	0.0508	0	0.7463	0.7634	0.6289	0	2.7849	0
18.9648	10.0569	19.4447	12.0704	6.9979	12.3063	0	2.3745	1.7567	0.1338	2.1322	0	1.9235	0.2152	0	1.2489	0.3412	1.1949
18.1239	8.4943	21.8739	8.3526	9.1403	13.8959	1.5617	0	2.5703	2.2668	0	0	1.6724	0	0.4665	0.9492	0	1.8387
19.0674	9.5128	19.9295	11.9008	12.8375	6.6528	0.1628	1.181	2.7902	0.3073	0.3073	1.6522	0.3546	0.3546	1.4307	2.7889	0	0
19.0312	11.5778	17.9443	10.9849	4.2175	16.2034	1.6667	1.199	1.2686	1.8925	0	0.3762	1.055	1.085	0	0	1.1579	1.6326
14.3119	14.0561	20.1942	7.1769	6.7872	17.4537	2.7145	0.3176	1.1034	0	0.9754	1.2937	1.8687	0.273	0	2.2496	0.5437	0
16.5693	11.9595	20.079	11.8431	12.631	6.9468	2.5954	1.5439	0	0.5524	0.566	1.1508	2.1432	0	0	0	1.6484	1.1494
13.8536	16.0821	18.6998	18.2272	6.3251	7.009	1.3533	2.3305	0.4558	0.438	0.1823	1.6494	0.9982	1.1451	0	1.596	1.2018	0
15.6173	13.9707	19.0591	11.5803	6.3757	13.6594	0.8662	2.3928	0.883	0.308	1.9622	0	2.1438	0	0	1.3819	0	1.4171
19.2741	8.4521	20.9214	7.0556	9.3704	15.229	0.4228	0	3.723	0.0645	2.2057	0	2.1446	0	0	1.2017	1.036	0.562
18.5106	12.6485	17.4944	10.2554	4.6032	16.8106	3.6267	0.5192	0	0	0.2301	2.0404	1.6606	0.1745	0.3096	1.0967	1.2504	0.4527
9.5264	16.2734	22.8556	12.229	6.6352	12.8225	0.9651	3.1814	0	0.7904	0.2775	1.2032	0.9207	1.1655	0.0588	0.3733	1.8317	0.5975
22.4932	9.4119	16.7659	11.0381	10.7176	10.0357	1.3525	0.7954	2.0159	0	1.9666	0.3063	1.3779	0	0.7674	0	1.4153	1.3872
18.2547	13.6823	16.8103	13.4027	7.3997	11.113	1.4921	1.6592	1.0161	2.1397	0	0.1334	1.1899	0	0.9565	0.3571	1.8124	0.6342
20.1726	7.4604	21.1213	16.6198	2.8931	12.4169	1.1119	1.3466	1.7104	1.1005	1.1735	0	2.1468	0	0	0	0	2.8046
18.1566	6.9719	23.645	13.9412	8.2833	9.7844	1.5143	1.6558	0.9991	1.0664	1.2104	0	0	0.2274	1.9196	0.8138	1.5392	0.4535
11.327	10.2412	27.208	12.1561	6.7702	13.1022	2.0846	2.0846	0	0	1.4038	0.8732	0.0339	1.8296	0.2842	2.8083	0	0
13.3728	10.6518	24.7743	11.2158	6.5517	14.3936	0.8662	1.06	2.2452	1.8138	0.4657	0	0.8239	0.0229	1.3011	0	1.5703	1.2409
20.4237	6.3945	22.0195	8.4262	7.9545	15.8183	3.5004	0.0312	0.6519	2.2809	0	0	2.1486	0	0	1.9684	0.8429	0
14.0359	11.5033	23.3786	9.9022	7.7654	14.5318	0	1.1528	3.0377	1.4939	0.7873	0	0.8744	1.2743	0	0	1.1632	1.654
18.1538	10.8885	19.883	12.3272	3.7931	16.12	0	1.5434	2.6473	0.2995	1.1992	0.7829	1.7368	0.4126	0	2.1277	0.6917	0
17.5253	9.4823	21.921	14.2542	6.7253	11.2911	1.1031	1.6262	1.4616	1.5836	0.568	0.1326	2.15	0	0	0.8946	1.1105	0.8148
15.3845	17.6414	15.9053	11.4815	12.4339	8.4046	2.8398	1.2712	0.0801	0.7803	0.8653	0.6389	0.3839	1.3905	0.3757	1.1992	1.3143	0.3073
20.0682	13.5155	15.3673	9.4273	8.0796	14.8169	0.1751	3.0335	0.9851	1.7449	0.5417	0	2.1516	0	0	1.2131	1.6099	0
20.7469	11.1173	17.1117	8.4922	8.0079	15.8915	2.7993	0	1.3959	0.7735	1.005	0.5087	0	0.9447	1.2074	1.8537	0.9734	0
12.2715	10.318	26.4079	12.0257	8.9504	11.4234	3.1138	0.9285	0.1565	0	1.4956	0.793	0	0.4168	1.7355	1.1146	1.563	0.151
13.1229	14.2846	21.6523	9.9813	3.7687	18.7669	2.5782	0	1.621	0.6761	0.6109	1.0027	0	2.1528	0	2.8298	0	0
22.1269	9.693	17.2442	14.7318	8.8669	8.9887	2.4895	1.4183	0.3021	0.4533	0.3485	1.4887	0	0	2.1529	0.6907	1.1185	1.0232
22.0797	8.6453	18.3676	10.1472	8.0122	14.4602	2.4389	0	1.7722	2.2919	0	0	0.6707	1.4103	0.075	0	2.8333	0
18.0211	6.8478	24.228	13.3342	9.0292	10.2913	0	1.0013	3.2157	1.0872	0.5298	0.6758	2.0214	0.1348	0	0	2.8352	0
18.446	16.3874	14.2724	13.0906	5.0821	14.4912	3.382	0.476	0.3661	1.9	0.3935	0	0.8691	1.2875	0	1.2916	0	1.5441
16.4339	12.1023	20.6257	11.4573	6.7768	14.4824	3.0607	0	1.1642	2.2954	0	0	0	2.1572	0	1.1498	0	1.686
15.2576	11.6135	22.2988	10.6673	11.0423	11.0217	0	4.2258	0	0	2.2157	0.0848	1.5273	0.6299	0	0	2.8364	0
12.2818	9.1998	27.7264	13.3929	11.6568	7.7679	1.4491	0	2.7773	1.8271	0	0.4746	1.4425	0.7153	0	0.7119	0.6879	1.4395
12.1661	7.1318	29.925	10.6218	5.9998	16.2393	0.9975	2.9941	0.2357	2.3023	0	0	1.1049	0.2884	0.7648	1.2078	0.8521	0.7795
20.9133	8.7133	19.5975	10.3904	6.8467	15.625	3.5669	0.6631	0	0.2266	0.8507	1.2253	0.4099	1.5312	0.2171	0	2.117	0.7238
11.398	13.6123	24.2278	19.0179	6.2584	7.6527	0.387	1.9582	1.8851	0.7525	1.5501	0	0	0.655	1.5034	0	1.3048	1.539
15.008	7.9441	26.3202	10.4359	7.9668	14.57	0.5536	2.9868	0.6946	0.0341	0	2.2686	1.0188	1.0188	0.1214	0.7721	2.0748	0
15.3068	13.5556	20.4274	17.393	6.1418	9.4607	2.977	0	1.2605	0.5226	1.2469	0.5339	0.3815	0.9624	0.816	1.6039	1.1249	0.1197
13.8919	14.5001	20.9029	12.2982	8.1483	12.6426	2.24	1.9981	0	0.4223	1.8816	0	0.7604	1.2021	0.1975	0.3735	0.4638	2.0114
18.7332	9.2595	21.3033	6.368	6.9772	19.7502	3.0135	0.5909	0.6347	0	0	2.3043	0	2.16	0	0.4735	0	2.3787
18.9549	11.5383	18.8089	13.3262	8.3365	11.4453	4.0084	0.2307	0	0	1.3803	0.9246	1.3045	0.8555	0	0	0.3596	2.4959
15.9597	9.8825	23.4821	9.743	9.2446	14.1778	1.1715	1.7489	1.321	1.353	0.444	0.5082	0.8042	1.0714	0.2848	0	1.3762	1.481
22.3071	5.2472	21.7797	3.3521	11.7776	18.0692	2.9389	0	1.3069	0.1984	1.73	0.3769	0	0.8752	1.2855	0	2.2796	0.5776
16.5463	7.0171	25.7884	10.0589	7.797	15.3558	4.2152	0.0356	0	1.4224	0	0.8848	0	2.1607	0	0.7477	2.1122	0
16.4414	5.6998	27.2773	9.1788	10.6244	13.4364	1.0385	0.7571	2.4604	0.2326	1.1429	0.9318	1.0526	0	1.1086	0.5038	1.8709	0.4864
18.8945	12.2038	18.3399	15.3098	9.3435	8.6104	0.3886	2.693	1.1763	0	0	2.3081	0	2.1612	0	1.6915	0.6935	0.4771
18.3627	12.4961	18.5802	11.0257	8.4474	13.8418	0.1161	0	4.1441	0.7067	1.6015	0	2.0084	0	0.1529	0	2.5145	0.3476
17.9506	7.3624	24.1665	12.0033	5.026	16.4077	2.8528	1.1887	0.2189	0	2.3086	0	0.8424	0	1.3191	1.3655	0	1.4989
14.4389	8.1644	26.8951	19.3198	5.2859	8.8801	1.4381	0.8913	1.9324	0	0.197	2.1124	1.0324	0.8675	0.2621	0.9913	1.5017	0.374
9.5058	14.7367	25.2573	14.9805	10.6683	7.8399	1.9531	1.8777	0.4315	0	2.0394	0.2716	0.8424	1.3202	0	1.5487	0.7951	0.5234
15.5444	13.2056	20.7912	14.6041	7.4949	11.4121	1.587	2.6781	0	0	2.3113	0	0.795	0.6339	0.7338	2.1618	0.7059	0
15.3325	10.3177	23.895	13.9211	8.6792	10.9625	1.6833	1.2795	1.3038	0.739	0.8648	0.7082	0	0	2.1634	0.3704	0.9866	1.5132
12.4202	14.0634	23.1039	14.6026	4.8207	14.143	0.9399	1.4521	1.8752	0.8511	0	1.4609	1.0276	0.5878	0.5486	0.4484	1.5549	0.8708
15.7704	16.3753	17.4505	12.862	10.7985	9.9778	1.8868	1.2344	1.1462	1.1349	0	1.1779	0.2149	0.3052	1.6438	0.8977	0	1.9768
24.611	14.5298	10.4718	12.8857	11.4411	9.4003	2.5023	0	1.7754	0.4963	0	1.8169	0	1.7251	0.4398	0.9163	0	1.9614
19.8501	6.8302	22.9486	12.8501	7.8488	13.047	0	1.493	2.7952	0.3511	1.9623	0	2.1671	0	0	0.0318	2.847	0
18.5947	14.271	16.7884	14.0777	5.8824	13.8158	3.5056	0.7833	0	0	2.014	0.2998	0.764	1.4044	0	0	1.45	1.43
15.8137	10.5044	23.35	12.7172	8.314	12.7471	0	2.8369	1.4577	2.1528	0.164	0	0	1.6455	0.5249	2.0521	0	0.8357
20.9947	11.5374	17.1646	10.7113	8.3106	14.8433	3.1005	0.0671	1.1333	0.503	1.816	0	0.7796	0	1.3923	1.0901	1.309	0.4924
19.3331	12.9067	17.489	10.5895	6.0855	17.191	0	0.4964	3.8154	0	0.9398	1.3802	0	2.0328	0.1393	1.4226	1.1196	0.3501
15.5178	13.0639	21.1664	13.5203	3.1528	17.242	1.9561	0.0359	2.3215	0.9871	1.333	0	0.0558	0.7154	1.4016	2.0491	0	0.8435
16.3928	10.9977	22.3649	13.7925	8.2866	11.86	1.5614	1.2371	1.5351	0.2996	0.3838	1.637	1.9334	0	0.2397	2.2461	0.65	0
12.0307	15.3026	22.4294	11.9397	8.2127	13.8007	1.3301	2.6883	0.3228	0.299	1.6244	0.3977	2.174	0	0	1.8961	0	1.0009
16.4062	13.5496	19.8295	9.7714	10.5624	13.6749	1.3958	2.9464	0	1.7454	0	0.5773	0.7515	1.423	0	1.6847	1.2123	0
13.841	16.5773	19.3966	12.9496	10.0102	11.0612	0.3651	3.026	0.9517	1.8303	0	0.494	1.6799	0	0.4953	0	0	2.898
13.035	13.3874	23.3937	9.0068	10.9943	14.0884	1.8863	0.0596	2.3984	0	0	2.3256	0.7569	1.0591	0.3609	0.2811	1.6027	1.0158
20.426	9.0658	20.33	16.6851	3.9733	13.4548	0.4694	0.29	3.5942	1.2147	1.0989	0.0123	1.561	0.6187	0	0	0.3725	2.5295
14.9234	15.1421	19.7601	15.3251	10.4975	8.3195	2.1919	1.5076	0.655	0	1.6091	0.7178	2.0509	0.1302	0	0.9293	0	1.9748
12.5968	13.4434	23.8018	11.4054	9.8257	12.9357	0.5895	2.8569	0.9119	0	0.9037	1.424	1.5311	0.6501	0	2.4201	0.4855	0
13.0269	12.395	24.4333	16.4597	2.5627	15.2097	0.6839	2.1035	1.5723	0.6307	1.33	0.3675	1.5267	0	0.6551	1.6595	0	1.247
18.1338	6.8532	24.9019	13.7085	5.5492	15.0896	3.1626	0	1.1979	0.5478	0.5627	1.2179	1.8092	0.3738	0	1.9295	0.888	0.0903
14.9569	12.4906	22.4486	15.4477	3.7704	15.1328	1.5722	0	2.7884	0	1.7092	0.6198	0.2537	1.1606	0.7689	0.0155	2.0968	0.796
22.3036	11.8596	15.7739	11.7681	8.3556	14.2546	1.8473	1.5098	1.0043	0	0	2.3305	0.1138	0	2.0696	0.385	1.6081	0.9169
22.0992	8.6929	19.1486	7.0047	7.1762	20.338	4.2555	0	0.109	0	2.3306	0	0.695	1.489	0	1.6037	1.1375	0.169
18.4691	10.0885	21.3938	17.2683	5.6453	11.6465	1.0246	1.9239	1.4189	0	0.8007	1.5302	0.5797	0	1.6043	0.0089	1.8536	1.0482
19.1842	7.1148	23.6557	10.8432	5.3351	18.3931	0	1.2568	3.1415	1.3534	0.9784	0	1.0816	1.1028	0	0.2602	2.3885	0.2656
21.4631	10.837	17.6868	11.8027	9.3069	13.5402	0	2.6316	1.7699	0.8267	1.5056	0	0	0.7609	1.4238	0	1.7284	1.1861
21.1541	13.0704	15.7749	16.732	7.6906	10.2452	2.0595	0	2.3457	0	0	2.3335	0.679	1.3731	0.1335	1.0188	1.2339	0.6623
32.9284	4.2455	12.8375	14.2791	8.489	11.9855	1.5344	0.9704	1.9058	0	0	2.3345	0	1.7923	0.3942	2.1923	0.1537	0.5707
13.6086	13.3094	23.1047	12.5216	5.1959	17.0527	2.6923	0.6054	1.1132	0.1332	0.1657	2.0424	0	0.8542	1.3324	2.8985	0	0.0197
23.2765	13.1437	13.6728	11.1293	7.1289	16.5137	0.373	3.0792	0.9591	2.3418	0	0	1.6062	0.0245	0.5564	2.298	0.6098	0.0104
12.064	13.033	24.9996	12.5438	7.3084	14.9911	0	3.3932	1.0205	1.3085	0.0667	0.9682	1.2014	0	0.9858	2.1265	0.7942	0
21.4012	12.008	16.6944	11.3506	9.2926	14.3418	3.4168	0.1583	0.8452	0.5248	0.88	0.9412	1.8586	0	0.3292	0.8078	0	2.1168
14.6682	18.5843	16.8849	15.4512	7.2896	12.2947	0	4.3836	0.0379	1.1896	0	1.1567	0	0.9663	1.2218	0.8904	0.2792	1.7594
16.0992	13.7487	20.3106	10.4239	4.4027	20.2123	1.7696	1.0214	1.6311	0.8795	0.0465	1.4205	0.1843	2.0042	0	0.5501	0.5989	1.7838
16.4191	10.0369	23.7143	11.5635	10.4898	13.0156	1.1741	2.0262	1.2454	0	0	2.3476	1.4089	0.4123	0.3676	0	1.5063	1.4269
22.8393	9.095	18.2453	14.3783	8.6964	12.1055	2.0277	2.1029	0.3173	0.4901	1.2526	0.6059	1.0808	0.381	0.7288	1.6401	0	1.2937
15.2914	13.4447	21.4599	14.1374	9.1914	11.9797	0.3482	2.1155	1.9849	0.9313	0	1.4172	1.6377	0.553	0	2.0799	0.8552	0
20.6364	11.6216	17.9578	8.0414	8.014	19.402	1.2093	1.6705	1.5722	1.2289	0.1575	0.9625	0	2.191	0	1.0984	1.8388	0
14.3928	14.0835	21.764	21.2121	8.1633	6.1538	0	2.9205	1.5324	1.0568	1.2921	0	0.3928	0	1.7996	0.4444	0	2.4935
17.7836	20.2605	12.2484	11.8437	7.9043	15.853	0.5173	2.0169	1.9238	0.8491	0.6717	0.8286	0.1448	2.0486	0	1.6401	0	1.2986
14.897	13.5811	21.8471	13.2052	10.8665	11.5413	1.9527	1.5304	0.9779	0	0	2.3505	0.7581	0.6943	0.7416	0	0.7338	2.2095
18.8564	7.318	24.2158	17.2643	6.0104	12.3857	2.4307	0.828	1.2037	0.009	1.255	1.0865	0	2.195	0	2.9477	0	0
14.8821	15.3509	20.2168	12.3468	6.0989	17.28	0.4768	0.8993	3.0873	0	2.351	0	0.3704	0.3541	1.4717	0.8963	0.6702	1.3824
14.119	10.447	25.9009	14.5448	7.4689	13.7727	1.7272	2.5684	0.1762	1.0393	0.3146	0.9978	0.9667	0.7866	0.443	1.9827	0.499	0.4688
13.0129	14.1486	23.307	10.843	6.0282	18.9289	1.8918	0	2.5837	2.3062	0.0457	0	0	0	2.1969	1.0999	0.647	1.2087
15.3351	12.027	23.1721	12.0582	7.2055	16.5624	1.1374	3.339	0	0.9069	0.2286	1.2171	1.2609	0	0.9361	0.4056	2.5516	0
16.8075	9.8628	23.8744	14.2008	7.4399	14.2008	0	0.9227	3.5543	0	0.8506	1.502	0	0.1139	2.0843	0.0435	2.8814	0.0325
15.6383	9.3165	25.5903	9.8972	8.6135	17.3365	2.6609	1.82	0	0	1.992	0.3609	0.8377	0.4872	0.8734	1.2049	0.698	1.0551
26.5701	7.5865	16.3919	10.0773	4.8292	20.9481	1.4295	1.3954	1.6594	1.034	1.321	0	0.7361	0.7816	0.6826	0	2.9589	0
20.3163	9.1445	21.0901	10.824	10.5047	14.5277	1.0311	0.8709	2.5914	1.4629	0.1325	0.7602	2.2004	0	0	0	2.6521	0.3089
18.81	12.5138	19.2355	13.3867	7.1865	15.3054	0.4359	0.2508	3.8138	1.6031	0.2239	0.5288	0.2951	0.9826	0.9239	0.2865	2.0948	0.5821
16.3246	24.6713	9.5769	13.9305	9.5234	12.4605	2.5157	0	1.9866	1.0171	0.5623	0.7768	0	1.6985	0.5033	0	2.9667	0
19.0126	8.0835	23.479	20.1291	6.4232	9.3644	2.324	0	2.1807	0.9334	1.105	0.3188	0.1243	2.0778	0	2.6366	0.3314	0
14.346	14.2206	22.0231	10.6365	6.51	18.7727	3.5983	0.4845	0.4239	2.323	0	0.0348	1.8248	0	0.3778	0	2.1297	0.8411
16.8675	7.3463	26.4169	13.7899	10.8335	11.3145	0	0.8696	3.6371	0	0.5938	1.765	0	1.8123	0.3916	0.0187	1.2301	1.7227
19.455	14.8959	16.2853	18.2009	10.5223	7.3447	3.4309	1.0846	0	2.3599	0	0	0	1.6204	0.5837	0.969	0	2.0048
10.737	16.0071	23.9031	15.9815	6.0774	14.0147	0	2.6854	1.8327	1.9403	0	0.4202	1.1307	0.6995	0.3751	0.736	2.1845	0.0546
23.1469	5.8661	21.6399	22.6047	0	13.4899	0.0481	3.4894	0.982	1.016	0.6819	0.6634	0.1961	1.2086	0.8015	0	2.125	0.851
28.2969	11.9077	10.4593	18.2855	7.5167	10.3463	3.787	0	0.7327	0.1279	2.2347	0	0.8591	0	1.3478	0.9599	0.4896	1.5278
20.342	11.6664	18.676	16.4534	9.2324	10.5144	1.9425	1.9324	0.6458	0.0836	1.1834	1.0996	0.4142	1.7929	0	0.0265	2.2135	0.7378
21.8119	16.0005	12.8778	12.5347	6.9173	16.8295	2.8281	1.6931	0	0.1303	1.7922	0.4454	0.5467	0.204	1.4564	0	2.4853	0.4953
23.5732	12.395	14.7594	12.772	5.7924	17.7364	1.5293	0	2.9976	1.4493	0	0.9189	0	0	2.2072	0.5881	0.9681	1.4255
22.8051	11.8392	16.0912	10.8911	12.4031	13.0435	2.5275	0.1582	1.845	0	0.784	1.5847	1.599	0	0.6083	1.6872	1.2982	0
18.2978	13.95	18.5359	4.5297	8.4217	23.3937	0.3982	2.9595	1.1738	0	1.2354	1.1356	0	0.3199	1.8875	0.4305	1.458	1.0997
19.8171	12.2528	18.7285	10.2921	11.2939	14.7772	1.0075	0.0949	3.4412	1.5652	0.0712	0.7373	0	2.2082	0	1.0879	1.9019	0
15.7231	12.0351	23.0608	13.7539	10.7337	11.8778	4.5403	0	0.0128	0.0135	0.6409	1.7199	0.9667	0.333	0.9089	0	1.9789	1.0208
8.134	21.8238	20.9307	13.7997	6.0188	16.5669	0.3345	0.0632	4.1556	1.3916	0	0.9828	1.2962	0.9143	0	2.0772	0	0.9237
15.0325	17.563	18.3199	11.7232	6.7245	17.9803	0.9215	0.9422	2.6949	1.2675	0	1.1071	0.7036	0.2406	1.267	0	1.0444	1.9587
25.5462	6.8213	18.5695	10.3649	10.205	15.8584	1.1517	0.3361	3.0734	0	0.4123	1.9641	0	2.2114	0	1.0808	1.3058	0.6167
18.3141	13.7534	18.8969	12.3826	8.6238	15.4601	1.3656	0	3.1976	1.5955	0.7814	0	0.604	0.9229	0.6854	2.9205	0	0.0832
19.5101	5.7494	25.7089	15.2683	7.5302	13.702	3.0161	1.5543	0	0.4185	0.4997	1.4593	0	1.7428	0.47	1.5057	1.5015	0
18.3799	12.2823	20.3891	14.2587	7.7132	14.5496	0	1.4634	3.1088	0.9369	0.0726	1.3682	0.1098	1.5454	0.5586	0.8276	0.5376	1.6431
20.9816	10.3779	19.707	17.0425	8.1611	11.34	0.0474	0	4.5324	0	1.5187	0.8595	0.4023	0	1.816	1.7341	0.6494	0.625
18.7026	14.6903	17.6835	16.9871	10.702	8.93	4.5813	0	0	0	1.6434	0.7354	1.3161	0.9032	0	0.5946	1.1057	1.3106
15.7498	12.004	23.3301	7.4692	10.2417	18.9402	0.034	4.5517	0	0	2.3651	0.0142	1.9911	0.2283	0	0	1.6274	1.386
15.1463	10.3392	25.6027	7.2603	7.7132	21.7013	0.2911	0.976	3.3234	0.5773	1.0507	0.7538	0	1.4223	0.7986	1.0862	1.9286	0
19.681	8.0279	23.3865	11.9038	15.2708	9.589	1.2059	1.444	1.9407	0.2709	2.1109	0	1.3894	0.8315	0	0.8162	0	2.1989
28.6429	5.3552	17.136	9.3911	6.0777	21.3057	0	0	4.596	1.4608	0	0.9215	0.041	0.2129	1.9676	0	3.0173	0
20.1659	15.1625	15.8224	12.3151	5.4437	19.0189	3.4212	0.6388	0.5405	0.5675	0	1.8149	0.9927	1.0175	0.2114	2.7185	0.3042	0
15.1399	9.5843	26.4302	21.5812	2.2222	12.9798	1.3769	2.4777	0.7534	0.8746	0	1.5086	2.2217	0	0	0	0	3.0289
26.1145	14.1784	10.8621	21.6551	3.2943	11.847	2.0652	1.0138	1.5317	0	1.4709	0.9124	1.917	0	0.3055	0.7925	1.2074	1.0305
20.4181	13.8685	16.9255	12.2754	4.051	20.5618	0.3784	0	4.2331	0.1702	1.8324	0.3813	2.2225	0	0	2.7039	0	0.3283
21.7688	18.51	10.9642	16.2569	6.0213	14.6192	0	3.2931	1.3248	0.1289	0.7832	1.4725	1.7246	0.4992	0	0.0674	1.6628	1.3055
15.503	11.866	23.8841	19.2716	8.9141	8.8323	1.5912	1.4586	1.5684	0	2.3847	0	1.0408	0.2097	0.9734	1.087	0.9804	0.9709
16.2451	11.597	23.4233	8.7974	10.273	17.9616	0.8913	2.3966	1.3367	1.5848	0.0401	0.7604	1.8321	0	0.3925	0	0	3.0391
24.4013	8.8458	18.0377	14.0351	8.9798	14.1275	2.3293	1.4099	0.8889	0.4761	0	1.9098	2.225	0	0	0	1.4278	1.6132
13.6959	22.0391	15.5507	9.0506	12.3087	15.7847	0	0.1665	4.4657	0	1.6836	0.7027	1.0624	1.056	0.1071	1.8494	0.564	0.6278
20.0359	11.0922	20.1603	15.9456	10.36	10.8495	2.4523	0.4404	1.7446	2.1703	0.2165	0	1.1684	0	1.0582	1.6215	1.1638	0.2611
17.3832	11.6461	22.2738	7.7882	14.8472	14.5647	0.6317	4.0067	0	2.3875	0	0	1.0028	0.7111	0.5138	1.2314	0.7168	1.0991
16.6569	8.7614	25.8983	12.2005	10.138	14.8637	1.7009	0	2.9394	2.39	0	0	0.3658	0.2045	1.6573	0.0557	1.997	0.9967
10.8212	22.1839	18.3173	14.9597	7.5523	14.6968	1.8616	2.1053	0.6757	0	0.154	2.2374	1.3792	0.8486	0	0	3.05	0
13.1665	17.6969	20.4747	6.7761	6.8488	23.5884	2.0372	1.1971	1.4084	0	2.1238	0.2685	0.4724	0.379	1.3768	2.4006	0.651	0
15.4104	17.1471	18.8302	11.7824	8.8898	16.5709	0.0843	3.8298	0.7341	0	2.2588	0.136	0	0.1097	2.1186	0	3.0521	0
17.3131	8.7057	25.3813	17.5835	8.4815	11.2272	1.7113	0.7932	2.144	1.9871	0.1417	0.2661	1.1672	0	1.0617	0.5756	1.9081	0.5756
19.1704	8.122	24.2353	12.8987	7.5202	16.9033	0.1604	3.5536	0.9355	0	0	2.3977	0.2477	1.0588	0.9225	1.9594	0.7973	0.3077
16.7978	10.0914	24.6577	13.8108	6.0613	17.4693	0	4.6548	0	2.4004	0	0	0.8034	1.4262	0	1.0506	0	2.0156
22.5811	11.2854	17.6894	16.6745	8.2741	12.412	0	0.9868	3.6743	0	2.4014	0	2.23	0	0	0	1.8918	1.1757
23.0689	10.6901	17.8054	6.0699	7.0237	24.2913	1.6129	2.3942	0.6643	0	0	2.4043	2.1419	0	0.089	1.4918	0.7806	0.7955
17.9115	18.9784	14.7343	10.1476	8.0391	19.2039	0.9585	0	3.715	0.7933	1.6117	0	0.3508	0.5896	1.2919	0.2747	1.5365	1.26
17.3583	10.3037	23.9961	11.0907	7.939	18.3897	1.0054	2.3946	1.2742	1.8212	0	0.5863	0.4433	0	1.7909	0	0.9656	2.1071
17.5073	15.638	18.5307	7.8445	8.9434	20.6422	0	2.5574	2.1273	1.525	0.6079	0.2747	0.465	1.2607	0.5089	0.2814	1.0887	1.703
16.4983	12.5137	22.6724	17.4856	5.585	14.3828	3.3884	0	1.3001	0	0.772	1.6362	2.2352	0	0	0	0	3.0761
22.1066	6.5266	23.057	9.8129	3.8424	23.8462	0.049	1.4387	3.201	1.0135	0	1.3948	0	1.4551	0.7805	1.7375	0.2426	1.0971
15.7162	9.4545	26.5428	9.7211	9.6476	18.1826	1.619	0	3.0744	1.5001	0.9084	0	2.2365	0	0	0.0989	0.6697	2.3093
16.3745	15.2268	20.1319	14.2089	7.6724	15.7676	2.8825	1.8112	0	1.2207	0.7228	0.466	0	0	2.2365	0	1.0674	2.0128
27.9448	11.1458	12.699	12.5333	9.7413	15.3754	0.2952	3.2518	1.147	0	0.0011	2.4085	0.7798	1.4567	0	0.6577	2.4284	0
17.9298	11.3459	22.5504	12.9789	6.7247	17.9806	1.2312	3.4766	0	1.4288	0.0242	0.9567	1.578	0	0.6587	2.7884	0	0.2985
15.782	13.2442	22.8329	18.3312	5.3197	14.0405	1.6097	1.8514	1.2547	0.1479	2.2619	0	1.3194	0.9174	0	2.5234	0.5246	0.0391
18.7909	12.427	20.667	10.5318	6.5269	20.6435	1.7539	1.7978	1.1672	2.4104	0	0	0	0.309	1.928	1.0155	1.2072	0.8696
19.3349	11.7886	20.8093	14.354	10.7341	12.7038	1.2346	2.6616	0.823	0.9897	0.8053	0.6155	0	2.2371	0	1.4026	0.4105	1.2815
12.8713	11.67	27.4438	15.5479	9.6977	12.5927	1.3034	2.3992	1.0435	1.4656	0.9452	0	0	2.2374	0	0	0.419	2.6792
26.1158	11.7362	14.1502	10.7165	9.4846	17.7189	2.5759	0	2.1711	0.5269	1.7522	0.1326	0.1081	0	2.1296	0	0	3.1005
23.6207	14.5484	13.9343	10.3783	10.3596	17.1929	1.1697	1.9072	1.6701	1.2474	0.1209	1.0435	0.4177	0	1.8203	0.7705	0	2.333
21.8435	13.1657	17.14	7.7465	8.6483	21.5847	2.4606	0	2.2869	0	0.8986	1.5132	0.167	0	2.0712	0.9968	0	2.1079
21.1626	12.7211	18.2918	12.731	8.9254	16.3232	0	1.1579	3.5961	0.1558	1.4509	0.8063	1.7126	0	0.5258	0.5642	2.5468	0
15.8485	20.0527	16.2771	16.0078	6.8119	15.2434	1.8926	0	2.8633	0.6425	0.8582	0.9152	0	0	2.2389	3.0219	0	0.0892
18.7729	12.7307	20.6804	17.5057	8.622	11.9445	0.2958	3.555	0.9073	0	2.0445	0.3717	0	0.3492	1.8898	1.8572	0.2862	0.9689
17.1347	5.694	29.4362	13.3346	9.1381	15.6216	1.004	3.7618	0	0	0.9105	1.5057	0.9703	0.5281	0.7414	1.91	0	1.2045
14.1318	17.2311	20.9088	5.2066	13.1014	19.839	2.1049	0.5221	2.1475	0.1617	0.8191	1.4356	1.05	1.1901	0	0	1.3231	1.7929
15.3204	12.0474	24.9045	10.3986	15.2232	12.5565	2.7564	2.0238	0	0	2.4177	0	0.0116	0.6826	1.5463	0	3.1195	0
19.0064	14.0509	19.2409	11.1982	6.8196	20.2344	0	1.2315	3.5617	0.9528	1.0313	0.4337	1.0646	0.5055	0.671	2.9676	0.1523	0
18.4704	14.2549	19.5908	15.5648	9.696	12.9914	0.7508	4.0425	0	1.5348	0	0.8836	0.3177	0.8847	1.0392	1.7642	1.3564	0
15.5794	14.5982	22.1704	15.3814	8.6733	14.2451	1.9365	1.9178	0.9409	2.1679	0	0.2506	2.057	0.1847	0	0.1904	1.7732	1.1574
15.623	10.139	26.6361	12.6634	11.6488	14.0079	3.8732	0	0.9222	0	0	2.419	0	1.4238	0.8186	1.5772	1.1843	0.3601
18.2928	11.6341	22.4829	15.4668	6.5771	16.3094	1.7857	0	3.0168	0.5186	0.6433	1.2587	0	0.2707	1.9729	0.9775	1.6622	0.4943
18.8913	10.7734	22.774	18.2858	9.6405	10.4341	3.4013	0.7776	0.6241	0	2.4208	0	0.2349	1.3579	0.6513	1.8663	0.2996	0.9701
23.7691	9.8659	18.8045	11.9986	5.8849	20.6206	1.4216	0	3.3824	0.6638	0.2676	1.4899	1.8532	0.391	0	0.6631	0.9739	1.4992
15.073	8.107	29.2762	15.444	12.6064	10.4612	2.3966	0.6216	1.7912	1.1767	0.2358	1.0093	1.596	0.6485	0	0.998	0.0374	2.1036
20.5222	17.1573	14.8414	11.3215	11.4144	15.8281	0	3.6138	1.1961	1.5706	0.8513	0	0.1317	0.7948	1.3203	0.1955	0.6665	2.2776
23.0861	10.4785	18.9574	8.8011	16.8149	12.958	1.2418	2.1523	1.4167	0.9455	0.6914	0.7853	1.0059	0	1.2416	0	0.6669	2.4735
21.6012	7.8729	23.0599	15.0722	10.3096	13.2085	1.8108	1.975	1.0348	0	1.2901	1.1332	1.2692	0.1423	0.8361	1.9392	1.2014	0
23.8333	12.9891	15.738	15.2046	8.4439	15.0179	3.5774	1.1633	0.0812	0.8137	0.1752	1.4344	0	2.2489	0	1.6837	0.3189	1.1426
18.6805	6.8135	27.0674	20.2333	9.8838	8.5666	1.13	0.6199	3.0829	0.077	0	2.3465	0.5908	1.2475	0.4107	0	0	3.1482
18.4982	12.9537	21.1457	12.0745	9.6264	17.0261	2.6812	0	2.1536	1.6614	0	0.7634	2.2496	0	0	1.0621	0	2.0898
19.6883	15.1611	17.7513	17.2624	7.1889	14.2943	0.2047	2.598	2.0334	0	2.4262	0	2.2502	0	0	0.4482	2.7061	0
21.3637	12.1891	19.0902	16.7133	8.9096	13.1328	2.2595	0	2.5772	1.7918	0	0.6346	0	0.3316	1.9194	0	0	3.1593
14.9831	12.4717	25.2168	14.2971	7.5175	16.9558	1.2936	1.4336	2.1106	0.669	0.9786	0.7801	0	2.2514	0	1.1506	1.2893	0.7227
21.0294	11.3946	20.2534	12.4929	8.5738	17.7388	3.2846	0	1.5553	1.7463	0	0.684	0.2095	0.3503	1.6918	0	0.2117	2.9509
16.7403	9.6802	26.2641	12.3224	6.6158	19.8949	3.2432	0	1.5969	2.1383	0	0.2926	1.231	1.0218	0	1.275	0	1.8879
13.3244	12.3927	26.9959	9.504	7.7725	21.5632	0.9549	1.9825	1.9111	0	1.2159	1.2159	0	1.1559	1.0972	0.8332	2.1977	0.1326
25.8036	7.2954	19.6343	14.6661	7.717	16.467	1.81	2.1661	0.8775	1.7264	0.7062	0	0	0.814	1.4406	1.275	0.7518	1.1413
15.5765	15.7069	21.4623	17.4111	10.8193	10.6829	0.0575	3.5513	1.248	2.433	0	0	1.8406	0.1488	0.266	1.9714	1.1984	0
14.2623	10.3951	28.1692	14.3141	11.1109	13.5376	1.2054	0	3.6518	0.9973	1.3591	0.0779	0.191	0.7007	1.3638	1.3074	1.8665	0
20.8756	16.6483	15.3306	10.6699	9.4578	18.8612	3.1524	1.7097	0	0	1.8714	0.563	0	0	2.2562	2.8475	0	0.3319
20.9252	10.7798	21.167	17.6303	10.0234	11.3876	3.9178	0.4387	0.5074	1.0616	1.3731	0	2.2565	0	0	0	3.1802	0
22.8099	7.7755	22.2943	14.4832	9.2209	15.3764	0.94	0.9591	2.9673	1.5434	0.8923	0	0.6734	1.5843	0	1.6087	0.1686	1.4031
21.5223	9.7596	21.5985	12.5603	6.5151	20.0199	2.2267	0	2.6401	0.2613	0	2.176	1.3205	0.6518	0.2858	0	2.7221	0.4598
20.6638	14.0304	18.199	17.391	9.8444	11.8933	0	2.8999	1.9696	0.0871	1.6435	0.7068	0.4529	1.8061	0	1.0083	0	2.1782
19.0348	12.1839	21.6782	12.1794	9.3561	17.6067	0	1.083	3.7977	0.6225	0.9559	0.8595	0	1.2678	0.9912	0	0.9071	2.2796
20.0168	13.3541	19.5305	10.5803	10.1426	18.4378	0.1243	1.5392	3.2187	0	2.4387	0	0	2.2592	0	0.9213	2.2678	0
19.3745	7.8169	25.717	10.8809	13.1499	15.2276	2.013	1.3919	1.4798	0	1.1062	1.3339	0.1302	1.5029	0.6285	0.597	0.6958	1.8976
18.3742	19.7567	14.8196	14.9384	6.9484	17.4044	2.0111	1.1502	1.7274	2.3814	0	0.0589	0.8385	0.6301	0.7933	1.6284	1.5638	0
19.089	10.4044	23.4678	10.2132	9.5596	19.537	3.1016	0	1.7888	2.0727	0.3682	0	0.8873	0	1.3751	0.4667	1.8743	0.8512
13.4851	16.7091	22.812	11.5058	9.6806	18.322	0.8604	3.7771	0.2543	0.9444	0.7488	0.748	0	0.8106	1.4526	0	3.1932	0
21.1652	9.1063	22.7474	11.2444	8.1473	20.1333	1.725	1.4169	1.7593	1.7612	0.6803	0	0.0439	2.1896	0.0303	0.3095	0.6256	2.2581
23.2621	11.2989	18.4674	16.2498	7.6937	15.5962	1.6247	0	3.2766	0	0	2.4423	0.0729	2.1917	0	0	1.41	1.7876
19.1154	14.0821	19.8369	15.1234	8.9842	15.4991	0	0	4.9027	0.354	2.089	0	0.086	2.1788	0	0	2.0732	1.1284
14.0028	11.4001	27.6504	12.3301	9.5286	17.757	1.2764	0	3.6322	0	2.4441	0	1.1856	0	1.0802	0.2014	0.5457	2.4595
17.7413	15.4775	19.8456	11.7547	11.0611	16.8319	2.646	2.263	0	1.3157	1.129	0	0	0	2.266	0.8083	0.6561	1.7449
21.3233	13.2242	18.5225	12.2299	11.613	15.8147	1.9318	0	2.9806	0.3664	1.0052	1.0741	0.1511	2.1151	0	0	0.6493	2.56
14.8498	14.5998	23.6316	12.0383	8.7901	18.843	1.4665	1.163	2.2835	0.1337	2.3134	0	0.4211	1.1127	0.7334	0.6944	0	2.5157
19.8422	13.0993	20.1411	12.1777	10.8797	16.6373	2.4097	2.5058	0	2.4472	0	0	0.8619	1.4054	0	0.9273	0	2.2833
25.3973	10.4951	17.282	12.0735	10.4299	17.2529	3.0221	1.8747	0.0218	1.5846	0.2881	0.5747	0.7597	1.0565	0.4541	0	0	3.2109
23.408	4.514	25.2714	16.6403	11.3389	11.8138	2.3391	2.3804	0.1996	2.4477	0	0	0.1074	0.5108	1.6534	0.7905	2.1486	0.2738
16.53	12.4495	24.2175	15.6235	11.894	12.3243	1.716	3.206	0	1.1109	0	1.337	2.2721	0	0	0.6617	1.3173	1.2371
21.1942	6.4751	25.5449	12.124	9.4989	18.2407	2.9026	0	2.0253	1.224	0	1.224	0.3549	1.4884	0.4289	1.5619	0.6402	1.0169
14.5818	9.9943	28.738	13.8826	10.5219	15.5745	0.7018	1.4548	2.7926	0	0.9708	1.4788	0	0	2.2726	0.1778	1.6412	1.4012
20.017	13.4099	19.9032	11.7264	10.4413	17.8526	3.9815	0.9696	0	2.2401	0	0.2096	1.1213	0.2358	0.9157	0.9606	1.4747	0.7853
21.2389	10.1404	21.9535	14.136	9.5516	16.3348	1.1297	2.3043	1.5243	1.2819	0.3246	0.8439	1.1494	1.1236	0	1.2713	1.9526	0
14.0288	21.3073	18.0054	13.9391	6.7669	19.3897	2.8915	2.0526	0.0161	2.1223	0	0.3298	0.4265	1.8466	0	0.8566	2.3282	0.0404
11.4752	21.4446	20.4236	16.459	8.513	15.128	0.674	2.7882	1.4987	0.934	1.5182	0	0	0.7353	1.5378	0	0	3.2276
21.2822	14.7024	17.3606	13.1167	11.158	15.8704	1.3492	1.59	2.0227	0	2.4524	0	2.2738	0	0	1.589	1.6408	0
19.5978	7.879	25.9021	14.1195	9.556	16.4894	2.8693	0.9206	1.177	0.283	2.1698	0	0	1.1478	1.1263	0.3654	1.4213	1.4454
17.5427	11.8539	24.002	13.1436	5.9302	21.0982	4.0936	0.8762	0	0	0.933	1.5202	2.0623	0	0.2131	0.9481	2.2855	0
20.2589	13.2917	19.8491	12.6118	11.4766	16.1041	0.829	2.1195	2.0253	1.6129	0.8403	0	1.2637	0.39	0.6235	2.8984	0.1574	0.1831
13.5826	14.2577	25.5778	10.5529	8.8643	20.7802	0.8707	1.7765	2.3268	0	2.4534	0	0.6758	1.0973	0.5046	0.0015	0.3244	2.9135
14.0082	16.4704	22.9655	16.733	7.9045	15.56	0	4.6796	0.2966	0.2342	1.9255	0.2938	0	2.2781	0	0.2792	2.9609	0
16.7098	12.7448	23.9948	14.5774	8.2371	17.5444	2.4877	1.0822	1.4103	0.9506	0.0105	1.4926	0.0105	2.0169	0.251	1.5739	1.6672	0
15.2171	8.8597	29.3916	13.7074	7.5212	19.144	0.5047	2.5905	1.9039	0.6059	1.1717	0.6771	0.7972	1.2057	0.2756	0	1.9453	1.2959
20.6991	10.2633	22.5157	16.1498	13.2495	11.0614	0.0548	0.2094	4.7349	1.0898	0	1.3664	0.8825	1.0455	0.3511	0	0	3.2417
25.1199	8.0055	20.3954	17.786	10.7575	11.9503	3.579	0	1.4315	0.7426	1.7143	0	0	2.2805	0	0.0686	1.4119	1.7633
11.9403	18.0556	23.5294	12.5838	9.4261	18.5092	1.9417	2.071	1.0012	0.2633	0.599	1.5947	0.3469	1.934	0	0	3.2444	0
21.1682	12.016	20.3734	18.0817	7.3549	15.1899	0.0493	1.0567	3.9097	1.1855	1.2721	0	0.6549	0	1.6266	1.7288	1.518	0
18.2207	15.2487	20.0962	13.2269	7.2553	20.1731	0.2008	4.8166	0	0	0	2.4581	0	2.2819	0	0	3.2488	0
14.2276	12.7199	26.733	12.0847	10.1958	18.3839	2.1316	2.4742	0.4179	1.0408	1.4175	0	1.3938	0.6223	0.2658	2.0869	0	1.1631
11.2147	19.8207	22.661	13.006	6.3555	21.3152	2.8612	1.3301	0.8337	1.2889	1.1694	0	0	1.1785	1.1036	1.846	0.1403	1.2637
19.0907	15.5347	19.0716	15.3566	5.4206	19.9578	0	0.8872	4.1389	0.1683	0.1929	2.0971	0	2.0701	0.2121	2.1939	1.0568	0
13.1964	14.249	26.2856	11.4685	12.3141	16.9784	1.1003	2.4522	1.4746	2.4597	0	0	1.4662	0.7715	0.0445	1.662	1.2821	0.3103
13.4026	16.4864	23.8864	14.8915	7.7771	18.1254	5.0291	0	0	0	2.4613	0	0	2.2835	0	0	1.9574	1.298
19.1063	11.3874	23.3534	12.8381	7.2676	20.6946	1.934	1.468	1.6381	0.1142	1.6104	0.739	1.3269	0.9575	0	1.4125	0	1.8435
16.4904	17.3389	20.0715	18.9222	8.8744	13.0078	0	5.0524	0	0.9871	1.2191	0.2581	0	2.2846	0	0.7503	2.0455	0.4629
18.4225	9.7584	25.7505	19.5242	6.7995	14.5216	0	3.4295	1.6379	1.7056	0.7591	0	0	0.3292	1.9569	1.3069	0.807	1.1456
19.9136	12.5259	21.4941	21.2483	10.8695	8.7483	0.7917	1.4154	2.8647	0.5551	1.2931	0.6165	0.6618	1.625	0	0.4847	2.7749	0
15.657	15.4324	22.8579	20.1648	10.1284	10.5909	0.8441	2.8895	1.342	0	1.7056	0.76	0	0.4384	1.8484	0.7099	0.4529	2.0973
30.7862	11.3585	11.8081	13.2165	2.9488	24.7906	0	2.102	2.9792	1.5045	0.9619	0	0	2.2874	0	2.1688	0	1.0932
16.8698	16.7068	20.3992	11.1362	11.0735	18.7716	2.3778	0.8775	1.8264	0.4432	0.7617	1.2628	0.3207	1.9226	0.0441	3.2627	0	0
18.4541	15.0977	20.4879	11.5589	12.4243	17.0039	0.7756	0.6292	3.6774	0	1.2075	1.2603	0	2.2875	0	0	1.9056	1.3612
7.3709	28.2172	18.4662	9.8283	12.5185	18.711	0.8431	1.3279	2.9117	1.0375	0	1.4309	0.1461	0.5054	1.6361	1.1689	0	2.0996
27.2096	10.5862	16.3005	17.1774	3.9591	19.946	2.5432	0.9146	1.6282	0.3974	0.0828	1.9884	0.1088	2.1801	0	1.1443	1.4612	0.6674
17.1458	16.0471	20.9189	11.8976	12.2181	17.0077	0.6787	1.9031	2.5044	0	2.4713	0	1.5345	0	0.7555	1.4735	1.6551	0.1522
18.9428	8.9666	26.2075	14.8911	8.8441	17.3897	2.725	1.9103	0.457	0	2.4719	0	0.7089	1.0363	0.546	1.0044	1.2721	1.0044
15.9362	12.5643	25.6324	16.4631	8.4869	16.1751	2.5337	2.5844	0	1.7619	0.7112	0	1.5988	0.3019	0.3911	0.8129	1.5717	0.8978
15.8534	15.6071	22.7499	16.4166	3.7956	20.9793	2.1713	2.9468	0	0.7988	1.1412	0.5334	0.6835	0.2307	1.3785	0.9637	2.0115	0.3102
17.655	14.3721	22.2004	11.8492	7.5032	21.8402	1.1664	1.1411	2.8122	0	1.1682	1.3054	1.2516	1.0412	0	2.1304	0.8678	0.2938
24.2856	8.3969	21.5548	13.1174	9.6947	18.3853	1.9882	1.8476	1.2936	0.386	0.5745	1.5136	1.3005	0.9925	0	1.3359	1.3572	0.6024
14.3925	16.864	23.002	12.5773	7.8534	20.7916	2.0051	1.5204	1.6044	0.2507	2.2252	0	0.841	0.4068	1.0452	1.506	0.7216	1.0687
22.9516	27.3718	4.0231	13.8215	2.6416	24.8552	0.8534	0.8777	3.4006	0	0.5663	1.9102	0	2.2924	0.0008	0	2.9683	0.3303
17.7984	11.4294	25.1479	9.2539	13.4826	18.7062	1.4284	0	3.7161	0.5808	0.0803	1.8177	0.571	0.0186	1.704	2.0644	1.2345	0
14.0892	11.9329	28.39	13.5375	7.0327	20.9643	5.1484	0	0	0.936	1.1183	0.4252	0	0.8593	1.4355	2.6309	0.67	0
13.975	9.1673	31.2827	14.6795	14.6795	12.1795	0	0.3296	4.8203	0	2.4808	0	0.291	0.8825	1.1219	0	0.9062	2.3957
21.5977	12.8797	19.9755	18.8938	9.9098	12.7355	1.8937	1.0093	2.2512	1.8452	0.6356	0	0	0.8245	1.4711	0	1.687	1.6235
21.9498	11.5165	21.0146	11.6507	9.6016	20.323	0.3717	0.4475	4.3376	2.4818	0	0	1.4395	0.782	0.0743	1.3932	1.2363	0.6842
23.781	8.897	21.8611	11.7654	9.9654	19.8714	2.3251	0	2.8354	2.3689	0	0.1131	0	0.1305	2.1654	2.1349	0.5409	0.638
15.889	16.9608	21.6975	21.1341	6.2323	14.2431	1.4465	2.2068	1.5091	0	1.0849	1.3973	0	1.9028	0.3936	0	0	3.3176
20.2345	16.7595	17.6471	15.292	10.2637	16.1478	2.7782	0.3738	2.0105	0.1287	1.7941	0.5595	0.4009	0	1.898	0.3829	1.3409	1.5948
22.1376	8.9458	23.5809	12.5066	9.4292	19.8226	3.4068	1.7567	0	0	2.4832	0	0.5001	1.3686	0.4302	0	1.8676	1.4524
18.8363	13.2302	22.6458	16.072	4.0392	21.6756	2.5191	0	2.6467	1.1235	0.6799	0.6799	0.1169	1.6797	0.5033	0.0643	2.2128	1.0446
22.2492	9.9973	22.4845	11.2882	10.171	20.3379	3.5435	0	1.6307	0.8838	1.6017	0	1.7277	0.5731	0	0	3.3228	0
22.6837	9.0914	23.0354	10.1268	11.8885	19.9311	1.8259	0	3.3578	1.0788	0.6885	0.7183	0	0.374	1.928	0	1.6103	1.7166
22.0492	14.3259	18.4457	15.344	6.0604	20.6597	0	3.8914	1.3158	1.1358	0.8489	0.501	0.2034	2.0986	0	1.0704	1.9431	0.3137
18.5182	16.1086	20.2089	18.4241	7.977	15.7622	3.0313	2.1824	0	0.303	0	2.1831	0	0	2.3031	0	0.5601	2.7688
20.448	13.3455	21.0529	13.0152	7.8257	21.393	2.0121	0	3.2077	1.0609	1.4255	0	0	1.6893	0.6142	2.3222	0	1.0075
14.6969	19.1909	20.9842	13.1468	9.5468	19.5884	1.2776	0	3.9445	0.6461	0.7653	1.0759	0.0086	0	2.2956	0.5821	2.7492	0
26.8225	12.9206	15.1331	13.938	8.8187	19.5726	2.9275	1.7361	0.5599	1.0359	1.2049	0.2465	0.9542	0	1.3513	1.9951	1.3381	0
17.1152	14.7367	23.0255	18.5128	9.0812	14.7485	1.2841	1.1366	2.8052	0.8817	0.8817	0.7246	0.6962	1.6103	0	0	1.4606	1.8757
21.3991	16.5839	16.9102	14.4517	11.6809	16.2355	1.9497	0.8783	2.3983	0	1.4451	1.0428	0	2.307	0	0.221	1.6323	1.4897
18.342	22.0657	14.49	10.485	15.8136	16.0792	1.881	2.7723	0.5748	0.8567	0.1638	1.4681	1.0989	0.6061	0.6024	0.18	1.7608	1.4028
23.4198	12.1737	19.3154	10.4083	14.5402	17.4373	2.3013	0.2371	2.6905	1.4909	0	0.9988	0	2.3081	0	0.3149	0.1659	2.8633
23.3368	13.4258	18.1475	14.1991	7.5902	20.6906	0.0057	2.897	2.3267	0.419	1.4042	0.6669	0	2.0706	0.2392	0	1.2437	2.1009
17.7449	13.7956	23.3916	17.9339	6.6037	17.9444	1.2432	0.3021	3.6847	0.5392	1.9512	0	0.4993	0.872	0.9388	0.2793	3.0657	0
20.8258	15.6215	18.5044	13.9936	4.1409	24.3801	1.8886	2.3864	0.9579	1.2493	0	1.2415	0	2.3104	0	1.1713	0	2.1741
20.0726	14.4549	20.4358	14.6132	10.5721	17.409	0	4.0308	1.2035	1.722	0	0.7695	0.8873	1.4242	0	1.3196	2.0285	0
13.2365	15.6283	26.1092	13.8473	11.5068	17.3339	2.5069	0	2.7276	0.6155	0.4611	1.4163	0	1.9006	0.4112	0	1.9682	1.3809
13.8467	11.9177	29.2119	11.1315	14.3054	17.2865	2.7304	2.5088	0	1.1884	0.6028	0.702	0	2.3119	0	0.6623	2.0548	0.6329
16.5547	14.8221	23.6059	13.4935	9.0088	20.2476	0	2.0983	3.1412	1.9963	0.4979	0	0.0021	2.0359	0.274	1.1247	0	2.2305
19.9678	14.3971	20.628	14.5473	9.4997	18.7434	3.5635	0.4881	1.1895	0.6339	1.861	0	0.1015	1.6153	0.5951	1.2798	0.4098	1.6694
24.6674	12.4321	17.9375	13.3486	11.0147	18.4379	1.6516	0.0904	3.5096	0.7069	0	1.7882	0	1.5545	0.7585	0.7619	0	2.5982
26.762	11.4127	16.8624	13.12	14.6676	15.0331	2.0384	1.6451	1.5703	0.7434	1.6129	0.1399	1.1173	1.1976	0	0	2.8265	0.5343
21.1862	16.1006	17.7563	10.3304	8.5587	23.9665	2.6602	1.6629	0.9425	0	1.478	1.0193	0.2609	0	2.0542	2.5563	0.0552	0.7538
22.1436	12.4498	20.4598	16.2726	7.0646	19.6	1.23	2.5434	1.4949	0	1.9058	0.594	0	2.3156	0	2.7275	0.6415	0
25.6329	11.6723	17.7877	16.3464	11.4102	15.2563	0.6627	3.3644	1.2432	0.0399	1.7079	0.7526	1.2798	0	1.0358	1.7876	0.454	1.1289
25.0824	9.4037	20.6123	18.0779	7.9428	17.0076	0.4135	1.9086	2.9506	0	0.126	2.3756	2.2665	0.0511	0	2.0906	1.2799	0
27.7936	13.5712	13.7622	12.0028	11.5095	19.5762	2.1703	3.1026	0	0	1.5327	0.9711	0	2.3184	0	0.0848	2.0394	1.2536
18.1269	16.3964	20.6172	20.8678	6.9784	15.2902	0	1.0714	4.2074	0.7384	1.7671	0	0.5535	0	1.7657	0.635	1.961	0.7827
22.1432	11.3074	21.6941	18.054	11.5924	13.5678	0.487	3.1357	1.6605	1.2527	1.2527	0	2.0205	0	0.2993	0	3.3805	0
21.684	12.9325	20.5984	20.281	11.7092	11.234	3.0053	0	2.2784	0	2.4201	0.0855	1.8268	0	0.493	1.7799	1.4927	0.1082
15.147	11.1281	29.0091	11.4448	5.5861	26.2685	0	3.7979	1.4933	0	0	2.5063	0.5324	0	1.7875	0	2.2665	1.1165
18.8412	17.9976	18.5306	11.4359	12.3195	19.5528	0	2.7245	2.5684	0.5166	0.9712	1.0188	1.3296	0	0.9921	0	1.8766	1.5084
21.4739	15.6516	18.2577	15.0284	8.2337	20.2534	1.9909	2.0985	1.2041	0.9426	1.2785	0.2861	1.5617	0.0346	0.7258	0.8061	0	2.5849
12.8945	13.8836	28.6428	7.8886	16.788	18.9675	1.426	0.7774	3.0918	0.4596	0.4048	1.6439	0	0	2.3229	1.6744	1.5981	0.1192
19.1914	20.6162	15.6334	17.6427	13.7451	12.2586	1.5038	3.7941	0	2.5097	0	0	0.2033	1.9198	0.2004	0.8218	2.5701	0
15.7987	17.3024	22.3512	10.7454	13.0153	19.9012	3.6842	0	1.6174	0.9558	0.0475	1.508	0.8999	1.2739	0.1506	0	0	3.3925
11.9237	15.9905	27.5569	16.7719	11.04	15.8812	3.5947	1.4279	0.2794	0.5268	0.8089	1.1762	0	1.4089	0.9159	0	1.3907	2.0057
17.2747	19.8945	18.3204	18.3493	10.4705	14.8847	0.2666	3.5785	1.4666	0.6439	1.2854	0.5843	0.9004	1.4257	0	0	1.4241	1.9784
21.1111	17.8511	16.5301	15.6564	8.9451	19.1984	0.075	0	5.248	0.7548	0.3192	1.441	1.5214	0.8058	0	2.7341	0.4021	0.2668
22.7367	12.1963	20.5777	13.9302	12.8664	17.0035	2.9611	2.3741	0	0	0	2.5159	0.0497	2.2635	0.0143	0	3.4068	0
18.3	18.0448	19.2533	13.6497	14.5045	15.6685	2.4234	2.9124	0	1.133	0.9554	0.4277	0.1234	0.2219	1.9826	0.9841	0	2.4243
18.1117	14.8672	22.6337	14.6273	5.9832	23.256	1.5329	1.5047	2.301	1.0422	0.8614	0.6163	0	2.3287	0	0	1.9282	1.4823
17.5473	9.7156	28.3558	16	15.7895	12.1212	2.0844	0.1797	3.0809	2.5206	0	0	1.8071	0.5225	0	3.4113	0	0
22.1249	16.2379	17.2564	18.1019	6.6904	19.1306	3.1012	1.1688	1.0774	1.7039	0.8168	0	2.3314	0	0	0.5815	1.9446	0.8894
19.6188	11.8735	24.1443	18.755	12.6114	12.5614	0.7124	1.5394	3.1006	0.3851	1.4087	0.7274	0.4168	0.2893	1.6265	3.0094	0	0.4104
15.5614	16.1576	23.9187	20.1729	10.2315	13.5832	2.8263	0	2.5262	1.2175	1.3042	0	2.3326	0	0	0	1.7391	1.6807
17.797	15.8674	21.9979	12.7074	12.5154	18.7731	3.1368	0	2.2163	0	0.7087	1.8137	0	1.2698	1.0628	1.5819	1.5514	0.2879
19.3311	12.396	23.9717	9.4817	16.9462	17.5861	0	1.4443	3.9103	1.0234	1.162	0.3372	0.9009	0.0474	1.3853	0	1.5722	1.8497
20.176	15.6867	19.8442	14.2179	11.6092	18.2759	1.1311	0	4.2279	1.0112	0	1.5123	1.0496	1.2842	0	1.4563	0.6024	1.3636
17.6585	21.1197	16.9408	19.1534	10.2537	14.7222	2.4482	0	2.9202	0.6582	0	1.8658	0	0.5376	1.7963	1.3639	1.4408	0.6208
16.9662	15.6421	23.1203	15.9248	10.0188	18.1874	0	1.3142	4.0625	0.5125	0.9094	1.1022	1.1021	1.0417	0.1904	0.518	1.9444	0.9631
26.5388	20.5956	8.6076	18.5225	9.3899	16.2526	0	0.1187	5.2596	1.868	0.6573	0	0	1.6862	0.648	0	2.8167	0.6121
14.0821	17.0648	24.6234	18.5441	7.1574	18.5441	3.5334	0.6334	1.2131	0	0.8755	1.6506	1.7822	0.5526	0	0.4671	2.9622	0
20.7746	7.9769	27.0246	13.5863	11.2931	19.3784	0.2072	2.7257	2.4485	1.3036	0.8741	0.3502	0.5214	1.8154	0	1.5212	0	1.9095
16.897	13.9456	24.947	13.9695	7.3708	22.9638	2.4031	0.6384	2.3405	1.0043	1.5245	0	0	1.2555	1.0817	0.0257	3.4062	0
18.6798	9.1443	27.9798	19.0965	10.3937	14.858	1.9194	2.0425	1.4278	0	1.1732	1.3563	0	1.1553	1.1821	0.8559	2.5817	0
25.1614	9.0579	21.6687	19.988	9.0066	15.3916	0.0305	0.0415	5.3254	0	0.7616	1.7714	0	0.4349	1.9027	0	1.7711	1.6697
19.2393	11.5622	25.1133	13.9374	10.2578	20.2708	2.0221	0.6713	2.7069	0	1.0565	1.4764	0	1.2968	1.0415	0.5737	0.5382	2.3341
22.69	13.8829	19.3656	19.4309	10.6015	14.4594	0.4192	2.8493	2.1322	0.3348	1.4539	0.7446	0.6936	1.6448	0	1.8273	1.429	0.1945
22.3122	13.4863	20.1936	12.1145	11.0429	21.3389	0.9809	3.9679	0.4604	0.3849	0	2.1489	0.9106	0.6944	0.7338	1.1718	1.5234	0.7608
22.1334	14.7382	19.1977	21.3057	7.9828	15.2184	1.5669	3.8461	0	0.1081	2.0238	0.4021	0.6847	0.5773	1.077	3.0718	0	0.3868
16.682	15.2866	24.1013	13.7766	8.7317	22.1048	1.5589	0	3.8564	1.96	0	0.575	0	1.043	1.2962	0	3.4638	0
21.9974	12.0221	22.0706	14.6754	13.5765	16.364	1.7066	0	3.7098	1.4873	0.1762	0.8719	0.3819	0.7968	1.1617	1.2974	1.0125	1.1544
19.6182	10.0934	26.428	12.8642	13.5866	18.211	0	1.5493	3.8675	2.5356	0	0	1.7932	0.5485	0	1.1586	0	2.3109
22.6877	11.7615	21.6964	13.1376	11.2657	20.2606	3.2001	2.2175	0	0.0975	1.3616	1.0784	0	0	2.3418	0.556	1.5266	1.3874
25.2127	11.2695	19.6738	13.0379	5.6929	25.9822	1.1042	2.7637	1.5532	2.5383	0	0	1.5937	0.6728	0.0759	1.774	1.6969	0
16.0776	14.6659	25.4155	17.0093	11.5169	16.2339	1.1212	3.7313	0.5728	0	1.6111	0.9273	1.8366	0	0.5065	0	0.5446	2.9272
19.3767	14.2251	22.5585	9.216	10.7527	24.8752	1.1699	3.5268	0.7348	0	2.0113	0.5291	0	2.3439	0	0	1.1871	2.2874
18.6996	10.6325	26.8799	18.6572	9.5447	16.6653	2.2967	0.5745	2.5624	1.0637	0.6128	0.8653	1.0905	0.978	0.2757	0	0.9968	2.4831
23.6646	13.9963	18.5511	16.4055	11.5208	16.9586	2.9197	1.286	1.2343	1.8621	0	0.6806	2.2034	0.1415	0	0.3015	2.0066	1.1748
20.57	12.3079	23.3552	12.2877	9.9225	22.7078	0	5.0006	0.4494	0	0	2.5428	0.0335	0	2.3124	0.3878	1.0749	2.0218
24.6138	13.8926	17.7619	14.0636	16.9194	13.9853	1.6287	0.1983	3.6234	0.3861	0.4405	1.7167	2.3466	0	0	0	0	3.4863
18.8318	9.8576	27.7096	11.9726	14.2882	18.7279	1.5767	1.5011	2.3729	0.4077	2.078	0.0587	0.4453	1.0575	0.8443	1.3611	1.6445	0.4821
26.699	12.712	17.0176	20	7.5758	17.4603	2.0929	0.636	2.7302	0	0.8895	1.6553	0.5868	1.1302	0.6311	0.3489	2.1729	0.9676
22.958	7.9005	25.5998	9.1658	15.3439	20.5458	0.8201	3.848	0.7921	0.8204	0.9823	0.7438	0.4219	1.043	0.8837	0.3947	1.5416	1.5534
22.4799	11.0513	22.9799	25.3767	5.4128	14.3145	2.8171	0.8434	1.8109	0	2.5481	0	0	0.9243	1.4243	0	1.1368	2.3538
17.8684	12.4636	26.2293	17.296	12.6449	15.1829	0.7865	2.3738	2.3231	2.5499	0	0	0	0.1576	2.1921	0	1.5873	1.9048
19.3723	15.4995	21.72	17.2884	13.4407	14.4226	1.1479	1.929	2.4101	1.6678	0.8824	0	0	0.9394	1.4109	0.3882	3.1065	0
20.2932	8.4822	27.8208	17.2334	7.9082	20.1291	0	3.9733	1.5202	1.5545	0	0.9982	1.2333	0.6282	0.4898	1.1365	1.8895	0.4699
13.4149	17.4922	25.7114	14.9149	10.153	20.2666	1.4033	2.6396	1.4682	0	0	2.5541	0	2.0505	0.301	0.2868	1.7655	1.4447
25.0614	14.2282	17.3645	17.6497	5.6673	22.1528	0.9245	0	4.5932	0	2.555	0	0	0	2.3522	0.8492	0	2.6488
14.0269	15.1222	27.5451	18.2167	5.6714	21.5864	1.8428	3.4558	0.2264	0.96	0.3642	1.2321	0.6046	0.5877	1.1608	2.5641	0.4878	0.4465
19.6559	15.1943	21.851	15.4231	14.0094	16.0684	0	4.9623	0.5653	0	1.3674	1.189	1.6848	0.6685	0	0	3.4992	0
25.1708	11.9787	19.5566	13.7258	9.4235	22.3927	0	4.4015	1.1296	0.9454	0	1.6114	1.9207	0	0.4326	2.1166	0	1.3837
16.0059	10.47	30.2379	19.6525	10.8144	15.0911	0.3092	1.3727	3.8513	2.5579	0	0	0.635	0	1.7186	1.8744	0.2424	1.3837
15.5495	14.0423	27.1358	16.5586	10.2026	18.836	1.5995	0.5506	3.393	0.1241	2.3369	0.098	0	2.3536	0	1.2925	1.5396	0.6692
20.1524	3.9731	32.6168	19.5529	10.2098	15.8913	0.4396	0	5.1157	1.7714	0.4729	0.3152	0.8862	1.4695	0	0	0	3.5049
21.5516	11.4067	23.798	13.4556	8.7461	23.6701	3.6099	1.9462	0	0	2.5597	0	0	2.357	0	0	0.7929	2.7143
20.7016	16.3155	19.7482	17.0763	11.4606	17.358	0.3885	2.101	3.0781	2.3865	0.1736	0	0	1.9142	0.443	0.5155	0.6208	2.3733
19.5562	15.3308	21.8862	16.2905	8.7562	20.864	5.4554	0.1138	0	0	1.7594	0.8016	0.9097	0.8227	0.6272	1.246	2.2668	0
23.0851	12.5257	21.1688	16.268	11.1385	18.5382	4.7524	0.1558	0.6729	1.3706	0.0517	1.1387	0	1.1453	1.2152	0.0447	1.2519	2.2167
23.9584	18.5625	14.2615	10.4574	12.0424	23.4612	0.2577	2.0496	3.275	1.2544	0.2086	1.0992	2.2305	0.1303	0	2.8282	0.6856	0
17.7893	20.1753	18.8196	19.9038	12.6552	13.4046	0	5.584	0	0	2.5624	0	0	2.3609	0	0.8809	0.4076	2.2257
26.2412	13.795	16.7592	18.5803	8.0166	19.4147	0.7134	1.4144	3.4588	2.5644	0	0	0.9587	1.028	0.3745	1.5174	1.6696	0.3284
25.6912	14.0261	17.1073	15.2367	7.8027	23.0448	0.6074	3.7783	1.2071	0.4238	0	2.1414	2.0552	0.3064	0	0	2.5586	0.9569
17.5047	14.3476	25.0171	20.288	8.9679	16.855	1.1705	4.4227	0	0.609	0.375	1.5817	0.4282	0.4663	1.4673	1.081	1.3421	1.0953
24.4493	14.5679	17.8662	9.7777	12.5114	23.8397	0	5.5933	0	1.1688	1.0173	0.3816	0.9811	1.2306	0.1503	0	0.9716	2.5495
22.3546	7.5899	26.9737	16.599	7.1711	22.3773	1.4033	2.2429	1.9474	1.0642	0	1.5039	0	0	2.3621	1.4258	0	2.1001
21.822	18.5904	16.519	19.2931	6.7997	20.0696	0	1.712	3.8844	0.4182	0.1582	1.9924	0.9114	0.3266	1.1244	0.8341	1.1449	1.5499
19.035	15.8771	22.035	15.0907	12.4602	18.6412	2.7027	1.5636	1.3362	1.3521	0.9893	0.2276	1.9891	0.3739	0	1.3961	1.8429	0.2916
20.5907	16.2047	20.1521	18.5679	9.9882	17.7474	1.8626	1.4392	2.3021	1.0338	0.5187	1.0174	2	0.3546	0.0086	1.9017	0.164	1.4652
17.2277	16.6995	23.0204	13.867	14.4252	18.0161	2.1286	1.3189	2.1596	0.4817	0	2.0884	1.5792	0.7867	0	3.3374	0.1938	0
21.382	10.3007	25.2835	16.2894	10.9125	19.1841	5.124	0	0.4846	2.4996	0.0711	0	1.0719	0.4059	0.8884	1.2076	1.9556	0.3716
16.9395	18.7415	21.3317	16.1102	13.7434	16.602	0	4.0075	1.6012	0.6224	1.0453	0.9031	0	0	2.3665	0.8838	1.4895	1.1643
23.2648	11.2271	22.5665	22.4194	11.5695	12.492	2.0005	0	3.6093	1.0506	0	1.5204	0	2.3666	0	3.5437	0	0
22.2708	7.8576	26.9637	13.1777	11.0377	22.2969	1.3016	0	4.3225	2.1693	0	0.4017	0.3647	1.6105	0.3917	1.593	1.8262	0.1314
21.9811	10.1342	25.0447	12.347	8.9194	25.2898	0.0458	2.5687	3.0206	1.3925	1.1795	0	0.8169	1.5511	0	0	3.5531	0
25.1746	3.7857	28.2006	14.8177	11.0307	20.7734	2.1216	1.7882	1.7268	0.4923	1.4196	0.6608	0	2.3681	0	1.1522	2.4071	0
20.9822	13.9784	22.2577	21.4055	8.8452	16.3961	2.8195	0.7388	2.0791	1.3012	0.5212	0.7522	0	0	2.3693	1.2425	0.2947	2.0237
20.2042	16.0992	20.9201	14.6156	5.9143	26.1856	2.7338	0.5803	2.3295	1.0208	1.5544	0	1.3391	0	1.0302	0.1076	1.3871	2.0684
21.9099	11.309	24.0159	17.5627	6.1585	23.0335	3.873	0.2854	1.4982	0.6889	0.1598	1.7267	0	0.6752	1.6946	3.4411	0	0.1222
22.6654	12.0885	22.5051	15.1348	12.9756	18.7361	0.1918	4.4835	0.9889	0	1.5987	0.9794	1.2499	1.12	0	0.7937	2.0687	0.702
20.7278	12.4328	24.1211	18.7014	8.2182	19.97	0	2.0063	3.6585	1.7856	0.7927	0	0	1.635	0.7351	2.0598	0	1.505
17.5622	18.1919	21.5363	16.0136	10.8147	20.0811	5.5604	0.1051	0	1.5652	1.0133	0	2.1698	0	0.202	0	1.8783	1.6889
23.2947	5.6399	28.3672	13.9483	15.9058	17.0652	1.3639	1.6445	2.6638	0	1.2409	1.3416	0	1.2967	1.0753	0.9688	0	2.5992
24.4798	14.326	18.5095	16.2434	9.3647	21.34	2.523	0	3.1584	1.3615	1.2237	0	1.3238	0	1.0486	2.1283	1.4417	0
19.8986	13.2698	24.1582	9.5474	13.2632	24.1453	3.5705	2.1109	0	1.96	0.1488	0.4764	1.5042	0.2013	0.667	1.6321	0.2869	1.6563
18.7717	12.7536	25.8067	15.8427	9.3972	21.8019	0.8269	1.0025	3.8534	1.5687	1.017	0	0.4663	1.3805	0.5263	0.5321	2.2462	0.7981
23.0942	11.4275	22.8311	13.8649	11.4102	21.8042	1.4312	3.6534	0.6012	0.3606	1.3676	0.8577	0.2145	0.5159	1.6433	2.9505	0.6285	0
24.6787	14.6211	18.1178	11.6665	12.7033	22.8036	0.9922	0.9526	3.7448	0	0	2.5863	2.2578	0	0.1181	2.585	0.7566	0.2392
24.3479	13.2253	19.845	13.5948	10.1807	23.4744	0.3162	1.7814	3.595	1.777	0.8094	0	0	1.0568	1.3202	1.2812	2.187	0.1146
23.7406	10.5092	23.1779	17.1857	11.2968	18.7722	0.9751	2.4627	2.2552	0.6399	1.1245	0.8224	1.1998	1.1793	0	0	2.8501	0.7332
20.011	22.1849	15.2359	24.787	12.6817	9.8042	0	0	5.698	0	2.001	0.5863	1.7641	0.6158	0	0.0168	3.1357	0.4348
16.9568	12.524	27.9563	11.047	12.1428	24.1519	1.2965	3.8606	0.5605	0	1.7926	0.7967	0.1809	2.1992	0	2.3647	1.2353	0
20.4463	20.5645	16.4849	16.0004	13.6598	17.8392	2.4448	0.6434	2.6301	1.3914	0	1.198	0	0.9191	1.4622	3.3796	0.211	0.0096
21.7861	9.4815	26.2647	18.8227	5.3186	23.3963	5.5456	0	0.1812	0.4924	0	2.0977	0	1.5316	0.8501	1.1983	1.3082	1.095
25.1138	14.3641	18.131	14.9516	6.6824	25.9507	4.1774	0	1.5603	0	0	2.5902	0	1.6475	0.7343	0	3.0173	0.5849
29.2864	5.6917	22.6741	24.6313	12.7707	10.2057	3.8699	1.8713	0	1.7482	0	0.8424	0.176	0.4156	1.7914	2.8207	0	0.7848
22.283	14.4304	20.9809	13.5371	14.7157	19.3938	0	3.9654	1.7798	2.5907	0	0	0.4086	0.9838	0.9912	1.9334	0.0648	1.6091
20.1107	2.6317	34.9755	14.345	11.3881	21.9194	2.4447	1.8899	1.4153	0	2.5918	0	0.3655	0.2953	1.7234	2.4707	0	1.1378
30.2329	10.4491	17.0373	25.3009	6.3018	16.0568	1.8378	3.9155	0	0	2.5919	0	0.4491	0	1.9363	2.2121	0	1.3993
16.3878	20.3878	21.0453	20.2828	11.7511	15.6618	2	3.7736	0	0	2.5923	0	0.9051	1.4776	0.003	0.3883	0.2545	2.9744
27.4977	13.515	16.8092	18.3052	3.0125	26.3922	2.4717	0.2385	3.0732	0	0.909	1.6844	0.0361	2.0502	0.2999	1.9967	1.1185	0.5032
22.4295	15.9665	19.4983	15.1099	14.662	18.0132	0.7289	1.6237	3.4338	0.5463	2.0476	0	0	1.1906	1.1971	3.6198	0	0
20.4802	16.1949	21.2383	14.9044	12.2826	20.707	0	5.7871	0	1.7111	0.884	0	0.6515	0	1.7368	1.0232	2.5981	0
19.0468	13.0359	25.8678	17.6673	11.4026	18.8444	4.5106	1.2893	0	0.218	0	2.3777	0.6053	0	1.7832	0	3.6228	0
18.8629	8.3254	30.7677	15.4768	11.5725	20.8792	2.2895	0.9837	2.5312	0.7092	1.2422	0.6452	0	2.3891	0	0.4364	2.5885	0.5988
21.8874	14.2144	21.8617	25.3148	7.1943	15.4646	0.1225	0	5.6888	0	0.5963	2.0013	0	1.0841	1.305	2.3985	0	1.2272
17.3605	19.6956	20.9712	13.9119	8.1427	25.9921	1.4236	2.6728	1.7241	1.7917	0	0.8068	2.3899	0	0	1.8917	0	1.7353
21.7754	13.0115	23.2424	15.0699	8.3391	24.7865	5.7267	0.0969	0	0.7512	1.8474	0	0	2.39	0	1.6947	0	1.9325
20.5138	14.1286	23.4209	12.9773	11.2494	24.0039	0.4165	1.8145	3.5968	0.2423	1.6933	0.6641	1.9505	0.1461	0.2946	1.7076	0.6416	1.278
23.3361	12.1502	22.5981	23.11	3.9363	21.2157	3.6665	0.6516	1.5127	1.7801	0	0.8196	1.4872	0.1761	0.7282	0.8528	0.9081	1.8691
25.383	14.8671	17.8642	17.271	9.2533	21.7443	0	3.35	2.4879	1.1633	0.6424	0.7942	0.8895	0	1.5021	0	1.232	2.4089
22.1159	13.2775	22.7472	15.854	12.4045	20.0987	1.7253	0	4.1139	0	2.6004	0	0.7218	1.6702	0	0	0	3.6456
21.3018	9.3958	27.4488	18.7903	10.5113	19.069	2.613	0.1732	3.0548	2.6031	0	0	1.4383	0.9008	0.0539	1.1736	1.3554	1.1201
19.7428	11.2827	27.1305	18.567	12.0026	17.8163	4.6064	0.417	0.8261	0	1.0241	1.5814	0.0791	2.3142	0	0	0	3.6494
15.4833	15.1202	27.566	18.4717	10.8893	19.029	1.6303	3.9697	0.2523	1.6028	1.0033	0	0.5797	0	1.8145	0	0	3.6505
17.8328	14.4692	25.9386	13.2421	9.5228	25.6319	1.3771	0.7069	3.7684	0.694	1.7269	0.1865	1.109	0.5317	0.7539	0.3512	0.9197	2.3813
29.1807	13.1368	15.934	8.658	22.0161	17.7489	3.0726	0	2.7857	0.4606	0	2.1469	1.1636	1.2311	0	3.2371	0.4156	0
21.4802	16.9251	19.85	19.3737	5.1027	24.2222	1.814	0	4.0444	0	2.6075	0	0.6719	1.4208	0.3022	0	1.7998	1.8531
16.1569	23.0476	19.0725	15.5732	9.841	23.3133	1.393	0	4.4684	1.1876	0	1.421	1.0389	0.0281	1.328	2.3995	0	1.2547
27.4896	16.1783	14.6324	21.9341	13.5304	13.3356	4.1823	0.962	0.7315	1.546	0.334	0.7286	0.712	1.6832	0	1.3503	1.205	1.1005
22.513	12.4957	23.2956	19.0379	13.1215	16.6612	3.821	1.1928	0.8667	0	0.3173	2.2926	1.1703	1.2256	0	1.999	0.0625	1.5949
19.804	13.4527	25.0672	12.7707	9.9397	26.143	0.6243	3.4401	1.8175	0	2.3059	0.3043	0.2533	0.9116	1.2323	1.1864	2.4711	0
17.2213	17.2213	23.8879	21.317	8.862	18.7199	3.2691	0.5493	2.0642	0	0	2.6103	1.7781	0	0.6204	0	0	3.6613
17.3816	15.0123	25.9593	18.0327	11.0697	19.8485	3.8097	0	2.073	0.7969	1.4783	0.3352	0.7263	1.1206	0.5523	0.6495	1.295	1.7172
20.8253	11.5812	25.9928	11.4024	13.9853	23.5863	4.1056	1.7772	0	0.6928	0.4744	1.4447	0.4122	1.072	0.9157	3.1254	0.3502	0.19
18.2429	12.7411	27.4548	16.631	13.0928	19.2565	3.5748	0.9307	1.3781	1.2506	1.0013	0.3604	1.1612	0.8883	0.353	0.2954	1.4166	1.9565
18.9659	19.07	20.4595	24.7743	8.1313	16.1438	0.8606	2.2356	2.7938	0	0	2.6125	1.0821	0	1.3209	0.2758	2.2353	1.1632
20.4678	21.3937	16.6469	18.3683	15.5999	15.0828	4.0359	0	1.8692	0	1.3651	1.2476	0.8921	0	1.511	1.0202	1.6609	0.9942
15.648	17.543	25.4002	12.1421	16.0541	20.892	3.6904	2.2147	0	1.0415	1.0057	0.5675	0.9996	0	1.404	0.397	1.1365	2.1437
25.1363	9.9265	23.5629	16.6459	10.1785	22.2681	1.9293	3.4158	0.5611	0.3557	0	2.2604	2.2275	0.179	0	3.0625	0	0.6188
18.5801	18.0177	22.1279	18.0722	10.9742	20.1345	2.0191	0.3587	3.53	2.2469	0	0.3708	0.2729	2.1337	0	1.1807	2.5064	0
19.083	19.2849	20.4262	17.2689	8.5876	23.4343	1.67	0.9081	3.3375	0	2.3322	0.2859	0.8614	0.47	1.0755	1.0131	0.7861	1.8904
24.0339	7.1247	27.6375	15.9276	11.8641	21.5961	1.3724	0	4.5455	2.0529	0	0.5664	0	1.5266	0.8804	1.0126	1.3527	1.3247
23.0267	20.5361	15.3694	17.1325	14.3575	17.9633	2.3791	1.204	2.3468	1.0638	1.5556	0	0.1026	0.1532	2.1517	0	0	3.6981
18.4019	12.8378	27.7514	21.0786	14.8717	13.5243	0	0.6107	5.3293	1.3963	0	1.2232	0	0	2.4079	0.1768	3.3446	0.1768
26.7769	13.7701	18.4459	18.0141	14.5137	17.1265	2.2469	2.3939	1.3042	0.8066	1.8141	0	0.4385	1.4592	0.5103	0	3.6988	0
12.8801	15.8801	30.3125	19.5683	13.1721	16.9948	2.3125	0.472	3.1666	0.2102	0.4009	2.0107	0.5607	0.6281	1.2196	0.1768	0.1196	3.4044
19.2861	13.8475	25.9479	18.3358	8.8005	22.6614	1.0028	1.0653	3.8841	1.0561	0	1.566	1.3229	0	1.0858	1.4899	0	2.2214
21.7987	8.6824	28.6331	20.474	11.8126	17.5177	2.9213	2.4118	0.6233	0	2.6221	0	0.3047	0.9864	1.1177	0.6835	3.0324	0
17.6113	12.8583	28.6463	15.548	11.7561	22.5669	2.7523	2.6636	0.547	1.2677	1.3556	0	0	0.1261	2.283	0	0.4911	3.2267
21.7487	13.6449	23.7342	16.5655	8.6897	24.6472	1.9307	0.776	3.2575	1.3269	1.2974	0	0	1.6751	0.734	0.4089	1.0185	2.2977
24.2725	15.4732	19.3974	16.7155	11.3513	21.9495	0.1973	4.4753	1.2971	0.0575	2.5678	0	1.6286	0.7806	0	0	1.6531	2.0731
9.9754	28.0675	21.1418	14.7731	9.8217	25.4245	3.1168	0.409	2.4448	0.415	1.8384	0.3734	0.3703	2.0392	0	2.9347	0	0.797
21.4869	15.8445	21.8562	22.1127	8.8306	19.2423	2.8194	0	3.1526	0.662	1.0553	0.9113	0.4661	1.2619	0.6824	0.4235	0.1484	3.1737
23.499	16.4095	19.299	15.9095	9.058	25.246	3.2647	1.069	1.6419	0	1.9397	0.6903	0	2.4114	0	1.5677	1.4378	0.7432
21.8725	17.3729	20.0222	14.3486	8.2803	27.607	0.875	1.305	3.7971	0.2377	2.3924	0	0.9802	0.8381	0.5935	1.01	1.1301	1.6091
24.0928	18.8114	16.4148	24.7259	14.2176	11.293	3.5824	1.0472	1.3506	1.4985	0.1575	0.9742	0.0073	2.406	0	2.2144	1.5359	0
23.6534	25.788	9.9312	16.365	9.4386	24.4386	1.7226	2.4919	1.7664	1.8798	0.7518	0	2.4136	0	0	3.7523	0	0
22.0674	13.2938	24.0528	15.801	4.3102	30.1491	2.4489	1.6219	1.9103	0.2924	1.3123	1.0276	0.9338	0	1.4807	3.7255	0.0399	0
25.4951	10.503	23.4379	17.8782	13.7938	18.6339	0	1.1236	4.8617	0.2987	0.4554	1.8792	0.3293	0.7024	1.3837	1.8346	0.63	1.301
15.9403	18.9867	24.5238	19.0922	12.1616	19.1133	4.9755	0.2407	0.7889	0	0	2.6339	0.5567	0.9125	0.9463	1.907	0	1.8621
22.6539	18.2332	18.5843	17.7811	9.3196	23.2713	1.2305	0	4.8039	0	1.3996	1.2374	0	0.8883	1.528	2.417	1.3522	0
15.7778	20.2222	23.5319	26.5358	10.3453	13.4923	3.6338	2.4014	0	2.6373	0	0	0.3553	1.2231	0.8385	2.0623	1.7086	0
26.0122	16.575	16.9978	18.4601	9.1911	22.7587	0	4.4799	1.5636	0	0	2.6389	1.6549	0.7632	0	0.7335	0.1423	2.9042
17.7724	12.6021	29.2152	16.2194	8.9667	25.4246	1.9618	1.8014	2.2865	2.0289	0	0.6108	0	1.4286	0.9901	1.2144	1.7242	0.8428
18.8638	19.459	21.3181	14.727	11.9075	23.9954	1.6393	2.4691	1.9481	0.5337	1.5024	0.606	0	2.4199	0	0.7671	1.0025	2.0222
23.4762	12.0015	24.1684	16.7047	14.8867	19.0731	0.9872	3.3691	1.7068	1.9659	0	0.6771	0	0	2.4201	0.4816	1.3756	1.9392
22.8453	16.0737	20.749	15.535	12.6182	22.5822	1.2538	3.014	1.7985	1.4682	0.2854	0.8894	1.7364	0	0.6837	1.1341	2.2829	0.3797
23.3164	9.5572	26.8129	18.9355	12.7688	19.036	3.4053	0.1084	2.5536	1.9659	0.2476	0.4306	0	0.862	1.5581	1.8681	0.1395	1.7926
16.2401	17.4758	26.0191	15.0842	11.514	24.1886	1.1748	1.9398	2.9535	1.7809	0	0.8638	0.1738	1.4053	0.8425	2.1149	1.0791	0.607
20.402	15.3887	23.9508	21.7012	7.0318	22.0822	1.8494	0.8305	3.3896	0.1415	0.1707	2.3332	1.367	0	1.055	0.419	1.4588	1.9238
20.7116	14.1409	24.9252	18.3743	14.3919	18.1128	1.6061	1.8378	2.6271	1.1347	1.3471	0.1639	0.6759	1.747	0	2.1303	0	1.6787
24.1665	11.9106	23.7664	16.8903	2.521	31.4893	3.8319	0.1462	2.0942	1.0008	0	1.6479	0	2.4231	0	3.8169	0	0
23.0396	14.5452	22.2691	18.8544	17.1471	14.9835	0.5748	1.3644	4.1358	0	0	2.6494	0.3671	1.0285	1.0285	0	1.7457	2.0721
20.2816	15.5726	24.0536	17.4405	7.4405	26.1534	3.0352	1.4578	1.5888	0.9503	1.3542	0.3449	0	2.4241	0	0	2.0608	1.7667
23.9241	19.4306	16.5653	15.0924	14.4996	21.4827	3.8844	0.636	1.5635	1.6972	0.8632	0.0901	1.7396	0	0.6863	1.6315	1.1775	1.0195
25.7641	14.9567	19.2335	17.9118	11.7918	21.4054	1.5274	2.0183	2.5647	0.7407	0.1978	1.713	0	1.7829	0.6435	1.2437	1.8513	0.7368
19.149	13.6426	27.247	16.3247	16.6195	18.1692	1.5511	1.4833	3.0778	1.4623	1.19	0	1.2096	0	1.2173	1.4754	1.2671	1.0923
23.842	24.6484	11.6079	22.6169	8.8664	19.6405	0	3.7109	2.4023	2.6533	0	0	0	2.4272	0	1.4369	0	2.3984
19.7454	16.7893	23.5847	21.9896	9.7499	19.3901	0	2.8636	3.254	0.0234	0.3329	2.298	0.9329	0.4035	1.0916	3.7923	0	0.0484
23.0989	13.6637	23.3586	17.2997	13.1576	20.7111	4.1903	0.7599	1.1674	0	2.6545	0	1.7969	0.4154	0.2167	1.1687	2.68	0
18.5915	9.092	32.4845	15.0902	15.4867	20.6477	0	1.3385	4.7817	1.2324	0.9337	0.4901	1.8098	0	0.6193	1.7487	1.5187	0.5844
31.9223	18.8402	9.4223	24.5792	11.4108	15.2542	2.7902	1.1616	2.1791	0.6487	0.6004	1.4075	0	1.9683	0.4608	0.6878	0.2219	2.9528
20.6741	15.8484	23.6922	22.2484	14.8279	14.2249	2.6667	0.6543	2.8279	0.5702	0	2.0868	1.3885	0.3016	0.7415	1.515	0.7856	1.5628
20.5187	11.4278	28.3056	15.7017	11.0311	24.6993	1.5091	1.4749	3.1656	1.5957	0	1.0619	1.4777	0.2636	0.6904	0	3.0357	0.8295
21.0686	16.3551	22.835	18.9023	8.4793	24.125	2.7993	1.4185	1.933	2.6577	0	0	0.3707	2.0634	0	0.4867	1.4025	1.9786
25.7578	14.0034	20.5197	16.5352	13.9437	21.0684	2.0273	0.4278	3.6962	2.658	0	0	0.9724	1.4618	0	0.7313	1.1975	1.9408
17.0864	17.0535	26.1469	20.3448	12.6628	18.544	1.7357	3.424	1.0062	0	2.658	0	1.7082	0.7262	0	2.0243	1.3609	0.5052
27.4245	10.1881	22.7167	20.0056	11.6868	19.9009	3.2607	0.1583	2.7503	2.3947	0.2637	0	0	0.8019	1.6327	1.677	0.7899	1.4241
15.8092	11.5501	32.9756	22.6516	8.2766	20.6674	4.8931	0.8722	0.4155	1.5874	0	1.0718	0.4748	1.0763	0.8837	0	3.8914	0
22.5108	20.1779	17.6466	17.7962	13.5546	20.2753	0	2.2063	3.9872	2.1158	0.5441	0	0	0.2605	2.1749	1.3699	1.3072	1.2195
21.1597	12.0741	27.1548	14.7137	11.8381	25.086	1.7234	1.0042	3.4733	1.0161	1.527	0.1174	1.6232	0	0.813	1.1454	1.6823	1.0767
19.7795	11.7667	28.8585	17.9148	11.6648	22.0668	1.7013	1.7665	2.7395	1.7535	0	0.9078	0.2974	2.0086	0.1316	0	2.2246	1.6826
23.0481	15.9053	21.4608	17.6067	15.448	18.6172	2.4453	3.2677	0.4968	0.5461	1.8139	0.3018	2.0631	0.3752	0	0	3.9177	0
17.202	17.3669	25.8495	20.9952	11.7294	19.0044	1.7096	0.8874	3.6224	2.6389	0	0.023	2.2916	0	0.1479	1.4135	1.8335	0.6752
14.9436	13.4012	32.0821	22.488	11.7733	17.5148	3.8617	0	2.373	1.4236	1.2384	0	1.5123	0.9275	0	0	0	3.9237
20.0897	10.7604	29.6027	16.0163	7.2361	28.6217	3.3743	2.4274	0.4417	0.7252	1.9373	0	2.0357	0.2866	0.1187	2.9432	0.508	0.4778
18.2536	20.3098	21.9223	19.5191	9.921	22.455	1.2909	1.7572	3.2001	1.1896	1.4743	0	0.102	0.3226	2.0166	1.721	2.2101	0
21.255	12.0941	27.1385	21.9152	13.5661	16.4365	3.1917	1.2721	1.813	0	2.6484	0.0169	0	0.7706	1.6708	2.9127	0.5032	0.5195
17.0803	17.7016	25.7476	20.328	13.1229	18.4851	3.003	1.2096	2.0728	1.6441	0.5694	0.4534	1.5508	0	0.8906	1.5849	2.3535	0
16.2938	14.5317	29.8464	22.9434	11.683	17.3318	2.3248	1.6572	2.3084	0	0.6849	1.9842	0.2008	1.7037	0.5374	1.0154	1.0959	1.8302
20.134	12.9111	27.6528	15.1889	12.6411	24.2168	1.7227	1.7054	2.8634	1.1147	1.5548	0	1.1234	0.682	0.6365	1.4191	1.1744	1.3494
20.9235	14.4949	25.3014	20.3451	9.9183	21.8612	2.5451	2.8417	0.9107	2.6074	0	0.0629	1.0502	0	1.3921	1.2667	1.4835	1.2
26.4069	12.5702	21.8294	21.4168	9.9009	20.8319	3.7728	2.2646	0.2604	2.6712	0	0	0.5931	1.8496	0	0	1.4859	2.4643
23.4669	11.8849	25.4725	20.2328	6.5571	25.3711	1.7783	1.9904	2.5494	0.3158	0	2.3556	0	0	2.4434	3.1682	0.3036	0.488
14.3807	20.791	25.6711	19.5029	8.648	24.06	3.6559	0	2.6644	2.6738	0	0	0	0.958	1.4861	0	2.3607	1.6016
22.7325	14.0547	24.1204	21.486	20.1702	10.5548	0.829	3.3525	2.1496	0	1.3057	1.3689	0.6238	1.2097	0.6112	0	0	3.9656
20.5175	16.821	23.5839	18.2537	9.1324	24.8622	2.1194	1.2554	2.9581	0	0.3317	2.3431	2.4452	0	0	1.7317	0	2.2566
16.0509	17.6346	27.25	19.6805	10.0298	22.5859	0	2.0962	4.2454	0.5897	0.7318	1.3553	1.1569	0.9511	0.3375	0	3.9887	0
24.5742	14.032	22.334	19.2099	9.161	23.9267	0	1.9318	4.413	0.8658	1.8112	0	0	2.4481	0	1.6714	2.2599	0.0611
24.9866	10.6077	25.3702	19.2876	10.2224	22.7925	1.4807	1.3022	3.5659	2.6771	0	0	0	1.2874	1.1609	0	2.5679	1.4308
20.0403	19.7584	21.1686	16.1949	14.8041	21.3081	2.0284	1.7086	2.6132	0	2.1333	0.5438	2.4483	0	0	0.1784	0.9438	2.878
29.2012	11.9421	19.8285	15.5694	13.3385	23.4745	3.2314	1.3623	1.7577	1.1201	1.2178	0.3404	0	1.6928	0.7562	0	1.7658	2.2373
25.9832	11.6552	23.3391	15.372	13.4702	23.6069	0.028	3.6843	2.6411	2.2651	0.4136	0	0.4667	0.1057	1.8773	1.2894	1.6581	1.0638
18.6637	13.8496	28.5666	19.3218	5.7727	27.3751	2.8573	2.046	1.4564	0	1.819	0.8597	0	2.3152	0.1354	1.3172	2.6972	0
19.0392	15.3217	26.7574	18.4974	9.0326	24.9486	1.1721	0.0931	5.1019	1.9624	0.7168	0	1.1508	0.6475	0.6528	1.9418	1.1753	0.9001
17.1966	18.2004	25.7247	25.0641	6.205	21.2219	2.0541	2.1091	2.211	0	0	2.6799	1.5531	0	0.8983	1.601	1.5514	0.8654
26.1662	15.2627	19.7349	24.7147	12.974	14.8282	2.4605	0.4868	3.4312	0.0037	1.2813	1.3963	0.0859	0.058	2.3078	1.596	2.4222	0
13.8332	15.7008	31.6604	12.9218	11.4738	28.1362	3.748	0.3196	2.3164	0	2.6572	0.0245	1.5096	0.7049	0.2385	1.8581	2.1696	0
19.594	18.2162	23.3908	16.3171	8.6058	27.6432	3.9397	0	2.4516	1.7049	0.5004	0.4775	0	1.8639	0.5901	4.0291	0	0
26.2131	10.6958	24.2925	20.246	9.0158	23.3187	0.2172	4.2705	1.9043	0	1.2729	1.4103	0	0	2.4543	1.2679	2.6888	0.0747
9.1319	28.4975	23.5913	9.8808	13.7494	28.9594	2.6763	0	3.7203	1.1586	0	1.5265	0	0	2.4544	1.9944	0.1585	1.879
20.4362	17.2362	23.552	14.798	10.3915	27.4067	1.7936	3.1838	1.4325	0.8582	1.8285	0	0.1587	1.5592	0.7369	2.0694	1.65	0.3197
20.2804	16.3757	24.5962	17.6851	9.7579	25.1921	1.2863	1.9385	3.1885	0.7156	1.9727	0	1.1858	0.03	1.2392	1.3609	0	2.6794
18.8218	18.7544	23.735	18.0382	19.3944	15.2663	3.3816	1.7872	1.2479	0.2379	1.1248	1.327	0	1.9413	0.5137	0	1.0418	3.003
20.9274	26.0631	14.3253	16.4	13.2627	23.2627	1.7861	2.4077	2.2245	0.8374	0.5502	1.3023	0.5326	1.9233	0	0.4458	2.7886	0.8107
23.5579	11.3619	26.4577	21.6005	12.0478	19.2889	3.8697	1.9154	0.6384	1.853	0.8369	0	0.2687	1.4109	0.7766	2.7793	0	1.2659
19.6078	11.5385	30.2326	13.7176	11.2449	28.0042	3.1026	0	3.3267	0.5673	2.1227	0	0	2.4592	0	0	1.4389	2.6133
19.6998	11.8547	29.9074	18.1702	10.2393	24.6504	2.9394	1.0636	2.4292	0	2.6904	0	0.7191	0.8793	0.8611	1.0911	0.5962	2.3672
20.7627	18.0179	22.7773	17.5917	16.7607	18.7204	1.8061	0.5376	4.1002	1.1269	0	1.564	1.1522	1.3074	0	2.1363	1.1391	0.7811
22.5569	19.555	19.4529	19.8936	10.3511	22.853	0.6448	0.2664	5.5636	2.6932	0	0	1.6406	0.8039	0.0159	0	3.1803	0.8848
17.9252	16.6188	27.095	17.959	12.0833	23.1124	0.7601	3.2042	2.5135	1.4284	1.265	0	0.3293	1.7289	0.4026	1.7858	0.8332	1.4465
23.5605	16.2912	21.8026	16.5208	16.737	20.0624	2.3834	3.0358	1.0609	0.7049	1.9896	0	1.2925	0.8054	0.363	0.7611	0.9064	2.3992
20.1248	11.3652	30.3103	26.8951	11.9329	14.5209	0	2.643	3.8447	0.5176	0.0162	2.1611	0.0889	0.4369	1.9351	0.7206	3.3511	0
20.393	18.909	22.5234	18.9163	13.7353	20.842	1.3397	3.0863	2.0751	1.6898	1.0051	0	2.4619	0	0	0.6701	0	3.4044
19.2693	15.754	26.8862	16.3942	10.074	27.2016	2.2769	0	4.2269	1.4698	0	1.2274	0	1.1977	1.2682	0	0.3662	3.7179
22.4803	15.1457	24.3825	13.742	11.0213	28.9355	0	4.4695	2.052	0	0	2.6994	1.0294	0.5294	0.9076	0.6099	2.2065	1.2707
26.3809	13.3704	22.3	21.2787	12.75	19.7697	2.4331	0.8972	3.1964	0	2.0606	0.6392	0.7566	1.7104	0	0.0621	2.0236	2.0063
22.5603	14.8387	24.6986	18.43	13.9699	21.4411	3.3128	2.7082	0.5178	0.7864	0	1.9142	0.5583	1.5622	0.3466	0.2128	2.7724	1.1076
14.6726	13.6098	33.832	15.6794	14.9106	23.2709	3.5221	0.844	2.1801	0.6163	0.9008	1.1842	2.4672	0	0	0	2.8197	1.2738
25.1109	14.107	22.9283	18.5837	13.9323	21.3474	4.682	1.1586	0.7058	1.2421	0.0906	1.3687	0	1.3249	1.1431	3.1984	0.8958	0
20.5972	16.2334	25.421	17.5293	15.8962	20.4473	3.5673	0.8127	2.1726	1.9146	0.7891	0	1.1511	1.3175	0	1.9847	1.4086	0.7012
16.936	21.925	23.4508	26.826	13.5322	13.5427	0.2752	2.3361	3.9557	2.7038	0.0011	0	0	1.1306	1.338	2.5641	1.5306	0
26.7238	12.4738	23.1424	20.9132	6.102	26.9449	3.4552	1.8712	1.2435	0.5269	0	2.1788	2.095	0.3741	0	1.994	1.9749	0.129
23.4126	16.8243	22.1335	20.218	12.7053	21.1063	3.479	0.4947	2.6108	1.0904	0.4778	1.1392	0.311	2.0587	0.0995	1.1795	1.8136	1.1071
26.436	16.2597	19.6763	17.0998	14.0389	22.9035	1.177	4.2594	1.1527	1.5325	1.1755	0	0.4698	1.8242	0.1763	1.0582	1.0753	1.9704
29.4937	15.5459	17.3374	21.0233	12.6337	20.5141	3.3907	0.5692	2.6302	1.407	0.1007	1.2014	0.0702	1.0659	1.3351	0	0	4.1104
20.7955	17.0076	24.5833	12.4521	13.3261	28.4179	1.5022	2.6817	2.407	1.5722	0.238	0.8994	0	1.5347	0.9366	1.6402	1.222	1.2517
20.8276	16.9577	24.6087	23.2367	8.9198	22.1029	2.3355	1.0856	3.1718	1.9969	0.0215	0.6916	0.499	0.5734	1.3992	2.2001	1.9191	0
24.0269	10.1038	28.304	19.3192	8.6717	26.2695	2.6988	2.9369	0.9577	1.1438	0.1935	1.3751	1.9107	0.5624	0	2.0444	0.1306	1.9453
21.3848	12.5881	28.5939	20.2356	16.314	17.7846	0	2.3052	4.2989	1.2927	0	1.4209	0	0.4042	2.0695	0	2.7567	1.3696
22.3358	16.43	23.8226	19.8881	11.2772	23.209	1.6545	1.3707	3.5823	0	0	2.7145	1.3389	0.4167	0.7185	1.9498	0.6078	1.5772
16.5877	11.8903	34.1803	12.1951	12.5	29.8701	2.9197	3.481	0.2094	0	2.7155	0	0.5521	1.0715	0.8514	0.4738	1.8335	1.8283
20.9507	19.2578	22.4716	23.0872	14.0126	17.5883	0.577	0	6.0348	1.4994	0	1.2173	2.3539	0	0.1233	0	0.1821	3.9576
21.9595	15.2914	25.4355	21.1935	14.0919	19.4381	3.0315	0	3.5911	0.9545	1.194	0.5684	0	0.9978	1.4811	2.9702	0.4717	0.6986
20.5191	6.7691	35.4069	15.3395	13.2219	26.175	1.8593	2.1043	2.664	0.5536	0	2.1636	0.1261	2.2682	0.0848	1.1119	1.4656	1.564
23.1502	16.8793	22.6913	19.4293	16.6223	18.7119	2.0619	3.1342	1.4349	2.7181	0	0	1.009	0.2204	1.2496	0	1.8857	2.2561
16.5797	14.9645	31.1919	24.9902	9.9318	19.883	2.8278	2.1241	1.6882	1.5044	0	1.2142	1.1669	0	1.3138	0.7619	1.4311	1.9601
22.7794	13.0248	26.9664	14.6067	12.3077	27.9412	1.654	4.1132	0.8751	0.5922	2.1269	0	2.0979	0.3831	0	1.7171	2.4367	0
16.189	22.074	24.6281	24.6059	8.5111	21.7902	1.3563	2.0661	3.2219	1.815	0.1221	0.7827	1.1192	1.3623	0	0.3184	0	3.8399
15.6793	20.549	26.6633	19.6772	16.0292	19.2432	2.3326	2.9673	1.3457	1.2697	0.284	1.1661	0.1809	2.3009	0	0.5931	1.312	2.2589
23.1781	17.9055	21.8648	24.4119	6.5283	24.0118	0	0.6879	5.9603	0	2.197	0.5236	2.4821	0	0	2.5422	1.6261	0
17.6798	8.8608	36.4839	17.3409	11.0394	26.5809	1.6226	0	5.0405	1.2045	0.3536	1.164	0.4874	1.9962	0	3.9785	0	0.1923
28.5997	12.7718	21.7098	16.3762	18.9628	19.7253	2.9016	3.7637	0	2.4649	0.1369	0.1206	0	1.5806	0.9032	1.526	1.9699	0.6812
15.2778	23.0159	24.8016	20.0954	5.5409	29.4701	3.8	1.7002	1.1741	0.414	0.6982	1.6108	0	2.4843	0	1.1813	0.3803	2.6162
23.2546	16.563	23.297	23.2153	11.4261	20.6685	2.3542	0.1584	4.1642	2.0619	0.6623	0	2.1427	0	0.3437	1.0237	1.0641	2.096
22.4278	12.9485	27.8074	20.7113	13.072	21.5319	0.9142	0	5.7712	0.496	1.8362	0.3932	0.4093	0.9093	1.1679	2.4294	1.7599	0
26.8669	17.4398	19.0188	19.3727	9.4926	26.4996	1.3118	1.6015	3.7734	1.1285	1.5674	0.0301	1.9553	0	0.5319	0.4891	1.2735	2.4305
22.461	15.7633	25.1266	23.539	11.3049	20.6818	2.055	1.3791	3.2885	0.8029	1.0644	0.86	0.3914	0.5364	1.5615	2.0258	1.798	0.3794
23.4727	9.9381	29.9434	12.7989	19.0378	23.7246	3.7923	2.4436	0.4931	0.3145	1.1024	1.3123	0.8175	0.8526	0.8224	1.9543	0.8326	1.4269
22.4698	14.5248	26.3618	18.7901	14.8699	21.916	5.0475	0.7325	0.9539	0.2399	0.0304	2.4594	0.6619	1.3774	0.4537	0	3.6577	0.5629
19.3063	21.8108	22.3164	24.434	9.3381	21.8094	0.1549	3.9144	2.6678	0	2.6686	0.0628	0.3938	0.839	1.2606	2.6364	0	1.5915
18.5069	13.2847	31.6648	22.0044	19.0334	14.5707	3.0916	2.4932	1.1551	0	2.7315	0	0.0987	2.3952	0	1.2394	0.2161	2.7782
19.2423	9.4427	34.7739	21.6541	11.7027	22.2845	1.8789	1.3404	3.5221	0.8247	0.2197	1.689	0.6338	0.5662	1.2947	0.4524	1.2798	2.5054
23.5988	9.4119	30.466	23.9516	10.7471	20.9611	2.2085	2.8038	1.7299	0	1.7087	1.025	0	0.2442	2.2509	2.736	1.505	0
24.1877	13.2445	26.0891	23.7302	15.8454	16.0907	1.8277	4.917	0	0.4224	1.8435	0.4694	0.4613	1.16	0.8743	0.9473	0.2233	3.0721
27.8036	11.7919	23.9511	17.9082	9.1516	28.6099	0	4.6143	2.1304	1.3271	0.7789	0.6297	0.9879	0	1.509	3.8925	0	0.3525
26.8472	12.6902	24.049	23.7698	11.0763	20.8403	4.2011	2.2963	0.2555	2.2988	0	0.437	0.7055	1.1954	0.597	2.4502	0.8827	0.9148
14.7798	25.3725	23.4474	16.2253	11.6323	27.8533	1.0628	0.3909	5.3005	1.016	0.486	1.234	0.9552	1.067	0.4762	0.7095	1.2622	2.2877
17.1721	10.1849	36.2699	24.2612	8.7412	22.7295	6.7714	0	0	2.0134	0.3141	0.4099	0.8295	0.6948	0.9761	0.4264	2.4096	1.4306
24.6135	16.6243	22.3976	23.5502	15.6917	16.4981	4.927	1.8643	0	2.7387	0	0	2.5017	0	0	2.5758	1.4746	0.2169
26.6614	12.3997	24.6292	20.3693	7.5142	27.8578	4.8523	0	1.9466	1.5175	0	1.2214	1.4121	0	1.0909	4.2699	0	0
18.2057	15.7502	29.7677	19.7092	12.8088	23.2353	2.7527	0.409	3.6534	2.7403	0	0	0	0.624	1.8797	0	0	4.2708
21.0289	16.5185	26.2111	21.8147	13.0614	20.9326	1.9446	2.5749	2.2963	0.5719	1.1525	1.0199	0.1471	1.1185	1.2383	1.4638	1.4337	1.3757
23.7861	15.3414	24.6596	19.2466	11.7044	24.9033	0.9281	2.032	3.8593	0.5149	0.571	1.6587	0.5877	1.9181	0	0.1992	4.0749	0
18.2084	17.5435	28.0717	17.5044	14.4642	23.9512	0.6467	0	6.1767	2.2655	0.0188	0.4612	0	1.4866	1.0207	1.8314	2.4434	0
27.9131	9.091	26.8458	28.1084	12.3438	15.474	0.8619	5.967	0	1.2871	0.5353	0.9237	1.0389	0.2824	1.1886	0.5265	1.5673	2.1814
28.3887	15.567	19.92	14.7036	15.1322	26.219	0.4331	4.4792	1.9256	0	2.7475	0	2.2749	0	0.2367	0	4.2753	0
16.0768	30.0414	17.8031	22.6526	19.812	13.6633	1.6271	3.4766	1.7351	0	0.9728	1.7756	1.1003	0	1.4117	1.1518	1.0368	2.088
18.833	17.9954	27.0935	18.1788	9.2034	28.8077	3.2282	2.6496	0.9663	0	1.8589	0.8896	1.3746	1.1375	0	2.4782	0	1.7995
20.3437	12.8069	30.7868	21.1746	12.6518	22.5137	1.284	3.5283	2.0323	0	2.1961	0.553	0.9505	1.5635	0	1.9211	2.0379	0.3206
24.0556	15.8556	24.0556	16.9738	12.9065	26.4867	0.9388	1.4648	4.4437	0.6287	0	2.1207	0.8445	1.5192	0.1505	0	2.0128	2.2689
28.7714	14.8258	20.3814	17.7769	8.2065	30.3876	0	3.3767	3.4735	0.6305	0	2.1196	1.0469	1.4675	0	2.8958	1.3706	0.0157
23.1173	13.4252	27.484	20.8183	16.6144	19.0267	3.2487	3.6053	0	0	2.7501	0	0	0	2.5163	0.7523	0.7108	2.8191
25.7954	17.0866	21.1982	18.2815	8.5277	29.7254	3.5286	1.1798	2.1562	0.8071	1.9433	0	1.8889	0.2862	0.3413	1.7583	0.2544	2.27
12.5107	21.2091	30.363	19.3989	14.0007	23.2221	3.2964	2.4722	1.0986	1.2501	1.0358	0.4652	0	1.9397	0.5776	1.8644	0.4829	1.9497
20.0252	14.1843	29.8779	18.5536	19.1346	19.0048	3.8959	0.5108	2.4626	0.436	1.8356	0.4804	0.7372	0.4462	1.3355	2.6587	1.3225	0.3189
26.414	12.5266	25.1627	16.4801	13.3751	26.8777	1.0032	3.8524	2.0193	1.541	1.0356	0.1764	0	0.8958	1.6233	0.4261	1.3865	2.5088
18.6749	25.1475	20.2864	18.8959	9.9493	27.9687	1.9646	1.7881	3.1281	1.9744	0.7801	0	1.1949	1.3247	0	0.3389	3.9916	0
28.6413	25.1448	10.3877	27.991	12.5701	16.2857	3.3556	0.5976	2.9323	0	2.0729	0.6837	0.9368	0.8061	0.779	1.6289	0.7884	1.9157
19.3887	20.695	24.1683	23.6079	10.8019	22.4505	1.642	0.723	4.5242	0	0.9386	1.8182	1.4353	0.0644	1.0228	1.5314	0	2.8031
23.1358	15.238	25.951	26.4011	16.6417	13.9011	4.2378	1.0035	1.6556	0	0	2.7583	1.326	1.0536	0.1447	2.1683	0.634	1.5336
23.5592	12.1023	28.7257	27.2854	9.2138	20.445	1.164	2.6275	3.1122	2.759	0	0	0.2414	0.2071	2.0759	0	1.8625	2.4739
20.4603	15.996	27.953	17.2791	14.424	25.2589	3.945	2.0684	0.8999	0.6942	1.1341	0.9319	0	2.5244	0	0	3.3832	0.9601
19.9266	17.293	27.2022	18.8299	9.2803	28.941	3.8257	1.5782	1.5131	0.8427	1.9194	0	1.9233	0	0.6015	3.4249	0	0.9222
22.84	15.8737	25.7245	15.2638	17.1035	24.6886	1.5276	0.387	5.0024	2.7623	0	0	0.5592	1.3684	0.5974	0.743	0.5013	3.1049
19.4964	18.7794	26.192	19.6425	15.5977	21.8379	0.4672	3.9087	2.5423	1.9582	0.2329	0.5728	0	2.4264	0.0988	1.5053	2.8524	0
26.1518	12.825	25.5167	15.9067	13.6356	27.6445	2.5277	2.8671	1.524	2.7649	0	0	1.6931	0.8325	0	1.7523	2.4102	0.1957
17.987	20.9174	25.5907	22.0134	8.066	27.1086	1.1355	0	5.7872	0.4022	1.2467	1.1166	1.7144	0.6927	0.1188	1.6236	0.365	2.3816
23.9117	14.6434	25.9866	20.4531	16.1619	20.6608	2.7777	0	4.1487	0	2.1354	0.6307	0	0	2.5264	2.7238	0.6085	1.0426
18.2024	19.5231	26.8343	20.6841	15.4398	21.1672	3.2771	1.4137	2.2411	0	2.767	0	1.4437	1.084	0	0.847	0.9539	2.5836
22.9628	15.9873	25.6201	20.3517	12.4746	24.7296	4.0255	2.9119	0	1.6052	1.1631	0	2.5286	0	0	1.7862	1.5195	1.0803
26.6046	10.1027	27.9048	20.3867	17.8443	19.3398	1.7188	2.9586	2.2806	1.3263	0	1.4439	0	0.5905	1.9384	0.5134	3.26	0.6132
26.8104	13.5999	24.2104	13.3873	13.3873	30.8979	1.7671	3.5375	1.6595	0	2.582	0.195	1.623	0	0.9064	2.0902	2.3042	0
28.1851	14.9524	21.4951	21.6536	12.0678	23.9514	3.175	0	3.7942	1.501	1.2759	0	2.1727	0.3583	0	0.9916	1.5763	1.8297
12.4124	26.9285	25.3156	22.0958	18.1251	17.4727	1.5643	4.6682	0.742	0	2.7804	0	0.1065	1.8853	0.5397	2.397	0	2.0068
29.4699	12.7359	22.5038	14.2368	13.6882	29.7765	5.0804	1.8998	0	1.7091	0	1.0716	1.6985	0.4012	0.4328	2.0401	1.6771	0.687
28.8451	9.5594	26.3451	20.8408	12.006	24.8655	3.914	2.0026	1.0644	1.7412	0	1.0409	0.8263	0	1.7102	0.46	0	3.9451
19.3231	19.9408	25.4937	17.3357	18.7508	21.6461	3.1097	0.603	3.2778	1.0348	0.7362	1.0119	0.359	2.1781	0	0	2.6749	1.7303
27.2127	19.8392	17.7153	27.9573	13.7571	16.0506	2.6061	4.3854	0	0.3649	1.274	1.1442	0.106	1.3423	1.0892	1.4058	1.7202	1.2997
26.2021	17.2085	21.3686	16.0819	13.7009	27.9866	5.2353	1.7602	0	2.7839	0	0	0.9821	0	1.5554	2.9985	0.1799	1.2485
24.6017	21.2635	18.9413	14.9157	16.0726	26.8117	2.5295	0.7603	3.7223	1.7258	1.0607	0	1.2637	0.7144	0.5597	0.0104	3.7088	0.7094
13.8608	19.1958	31.7927	18.94	16.9564	21.9158	1.8018	0	5.2162	0	0	2.7869	1.1549	0.7096	0.674	0.5654	3.1172	0.7485
27.3516	15.3226	22.1922	18.6787	14.7467	24.4174	1.5088	3.5184	1.993	0.0641	1.7307	0.9926	1.5531	0.9862	0	2.7462	0.3825	1.3061
20.2144	20.1419	24.6435	19.7301	14.6388	23.4843	0.8288	5.9767	0.231	0	2.7884	0	1.6888	0.6687	0.1825	0	1.2875	3.1495
20.5049	19.7122	24.8259	20.4018	6.7821	30.6911	1.7013	2.3294	3.0067	0.3139	0.3616	2.1164	1.635	0	0.9071	1.2988	0	3.1397
24.0694	18.9305	22.1135	30.3964	13.9572	13.6107	0.2831	0	6.7593	0.8008	0	1.9914	1.4104	0.8172	0.3158	2.0493	1.433	0.9596
19.2491	12.3333	33.5629	19.2258	15.8318	22.908	5.1979	1.8452	0	0.638	0	2.1572	0.6514	0	1.8926	2.9293	0.5468	0.9685
20.6784	16.1032	28.3774	23.102	17.7312	17.1792	0.774	2.3187	3.9758	0.2358	2.1782	0.382	0	2.5441	0	0.6448	3.8002	0
23.2797	11.0512	30.8554	18.8205	17.8026	21.5545	0	2.3967	4.6864	0	1.0439	1.7533	0.838	0	1.7066	2.3714	0	2.0738
24.035	16.6078	24.6095	26.3174	14.796	17.1252	7.0849	0	0	0	1.5551	1.2427	1.5145	0.3281	0.7024	0.1944	2.5317	1.7235
3.2359	15.7136	46.3099	19.0366	11.2032	28.0544	2.8342	2.8751	1.3831	1.541	0	1.2571	0.3671	1.4651	0.7131	3.0153	1.4384	0
14.0921	21.0469	30.1208	20.9979	16.7017	20.5971	4.4963	0	2.5964	0.246	2.5533	0	0	0.8616	1.6838	2.1756	0	2.279
24.6919	16.4442	24.1348	19.274	17.7191	21.3046	2.262	1.3949	3.4432	1.6173	0.3521	0.8306	2.2638	0.2817	0	0	4.1429	0.3193
25.0908	13.4442	26.7575	15.3008	16.1394	26.8614	2.8897	1.8675	2.3444	0.7565	2.0434	0	0	1.5423	1.0033	1.6314	1.2561	1.5801
19.3954	14.2588	31.7147	23.7611	15.8998	18.6474	3.9793	2.0462	1.1029	0.6764	1.0552	1.0694	0.6304	1.917	0	3.0622	1.4132	0
25.8354	18.6535	20.9568	30.4339	13.7849	14.1801	0.8661	2.4015	3.8716	1.532	1.2691	0	0	1.8628	0.6855	1.9324	1.4248	1.1291
19.6823	14.6091	31.2237	26.4934	16.6392	15.3473	1.3019	1.077	4.768	0	2.8019	0	0.9693	1.1656	0.4136	2.095	2.3931	0
18.1721	17.2459	30.1333	21.4226	14.3942	22.7424	2.2376	2.9443	1.9708	2.1156	0.6869	0	0.4621	2.0868	0	2.1863	0.8399	1.4628
24.9975	14.9416	25.6403	23.5227	19.4541	15.6897	4.0275	0.9411	2.1954	0.8621	1.9417	0	0	2.5499	0	2.6446	0.5686	1.2927
26.9232	15.6274	23.0508	20.5641	12.3668	25.8658	4.8265	1.0496	1.2893	1.6366	1.1683	0	1.5091	1.042	0	0	1.1995	3.3068
17.9229	13.7606	33.9862	20.315	15.8637	22.6562	0.2943	3.8085	3.0754	0.931	0	1.8742	1.6516	0.6239	0.2764	1.6932	1.222	1.6007
26.887	14.5232	24.3021	23.8832	10.6762	24.3022	0.5123	2.442	4.2266	2.8058	0	0	1.1052	1.1656	0.2812	1.6429	0.1401	2.7414
29.456	12.7804	23.493	15.8363	10.264	32.7959	0	0	7.181	0.519	0.8154	1.4731	1.609	0.4557	0.4876	0	1.7434	2.788
26.5545	13.9411	25.2497	16.5499	19.8912	22.5435	1.0257	0	6.1728	2.3304	0	0.4779	0.5421	1.6113	0.3994	1.3635	0.4261	2.7434
28.7183	10.1598	26.9001	19.543	22.7404	16.8233	3.1568	1.8051	2.2376	1.3435	0.7817	0.6838	0	1.6284	0.9245	0	2.0316	2.5057
25.2834	17.0389	23.4627	17.1578	13.2916	28.8426	0.483	3.2023	3.5158	1.8012	1.0093	0	0.1917	0.0834	2.2777	0	3.6165	0.9242
19.3199	16.5964	29.8914	20.2125	16.7315	22.3573	0.2468	5.7531	1.2062	0.7171	0	2.0935	1.2666	1.1891	0.0973	2.0887	1.4175	1.0434
28.2244	14.5995	23.0452	24.3568	16.2923	18.6551	2.6552	0.6752	3.8816	1.516	0	1.2959	2.3151	0.2396	0	1.6323	2.9269	0
25.6335	20.7104	19.5436	20.8506	19.7636	18.7946	3.3806	0.377	3.477	1.1736	1.6384	0	1.275	0.6682	0.612	0.7521	2.9843	0.8232
19.8023	13.6158	32.4868	15.5878	12.9485	30.9524	7.24	0	0	0.7215	0	2.0906	2.5556	0	0	4.3392	0.2244	0
25.5407	13.3759	27.0027	22.2028	8.9819	28.3083	1.736	3.0458	2.4604	0	0	2.8137	1.9293	0.2748	0.3531	0	4.5771	0
25.0124	18.8968	22.0277	23.2912	14.9578	21.2912	0.7382	2.7783	3.7259	1.1301	1.6801	0.0045	2.3023	0.2556	0	2.3799	1.4092	0.7886
24.5108	12.7821	28.702	23.183	14.7034	21.6764	3.1131	0	4.1322	1.5877	0.8439	0.3846	0.4149	2.1445	0	1.9551	2.1512	0.4736
26.7542	12.5003	26.7631	19.6521	12.5099	27.4639	3.5273	3.5273	0.194	2.1614	0.656	0	0.0135	1.681	0.8653	2.2208	1.7898	0.5728
18.8733	18.285	28.8973	21.646	10.7824	27.2182	6.6048	0.654	0	1.6444	0.6318	0.5427	0.169	1.621	0.7704	1.5485	1.9793	1.0589
20.8611	13.3748	31.8421	15.451	16.773	27.4775	1.7998	2.2398	3.229	0	0.7532	2.0663	0.3937	2.1669	0	2.5915	0	1.9974
28.6762	10.3434	27.0678	22.6252	14.2558	22.8926	1.4226	1.4383	4.4097	0	2.4983	0.3215	0	0.8532	1.7078	0.9223	1.4943	2.1776
18.4783	22.2183	25.3953	22.7766	12.6938	24.3363	1.3309	0.7848	5.1608	0.6113	2.2091	0	0	2.5615	0	2.167	1.0859	1.3422
22.8761	12.356	30.9024	23.5841	12.2823	23.9674	5.67	1.6099	0	1.3889	0.939	0.4926	1.2108	0.8269	0.5248	3.697	0.9	0
27.0269	14.1132	25.0067	17.5559	16.6962	25.5867	3.1929	1.4557	2.6321	2.8221	0	0	2.2468	0	0.3165	1.2658	0	3.3333
27.0969	13.4314	25.6248	20.3814	13.9928	25.4658	3.0755	0	4.208	1.5901	0	1.2321	0	2.5461	0.0192	0.8556	3.4377	0.3154
19.7277	26.7015	19.7277	15.9786	14.7362	29.1506	4.7439	0	2.5541	2.8222	0	0	0	0	2.5665	2.3903	0	2.2222
25.0921	17.057	24.0087	18.4776	15.6998	25.6998	3.4712	1.0044	2.8237	0	1.3017	1.5213	0.1081	0.1727	2.2858	0	1.7941	2.8232
18.514	17.6259	30.1343	17.3985	11.6953	30.7847	2.8236	2.4665	2.012	0.7665	1.236	0.8205	0.7118	1.8564	0	0.9462	0.3367	3.3353
27.3494	11.6863	27.2419	21.149	13.2937	25.4732	1.8581	2.1806	3.2729	2.359	0.4643	0	2.1845	0	0.3838	3.8156	0	0.8177
23.8098	14.2461	28.2358	22.3312	14.1293	23.5771	2.8506	0.7802	3.6833	0.977	1.0631	0.7852	1.9966	0.5753	0	4.6387	0	0
20.9196	16.203	29.1722	19.0804	15.5805	25.4049	4.14	0	3.1801	0	0.7087	2.117	0.303	0	2.269	1.2365	3.4026	0
22.832	18.8092	24.6569	23.1647	13.4394	23.4734	6.0329	0.1269	1.1725	1.001	0	1.8254	0	2.5729	0	1.4825	3.0366	0.1213
18.0971	6.986	41.2602	24.169	11.9873	23.9832	5.4046	1.2412	0.6892	1.3876	1.4401	0	0.3812	2.1264	0.0678	2.7959	1.8575	0
21.5758	17.4613	27.3199	24.8192	15.6927	19.6703	0	3.1823	4.1627	0.6926	0	2.1356	1.0886	0.9002	0.5868	1.7641	1.1947	1.6955
21.242	11.108	34.0456	21.5254	10.5482	28.192	0.622	0	6.7286	2.2204	0.6085	0	0.743	0.7812	1.0521	0	2.6429	2.0242
22.4905	12.1009	31.8501	23.4315	12.6579	24.2237	3.4677	0	3.8844	0.7526	0.4918	1.5846	1.4518	1.126	0	0	3.4151	1.2571
18.6173	14.3975	33.5062	24.6258	13.7118	22.0519	4.548	0.8681	1.9375	1.3633	1.0133	0.4524	0.6906	1.8872	0	0.5486	2.4366	1.6899
19.7902	23.6137	23.1235	15.8513	23.7331	20.876	3.9337	1.3696	2.0534	0	2.8304	0	1.3819	1.1964	0	2.2243	0.3499	2.1018
18.681	16.7647	31.1508	16.6584	21.104	22.7015	4.4307	0	2.9262	0	2.8307	0	2.3201	0.2595	0	3.2083	1.3089	0.1616
23.3278	15.2793	28.0867	25.3305	12.4381	22.8483	3.9296	0	3.4276	1.1127	1.4967	0.2228	0	2.5798	0	0.4711	3.8486	0.3623
21.4	14.3281	30.9765	23.4477	10.4274	26.8382	1.2387	5.1644	0.9768	2.1122	0	0.7201	1.2979	1.2821	0	0.4092	3.0256	1.2482
24.1683	19.2165	23.3708	21.6845	11.9776	27.139	3.9557	0.9144	2.5128	0.4021	0	2.4308	1.9247	0.6554	0	0.049	2.8114	1.8398
20.2837	22.1187	24.3589	19.7801	18.2878	22.7599	2.1722	2.2869	2.9372	1.5212	1.0479	0.265	1.7328	0.8475	0	0	2.1045	2.6048
18.1893	18.4403	30.1334	25.0025	15.704	20.1322	1.7248	4.8312	0.8425	0.5098	0.1497	2.1752	1.6547	0.9258	0	2.3018	0.4779	1.9379
16.6493	18.337	31.8162	20.069	20.1075	20.7568	2.5132	1.9013	2.9848	0	2.8347	0	1.4455	0	1.1353	3.5343	0	1.1894
28.4611	13.6785	24.6906	20.9644	14.5348	25.4689	1.9176	2.5188	2.9703	2.2709	0.5639	0	1.3643	0	1.2173	1.3784	3.1046	0.2459
21.416	14.6845	30.7372	20.9767	20.1142	19.941	2.3466	1.0097	4.073	0.1846	1.764	0.887	0.4263	1.6756	0.4809	3.1824	0	1.5499
26.3071	15.6578	25.0199	27.6951	13.4765	19.888	2.7618	2.7456	1.928	2.8358	0	0	0.6176	1.9676	0	0.0325	4.7023	0
20.7033	15.979	30.3424	20.9277	18.2966	22.1194	3.1542	2.8766	1.406	2.836	0	0	0.903	1.6827	0	0.3633	3.7016	0.6962
24.2581	12.6058	30.1711	23.7387	18.1826	19.5633	0	3.3333	4.1096	0.2476	2.589	0	0.7652	0.8434	0.9772	3.6401	0.2208	0.9099
23.5742	18.1385	25.3838	23.4523	19.0195	19.3076	3.1279	1.3307	3.0002	1.7161	1.1223	0	0.911	1.6754	0	4.698	0.0791	0
24.4968	15.357	27.2618	26.8275	12.0266	22.965	2.9869	1.5467	2.9259	1.5767	0	1.2618	0.8772	0	1.7094	2.0204	0.6417	2.128
19.6832	18.8403	28.6537	18.3635	14.6762	29.0095	2.9951	0.8886	3.5778	0	1.6373	1.2016	1.2445	0.7619	0.5805	2.2126	2.5794	0
15.5506	19.1811	32.4761	19.7093	13.7834	28.5595	4.6108	0	2.8526	1.5113	0.9529	0.375	2.3584	0.2288	0	0.6545	1.5804	2.5575
21.2562	10.1484	35.8204	19.2525	12.7525	30.1036	3.8986	2.2252	1.3411	1.6561	0.1114	1.0718	0.9129	0.2376	1.4375	0.3002	2.3357	2.1601
24.3203	18.5173	24.4751	12.8502	16.5051	32.775	3.3011	0.8496	3.318	1.4279	1.4152	0	0.6459	0	1.9422	2.8999	0.5759	1.3264
22.5853	20.9021	23.8939	20.1732	18.0341	23.9919	3.2473	1.8319	2.395	0	1.9534	0.8899	0.4982	2.0906	0	3.2192	0.9565	0.6275
26.2533	13.1138	28.0543	21.0957	11.6641	29.4467	0.7474	5.4635	1.2795	0	0.616	2.2281	0	2.5895	0	2.2351	0	2.5789
20.7317	21.3245	25.3968	22.2065	16.3951	23.6643	5.2612	0.2054	2.0328	1.3752	1.1841	0.2862	2.5914	0	0	2.0916	1.1092	1.6152
[truncated: 2,543 more rows]

## Sheet: Fig.4h
	0 mismatches			1 mismatch			2 mismatches			3 mismatches			4 mismatches
Gene names	rep1	rep2	rep3	rep1	rep2	rep3	rep1	rep2	rep3	rep1	rep2	rep3	rep1	rep2	rep3
	44.46	47.27	40.93														%Average editing at off-target loci with #mismatches
	20.89	22.49	19.22
	23.48	25.6	21.243
	24.7	27.31	25.55
	14.97	18.33	15.65
	12.81	14.24	9.96
	37.25	40.07	36.95
TMIE	13.8	15.6	20.3
DKC1	20.4	19.2	28
KAT6B	13.6	13.6	18.7
FAM177A1	2.3	2.2	4.2
TECPR2	13.33	8.46	9.92
	26.97	25.57	24.22
	42.09	37.74	36.17
				41.4	43.09	40.56
				30.05	30.91	30.26
				20.28	21.71	18.37
				1.28	2.61	2.9
				38.15	42.63	33.75
				21.02	17.82	18.78
ARL6IP4				13.13	8.12	11.72
NEUROD4				5.25	4.65	5.8
				8.09	6.61	7.22
				16.57	12.64	13.78
				20.36	16.64	19.63
OTOF				20.1	14	18.95
ARIH2				15.58	14.02	15.79
							13.16	12.08	11.33
							16.55	8.57	11.73
							0	0	0
							33.6	31.12	33.25
							15.87	15.04	13.84
							18.51	14.25	14.88
							0	0.77	0
							6.58	4.94	4.58
							0	0	0
RIPPLY1							0	0	0
KNOP1							3.84	2.66	3.91
DNTTIP2							5.93	4.02	6.68
BOD1L1							29.63	22.14	33.03
TRPM5							0	0.37	0
RBBP6							0.21	0	0
SLC6A19							0	0	0
RBM33							17.1	13.12	20.33
TTLL6							3.18	2.18	3.45
PKP4							0.72	0.26	0.44
AP3D1							0	0	0
EIF3D
KNOP1
KNOP1										0	0	0
PPRC1										0	0	0
GTF2E1										0	0	0
SSR1										0	0	0
RPD1										0	0	0
WDR3										1.19	0.8	1.3
MICAL3										0	0	0
TAOK2										0.22	0.23	0.34
B4CALT6										8.7	4.52	9.24
CD93										0	0	0
FAM13B										0	0	0
OPRL1										0	0	0
CREBRF										0.95	0.29	0.91
SEMA4D													0	0.29	0
ARFGEF3													0	0	0
SYNE4													0	0	0
