# Supplementary material for: Base editing of trinucleotide repeats that cause Huntington’s disease and Friedreich’s ataxia reduces somatic repeat expansions in patient cells and in mice
Source: Nat Genet. 2025 May 26;57(6):1437–51. doi: 10.1038/s41588-025-02172-8 (PMC12165863; doi:10.1038/s41588-025-02172-8)
Supplement: Supplementary file 10 — Statistical source data. [file 41588_2025_2172_MOESM10_ESM.xlsx]

## Sheet: Fig.5a
	ABEdCH			Untreated
GAA size	rep1	rep2	rep3	rep1	rep2	rep3
8/9	16	16.9	28.5	0.6	0.3	0.3
330/380	43.2	37	19.2	3.5	1.1	2.3
541/420	39.8	34	21.3	2.3	1.3	2
%FXN alleles with >=1 A•T>G•C interruption

## Sheet: Fig.5b
	Observed editing			Estimated editing
GAA size	rep1	rep2	rep3	rep1	rep2	rep3
8/9	15.5	16.4	28.1	14.5	14.9	25
330/380	40.9	34.7	17	95.9	88.1	67.2
541/420	38	32.1	19.4	96.8	93.9	81.5
%FXN alleles with >=1 A•T>G•C interruption

## Sheet: Fig.5c
	541/420 GAA					8/9 GAA
Condition	rep1	rep2	rep3	rep4	rep5	rep1	rep2	rep3
untreated						0.960	0.930	0.98
untreated	0.58	0.52	0.38	0.4	0.47
unrelated gRNA	0.34	0.51	0.45
ABEdCH	0.84	0.81	0.57	0.6
Relative hFXN mRNA levels, normalized to hTBP

## Sheet: Fig.5f
	Observed editing										Estimated editing
	rep1	rep2	rep3	rep4	rep5	rep6	rep7	rep8	rep9	rep10	rep1	rep2	rep3	rep4	rep5	rep6	rep7	rep8	rep9	rep10
YG8s.300	4.6	6.8	6.2	5.3	4.3	6.5	6.4	5.9	5	5.4	28.2	28.8	27.1	25.5	20.5	28	34.5	28.5	19	43.2
YG8s.800	5.6	3	2	4.1		5.2	10.5	8			65.2	47.7	36.1	56.6		69.7	68.7	40.4
%FXN alleles with >=1 A•T>G•C interruption

## Sheet: Fig.5g
	AAV9 ABE											Untreated
	rep1	rep2	rep3	rep4	rep5	rep6	rep7	rep8	rep9	rep10	rep11	rep1	rep2	rep3	rep4	rep5	rep6
Tail	0.738175	0.840475	0.366932	0.643006	1.13536	0.731353	1.0405	0.766379	0.991461	1.11885	0.999603	0.142942	0.265663	1.02145	0.686218	0.994575	1.10917
Cortex	2.65358	1.89757	7.26981	2.49593	4.5738	0.468828	7.45764	3.30743	4.06047	3.07459	3.82157	9.05131	8.23	8.29404	8.81202	8.68461	8.57405
GAA instability index in YG8s.300 mice

## Sheet: Fig.5h
GAA change	Untreated						AAV9 ABE
	rep1	rep2	rep3	rep4	rep5	rep6	rep1	rep2	rep3	rep4	rep5	rep6	rep7	rep8	rep9	rep10
-100	0.000138337	0.000299364	0.000476673	0.000285859	0.000267176	0.0004141	0.000655079	0.000509955	0.000140282	0.000427244	0.000434662	0.00022181	0.000419111	0.000268605	0.000337751	0.000338288		Allele frequency at 24 weeks, cortex, YG8s.300
-99	0.00013438	0.000200859	0.000400324	0.000272865	0.00035824	0.000259827	0.000619192	0.000719323	0.000241486	0.000363371	0.000425032	0.000298862	0.000392302	0.000199308	0.000467655	0.000455475
-98	0.000100411	0.000219712	0.000416443	0.000377098	0	0.000321536	0.000648476	0.000579669	0.000129382	0.000402399	0.000553484	0.000300657	0.000413521	0.000301221	0.000471105	0.000428746
-97	0.000112835	0.000228081	0.000408389	0.000374798	0	0.000345895	0.000659055	0.000702888	0.000182821	0.000362939	0.000516159	0.000276534	0.000411657	0.000434528	0.000460159	0.000369935
-96	0.000144663	0.000264059	0.000311612	0.000284134	0.000414968	0.000315846	0.000581832	0.000747286	0	0.000369882	0.000538217	0.000280769	0.000401044	0.000353588	0.000484117	0.000436848
-95	0.000185218	0.00018181	0.000298817	0.000457374	0.000367196	0.000304751	0.000539021	0.000657033	0.000167113	0.000405775	0.000528893	0.000386881	0.000456541	0.00035587	0.00050461	0.000331686
-94	0.00016445	0.000250397	0.00028411	0.000370168	0.000336842	0.000352384	0.000507591	0.000651055	0.000169101	0.000417113	0.000526903	0.000330367	0.00049397	0.000374336	0.000685894	0.000321379
-93	0.000145418	0.000209835	0.000263722	0.000239955	0.000270919	0.000280945	0.000433692	0.000651291	0.000162337	0.000449995	0.000607822	0.000371238	0.000547603	0.000468909	0.000759791	0.000436848
-92	0.00013438	0.000289068	0.00027889	0.000271999	0.000263701	0.000266336	0.000459467	0.000538978	0.000161953	0.000468363	0.000578952	0.000370557	0.00058659	0.000466645	0.000855622	0.000547657
-91	0.000116725	0.00027791	0.000273204	0.00028326	0.000273158	0.000284179	0.000492063	0.00054621	0.000139865	0.000476235	0.000632726	0.000335492	0.000653949	0.00042087	0.000890263	0.000536131
-90	0.000114098	0.000236961	0.000347908	0.000392109	0.000170917	0.000384856	0.000539741	0.000539364	0.000148297	0.000498688	0.00057557	0.000400723	0.000661112	0.000460563	0.0009942	0.000593495
-89	0.000128055	0.000354001	0.000222456	0.000528406	0.000198525	0	0.000570555	0.000490434	0.00014025	0.000513934	0.000687057	0.000384646	0.000682016	0.000395059	0.00103663	0.000456704
-88	0.000132859	0.000369776	0.000202769	0.000455628	0.000210454	0	0.000414771	0.000519275	9.8586e-05	0.000508187	0.000808182	0.000406534	0.000767158	0.000410247	0.000975147	0.000393698
-87	0.000135023	0.000234397	0.000238587	0.000401367	0.000254494	0.000673927	0.000381352	0.000583655	0.000119733	0.000747269	0.000696117	0.000378615	0.000916831	0.000342959	0.000915398	0.000422868
-86	0	0.000230006	0.000306398	0.000410598	0.000180111	0.00045551	0.000372578	0.000615861	0.000123868	0.000736574	0.00056793	0.000378829	0.000792718	0.000343985	0.000821563	0.000383896
-85	0	0.000253862	0.00027037	0.000518891	0.000231352	0.000447124	0.000394823	0.000713345	0.000122159	0.0006106	0.000586898	0.000446965	0.000918717	0.000387721	0.000804533	0.000435365
-84	0.000161992	0.000398059	0.000242844	0.000538801	0.000237824	0.000362128	0.000497239	0.000834818	0.000442516	0.000472947	0.000687071	0.000431998	0.000867255	0.000485614	0.000721685	0.000403029
-83	0.000194248	0.000619696	0.000231216	0.000589036	0.00025376	0.000332917	0.000511006	0.000957458	0.000273928	0.000472781	0.000679987	0.000416135	0.00100105	0.000361176	0.000605354	0.000411855
-82	0.000172838	0.000302634	0.000267979	0.000617345	0.000255246	0.000324251	0.000546082	0.00108319	0.000154387	0.000480553	0.000675172	0.000727734	0.00114139	0.000430989	0.000580821	0.000512603
-81	0.00012084	0.000226832	0.000246174	0.000585564	0.000203994	0.000439257	0.0006692	0.00109367	0.000217433	0.000508221	0.000750441	0.000708982	0.000972964	0.000390519	0.000517871	0.000543491
-80	0.000130694	0.000203261	0.000224346	0.000506466	0.000274645	0.000379179	0.00067345	0.00114465	0.000145635	0.000529612	0.000884021	0.000459692	0.00103098	0.000402143	0.000414529	0.000600114
-79	0.000142701	0.000553896	0.000245457	0.000554407	0.000276144	0.000343193	0.000658438	0.00115413	0.000280981	0.000597769	0.000887111	0.000470414	0.00116818	0.00049472	0.000363732	0.000693767
-78	0.000169275	0.000494639	0.000223879	0.00053359	0.000361214	0.000371072	0.000778082	0.00114518	0.000256874	0.000834115	0.00070121	0.000457012	0.00128356	0.000501555	0.000338333	0.000711912
-77	0.00019029	0.000277685	0.000288845	0.000644482	0.000327897	0.000354021	0.00089069	0.00115249	0.000160991	0.000805096	0.000607822	0.000345774	0.00144262	0.000516973	0.000429557	0.000789114
-76	0.000169726	0.000211344	0.000353355	0.000584712	0.000241078	0.000436302	0.000964074	0.001189	0.000150946	0.000731259	0.000572745	0.000402063	0.00135	0.000519765	0.000502864	0.000863405
-75	0.000157347	0.000204225	0.000313041	0.000559009	0.000321915	0.000300432	0.00101268	0.00116718	0.000143167	0.000767663	0.000490671	0.000476445	0.00121559	0.000561492	0.000325633	0.000792062
-74	0.000162555	0.000421722	0.000236674	0.000523216	0.00024629	0.000265511	0.0010219	0.00122703	0.000186315	0.000819478	0.000563114	0.00050839	0.00100947	0.000585014	0.000356803	0.000856768
-73	0.000183864	0.000312636	0.000253994	0.000672784	0.000287094	0.000282562	0.000979625	0.00121353	0.000172948	0.000886107	0.000556887	0.000578295	0.0010291	0.000657097	0.000325613	0.000867823
-72	0.000211092	0.000318986	0.000203958	0.000722444	0.000297787	0.000320718	0.000958797	0.00120688	0.00016736	0.000950543	0.000601608	0.000667425	0.000995418	0.000692765	0.000323908	0.000908996
-71	0.000201474	0.000306673	0.000209172	0.000634656	0.000294056	0.000322355	0.000956465	0.00120174	0.000160125	0.000983592	0.000630763	0.000674126	0.000885038	0.000720834	0	0.000897241
-70	0	0.000293398	0.000206793	0.000580367	0.000304504	0.000327499	0.000964281	0.00126033	0.000150604	0.00103743	0.000668381	0.000591692	0.000999167	0.000774695	0.000848721	0.000927388
-69	0.000238456	0.000318599	0.000211306	0.000585578	0.000355757	0.000470943	0.000993243	0.00141396	0.000163972	0.0010933	0.000774218	0.000467733	0.00108806	0.000786088	0.000621815	0.00097372
-68	0.000184495	0.000370161	0.000265145	0.000696457	0.000307478	0.000392976	0.00105213	0.00154095	0.000170769	0.00110569	0.000904952	0.000507275	0.00126205	0.000732209	0.000669156	0.000915615
-67	0.000189073	0.000296764	0.000283176	0.000558427	0.000309484	0.000382433	0.00105318	0.00170237	0.000468162	0.00112911	0.000974557	0.000582991	0.000947727	0.000743099	0.000725718	0.00090949
-66	0.000223742	0.000388344	0.000219144	0.000631489	0.000335098	0.000332358	0.00101175	0.00188991	0.000207025	0.00122623	0.00092193	0.000688879	0.00101914	0.000753461	0.000920595	0.000784702
-65	0.000204936	0.000297696	0.000249481	0.000522627	0.000281111	0.00038407	0.000972952	0.0019153	0.000268061	0.00118398	0.00108492	0.000596404	0.00105157	0.00069909	0.00119396	0.000921492
-64	0.000190764	0.000251649	0.000253294	0.000503299	0.00015673	0.000375125	0.000923424	0.0019674	0.00032679	0.00118145	0.00115028	0.000628559	0.000996361	0.000764078	0.00127393	0.00098694
-63	0.000206684	0.00028272	0.000287912	0.000547463	0.000225387	0.000491502	0.000923355	0.00212277	0.000241839	0.0011412	0.00116472	0.000724373	0.000978578	0.000842735	0.00120781	0.00105166
-62	0.000231656	0.000224232	0.000248308	0.000629763	0.00033585	0.000371871	0.000927674	0.00207286	0.000198401	0.00144747	0.00115878	0.000920724	0.00096643	0.000898381	0.00117693	0.00112742
-61	0.000297782	0.000193451	0.000319694	0.000499522	0.000300026	0.000342641	0.000958831	0.00206254	0.000291431	0.00135264	0.00124396	0.000943513	0.000980464	0.000867277	0.00122282	0.00110756
-60	0.000162049	0.000260564	0.000281025	0.000427915	0.000301507	0.000374327	0.00112422	0.00204885	0.000450402	0.00137652	0.00121141	0.000991761	0.000964874	0.000905974	0.00123552	0.00111394
-59	0.000162849	0.000325337	0.000317327	0.000428789	0.000345559	0.000472028	0.0011104	0.00185793	0.000345063	0.00124642	0.00122838	0.00105609	0.00100759	0.000971223	0.00120898	0.00111932
-58	0.000133062	0.000279736	0.000229571	0.000477014	0.000311968	0.000435224	0.00101621	0.00181775	0.00028736	0.00119109	0.00141373	0.00115661	0.000957067	0.000963641	0.0010629	0.00115464
-57	0.000132959	0.00039229	0.000257546	0.000329164	0.000318673	0.0003662	0.0010377	0.0017725	0.000219527	0.00125307	0.00141091	0.0010945	0.00098327	0.000977305	0.00105569	0.00107006
-56	0.000162589	0	0.000289323	0.000336683	0.000314195	0.000416535	0.00103568	0.00201051	0.000215391	0.00128309	0.00155635	0.00114387	0.000869118	0.000965159	0.00101845	0.00101049
-55	0.000207777	0	0.000259698	0.000433134	0.000283105	0.000369708	0.0010765	0.00172368	0.000207987	0.00137094	0.0017318	0.00110701	0.000952375	0.00100233	0.00105367	0.00107373
-54	0.00023372	0.000347172	0.000266801	0.000540533	0.000368683	0.00039623	0.00108774	0.00164882	0.00022985	0.00131109	0.00174963	0.00105205	0.000966101	0.00107593	0.00111285	0.00109138
-53	0.000193707	0.000177385	0.000253761	0.000495503	0.000457258	0.000414918	0.00113919	0.0015926	0.000252577	0.00135021	0.0018116	0.00112108	0.000967373	0.00112653	0.00117261	0.00125907
-52	0.000143918	0.000257132	0.000274621	0.0005128	0.000293309	0.000473379	0.00113593	0.00155734	0.000248314	0.00138639	0.00199412	0.00115058	0.000809258	0.00117686	0.00131058	0.00137673
-51	0.000190764	0.000388438	0.00024474	0.000496639	0.000231352	0.000418971	0.00111626	0.00147988	0.000277636	0.00141708	0.0021359	0.00121558	0.000920581	0.00116852	0.00151643	0.00142527
-50	0.000183018	0.000357177	0.000242856	0.000479037	0.000333868	0.000402732	0.00109763	0.00148027	0.000336599	0.0015052	0.00205156	0.00125042	0.00101134	0.00120872	0.00156866	0.00145985
-49	0.000164348	0.000344957	0.000231933	0.000442933	0.000353762	0.000375924	0.00106844	0.00145015	0.000403438	0.00149357	0.00211127	0.00123232	0	0.00120266	0.00177536	0.00152088
-48	0.000199152	0.000379205	0.000194943	0.000383758	0	0.000364563	0.00137312	0.001474	0.000678071	0.00152725	0.002081	0.00128168	0.00118629	0.00131622	0.0020014	0.00154662
-47	0.000201385	0.000362948	0.000209172	0.000394132	0.000349284	0.000352384	0.00113963	0.00150984	0.000330637	0.00160345	0.0019678	0.00122293	0.00118721	0.00136049	0.00219337	0.00163339
-46	0.000235987	0.000361987	0.000236202	0.000580381	0.00029854	0.00029556	0.00119883	0.00157994	0.000410491	0.00166546	0.00186085	0.00123835	0.00130727	0.00144699	0.00219538	0.0017018
-45	0.000281377	0.000485018	0.000236686	0.000636686	0.000353261	0.00024846	0.0015069	0.00165505	0.000558787	0.00179942	0.00177425	0.00117714	0.00119658	0.00146847	0.00217632	0.00182682
-44	0.000213325	0.000525806	0.000230516	0.000667871	0.000327629	0.000185945	0.00126368	0.00171561	0.000403438	0.00187777	0.0016121	0.00125444	0.00136215	0.00153804	0.00219798	0.00188859
-43	0.000207811	0.000664039	0.00020562	0.000644482	0.000385108	0.000224101	0.00129261	0.00191296	0.000409914	0.00193706	0.00150259	0.00121222	0.00135467	0.00158962	0.00221472	0.00192684
-42	0.00018914	0.000777842	0.000250904	0.000574317	0.000306988	0.000388942	0.00128925	0.00196425	0	0.00202794	0.00147372	0.00116933	0.00136498	0.00156762	0.00225254	0.00191874
-41	0.000260271	0.000867303	0.00032513	0.000657192	0.000382869	0.000275254	0.00131259	0.00205509	0.00048871	0.00207895	0.00147259	0.00120753	0.00139021	0.00154562	0.00224474	0.0019386
-40	0.000271704	0.00105835	0.00045818	0.000685209	0.000438092	0.000441693	0.00140181	0.00191575	0.000512753	0.00213127	0.001371	0.00135026	0.00170177	0.00167309	0.00223031	0.00198421
-39	0.000251274	0.00108182	0.000413375	0.000598578	0.000284109	0.0005083	0.00142707	0.00183813	0.000476305	0	0.00139732	0.00136098	0.00232671	0.0017295	0.002269	0
-38	0.000242751	0	0.000277473	0.000544012	0.0002239	0.000387305	0.00140486	0.00180294	0.000503232	0.00230847	0.00144317	0.00143625	0.00201798	0.00178085	0.00225428	0
-37	0.000188261	0	0.000197783	0.000601177	0.000219422	0.000410027	0.00142659	0.0017887	0.000491211	0.00237005	0.00148136	0.00162969	0.00214334	0.00176036	0.00218585	0.00204083
-36	0.000227463	0	0.000213441	0.000554379	0.000312959	0.000351566	0.00148054	0.00177041	0.000506663	0.00239034	0.00156203	0.00169939	0.00204885	0.00170572	0.0021642	0.00191066
-35	0.000251004	0	0.000236674	0.000502419	0.000338089	0.000409228	0.0014731	0.00175315	0.000552279	0.00249636	0.00168539	0.00180058	0.00218827	0.00187188	0.00208281	0.00202245
-34	0.000227429	0	0.000250426	0.000460826	0.000288831	0.00042548	0.00147571	0.00177436	0.000581997	0.00249517	0.00169955	0.00196877	0	0.00189087	0.00205249	0.00201951
-33	0.000201272	0	0.000215575	0.000492883	0.000203504	0.000479868	0.0016328	0.0017267	0.000609725	0.00239924	0.00172926	0.00201969	0	0.00199607	0.00196416	0.00216952
-32	0.000217316	0	0.000193514	0.000518018	0.000275397	0.000382154	0.00141487	0.00176845	0.000605301	0.0022715	0.00177339	0.00209809	0.00224721	0.00212227	0.00192343	0.00232251
-31	0.000225636	0	0.000207282	0.000407133	0.000273158	0.000341842	0.00151807	0.00179603	0.00052019	0.00218036	0.00187782	0.00215104	0.00212463	0.00206311	0.00187237	0.00244312
-30	0.000267781	0	0.000196365	0.000470368	0.000312708	0.000241152	0.00155221	0.00179815	0.000507367	0.00210426	0.0018948	0.00201434	0.00228273	0.00207145	0.00184636	0.00274097
-29	0.000289867	0.000924924	0.000334385	0.000484235	0.000303513	0.000274436	0.00155691	0.00188384	0.00051333	0.00203322	0.00198988	0.00202773	0.00222848	0.00210889	0.00196185	0.00290129
-28	0.000253642	0.000771588	0.000262532	0.000362088	0.000277636	0.000330461	0.00159153	0.00198531	0.000491659	0.00198662	0.00204336	0.00197614	0.00221164	0.00219133	0.00209058	0.00309985
-27	0.000219988	0.000687673	0.000254706	0.0003517	0.000301513	0.000350767	0.00161542	0.00210577	0.000457102	0.00197439	0.0022321	0.00197011	0.00227431	0.00219437	0.00223261	0.00322854
-26	0.00024062	0.000553896	0.00027889	0.000329164	0.00028061	0.000384869	0.00159574	0.00217758	0.000449601	0.00201927	0.00236085	0.00187048	0.00220978	0.0021549	0.00233395	0.00330063
-25	0.00025141	0.000499257	0.00027107	0.000317896	0.000276633	0.000330461	0.00161319	0.00239832	0.000440464	0.00207932	0.00265883	0.00192186	0.00232671	0.00213595	0.00251436	0.0031859
-24	0.000305798	0.000524557	0.000239054	0.000263337	0.000265689	0.000382167	0.00160041	0.00258735	0.000440496	0.00215206	0.00253063	0.00191316	0.0025316	0.00220043	0.00249763	0.00294689
-23	0.000315235	0.000553511	0.000239054	0.000260745	0.000200758	0.000365382	0.00165953	0.00246068	0.000367342	0.00227515	0.00247206	0.00191515	0.00257931	0.00211168	0.00250368	0.00275713
-22	0.000382678	0.000460201	0.000209172	0.000344777	0.000238087	0.000324771	0.00176147	0.0025005	0.000376574	0.00243063	0.00261298	0.00189171	0.00241466	0.00218324	0.00251842	0.0025652
-21	0.000412241	0.000408546	0.000230516	0.000302325	0.000218921	0.000330461	0.00177329	0.0025734	0.000496435	0.00271867	0.0024916	0.00180928	0.00248108	0.00229225	0.00256865	0.00254607
-20	0.000465985	0.000366122	0.000214141	0.000315893	0.000276132	0.000385668	0.00191118	0.00277769	0.000376702	0.00302083	0.00249498	0.00170877	0.00242964	0.00234233	0.00259577	0.00248871
-19	0.00043923	0.000344575	0.000171697	0.000356898	0.000270919	0.000461999	0.00206899	0.00313417	0.000506309	0.00340141	0.00243641	0.00161697	0.00215737	0.00229376	0.00260241	0.00255269
-18	0.000457395	0.000514072	0.000244023	0.000288458	0.000346293	0.000494484	0.00234347	0.00338616	0.000686951	0.00387316	0.00244064	0.00146886	0.00214709	0.00229908	0.00263273	0.0027395
-17	0.000491218	0.000501085	0.00022483	0.00033696	0.000469689	0.000489612	0.00275282	0.0037687	0.000927636	0.00464962	0.00251026	0.0014119	0.00223409	0.00241341	0.00276091	0.00284685
-16	0.000600941	0.00061248	0.000230516	0.000395587	0.000524679	0.000497738	0.0033326	0.0044248	0.001364	0.00527815	0.00264269	0.00133752	0.00236601	0.00245615	0.00285355	0.00293366
-15	0.000767183	0.000951378	0.000320161	0.000318769	0.00067394	0.000590301	0.00429976	0.00553628	0.00180943	0.0060388	0.00302727	0.00142955	0.00249886	0.00258515	0.00300743	0.00320134
-14	0.00122696	0.00150528	0.000413608	0.000382012	0.00093216	0.000859866	0.00574702	0.0069442	0.0022999	0.00709583	0.00389713	0.00165248	0.00270655	0.00283325	0.00337751	0.00367497
-13	0.00170091	0	0.000579142	0.000410598	0.00127027	0.00107504	0.00766753	0.00884784	0.00327588	0.00843356	0.00522257	0.00192588	0.00297319	0.00321567	0.00377416	0.00490681
-12	0.00247006	0	0.000830285	0.000617913	0.00191261	0.00128371	0.0103293	0.0113139	0.00474961	0.0107251	0.00679561	0.00233734	0.00353543	0.00386063	0.00417685	0.006891
-11	0.00340954	0.00287107	0.00133472	0.00109493	0.00279277	0.00185858	0.0127317	0.0144399	0.00676686	0.0137619	0.00894256	0.00281645	0.00437184	0.00489408	0.00500478	0.00731168
-10	0.00489848	0.00412787	0.00200848	0.00173422	0.0039608	0.00264537	0.0155161	0.0180341	0.00933499	0.0174136	0.0119927	0.00363734	0.00564136	0.00638431	0.00607864	0.00907231
-9	0.00682956	0.00600831	0.00290565	0.00280836	0.00541987	0.00393151	0.0196725	0.0219303	0.0124865	0.0215396	0.0161151	0.00510575	0.00748439	0.00845803	0.00826364	0.0113124
-8	0.00927006	0.00856981	0.00484984	0.00435805	0.00768202	0.00645886	0.0239921	0.0249094	0.0161093	0.0254471	0.0225587	0.00728202	0.0103135	0.0114893	0.011655	0.0153272
-7	0.0122148	0.0115927	0.00781263	0.00750222	0.0116294	0.0100659	0.0280668	0.0277265	0.0201158	0.0282561	0.0299508	0.00988472	0.0144795	0.0166414	0.0154179	0.0203281
-6	0.0147265	0.0153818	0.0109246	0.0120277	0.015935	0.0136263	0.031701	0.0311554	0.0240917	0.0308687	0.0362286	0.0132955	0.0199216	0.023289	0.0200797	0.0262388
-5	0.0175071	0.0195348	0.015382	0.0164369	0.0197413	0.0178818	0.0348385	0.0340512	0.0278226	0.0335244	0.0421142	0.0159927	0.0264601	0.0291558	0.0255392	0.0321561
-4	0.0208239	0.0239126	0.019623	0.021345	0.0232968	0.0221762	0.0365595	0.0361378	0.0309497	0.0353212	0.046796	0.0200308	0.0332756	0.0353535	0.0315503	0.0377675
-3	0.0241646	0.0272227	0.0242896	0.0264056	0.0266583	0.0263465	0.0373823	0.0373178	0.0333658	0.0360946	0.0500024	0.0246344	0.0395111	0.0407461	0.0373907	0.0420072
-2	0.027168	0.0303085	0.028934	0.031409	0.0294481	0.0299508	0.0375	0.0376514	0.034804	0.0359886	0.0516222	0.029297	0.0444498	0.0453693	0.0420561	0.0447019
-1	0.0297977	0.0336709	0.0334661	0.0342373	0.0319083	0.0328348	0.0372275	0.0372869	0.0353132	0.0352004	0.0511369	0.0343478	0.0481612	0.0483505	0.0459797	0.0456873
0	0.0317836	0.0360337	0.0368939	0.0367745	0.0334641	0.0345984	0.0364793	0.0366285	0.035357	0.0343067	0.0486569	0.0384614	0.0500472	0.0489234	0.0474324	0.045149
1	0.0332948	0.0373676	0.0385104	0.0381249	0.0342642	0.03574	0.0352201	0.0354505	0.0349393	0.032976	0.0455371	0.0405936	0.0488385	0.0476342	0.0466607	0.0433663
2	0.0340684	0.037839	0.0393215	0.0388482	0.0345404	0.0362231	0.0339782	0.0337401	0.0342522	0.0308645	0.0418239	0.041385	0.0473744	0.0454247	0.0443865	0.0413902
3	0.034334	0.0375039	0.0395342	0.0391939	0.0343993	0.0361769	0.0326516	0.0318205	0.0324883	0.0287959	0.0378806	0.0410714	0.0454677	0.0420732	0.0410012	0.0388713
4	0.0343184	0.0368928	0.0390511	0.0389617	0.034297	0.0359877	0.0316191	0.0297081	0.0309524	0.0268836	0.0342116	0.0399409	0.043126	0.0382596	0.0371318	0.0352552
5	0.034085	0.0364371	0.0383169	0.0383952	0.0340985	0.0354891	0.0307395	0.0276646	0.0293776	0.0254742	0.0305409	0.0381122	0.0395457	0.034638	0.0330909	0.0316325
6	0.0337767	0.0357064	0.037683	0.0372922	0.0335885	0.0349265	0.0298951	0.026191	0.0279713	0.0244141	0.0271231	0.0356663	0.0358175	0.030619	0.0294042	0.0285841
7	0.033321	0.0358434	0.036754	0.0361049	0.032979	0.0342257	0.0291871	0.0248271	0.0266015	0.0228907	0.02363	0.0329048	0.0321296	0.0272559	0.0263792	0.0257593
8	0.0328489	0.0350466	0.0357976	0.0346643	0.0326036	0.0334195	0.0282844	0.0230513	0.0254297	0.0215261	0.0208088	0.0303671	0.0287579	0.0251123	0.0234618	0.0234103
9	0.0321166	0.0343894	0.0347254	0.0332376	0.0320409	0.0323988	0.0270369	0.0214651	0.0246728	0.0202926	0.0188571	0.0275368	0.0256472	0.0233793	0.021416	0.0214555
10	0.0312499	0.0339207	0.0331082	0.0317459	0.031299	0.0308577	0.0255757	0.020008	0.0236951	0.0194011	0.0170752	0.0248998	0.0228433	0.0219232	0.0202876	0.0200259
11	0.0302081	0.0342891	0.0317351	0.0302387	0.0302974	0.0298882	0.0238621	0.0184471	0.0227125	0.0186115	0.0154249	0.0231093	0.0208674	0.0204755	0.019315	0.019011
12	0.0288714	0.0318482	0.030374	0.0287964	0.029075	0.0288644	0.0219644	0.0173564	0.0217375	0.0175122	0.0139334	0.0215901	0.0189234	0.0192736	0.0185061	0.0173584
13	0.0277646	0.0292231	0.0288536	0.0271479	0.0276741	0.0272128	0.0196998	0.0162139	0.0206946	0.0165811	0.0123951	0.0199799	0.0172235	0.017772	0.017738	0.0159383
14	0.0265388	0.0266369	0.0268331	0.0250857	0.0262934	0.0256888	0.018142	0.0147136	0.0197296	0.0157167	0.010884	0.0187911	0.0162093	0.0164896	0.0168555	0.0144704
15	0.0247481	0.0237496	0.024873	0.0231251	0.0248283	0.0238708	0.0165254	0.0132473	0.0188857	0.0147779	0.00943238	0.0175655	0.0150932	0.0148871	0.0158336	0.0130569
16	0.0227846	0.0208651	0.022942	0.0215364	0.022598	0.0222152	0.0144911	0.011839	0.0180823	0.0138444	0.008277	0.0166494	0.0137853	0.0129806	0.0147112	0.01175
17	0.021027	0.017969	0.0209763	0.01972	0.0205608	0.0205913	0.0125646	0.0108998	0.0171621	0.0127688	0.00702568	0.0154131	0.0126599	0.01127	0.013646	0.0106785
18	0.0189501	0.0156358	0.0189393	0.0180195	0.0189755	0.0192897	0.0107726	0.0104126	0.0160428	0.0116839	0.00604517	0.0143604	0	0.00987618	0.0123218	0.00975478
19	0.0170039	0.0139838	0.017273	0.0161233	0.0169567	0.0183056	0.00912795	0.00868736	0.0151533	0.0108714	0.00507911	0.013445	0	0.00858627	0.011112	0.00849721
20	0.015223	0.0126206	0.015451	0.0144393	0.0153021	0.0153842	0.00803191	0.0076264	0.0141597	0.0100399	0.00425139	0.0125558	0.00904583	0.00748528	0.0100252	0.00746245
21	0.0136375	0.0110093	0.0133154	0.0130101	0.0138296	0.0137262	0.00703137	0.00669954	0.0133759	0.00901014	0.00340079	0.0115613	0.00760041	0.00656794	0.00894088	0.0066314
22	0.0122708	0.00970425	0.011661	0.0114985	0.0124548	0.0121112	0.00584704	0.00595322	0.0126224	0.00790714	0.00276917	0.0107063	0.00699698	0.00563161	0.00784709	0.0060379
23	0.0112819	0.00857424	0.0104614	0.010465	0.0112346	0.0105165	0.00481102	0.00535031	0.0116871	0.00688924	0.00227003	0.00969776	0.00640666	0.00488651	0.00687885	0.00552606
24	0.0104876	0.00752868	0.00933518	0.00965164	0.0102352	0.00927906	0.00401369	0.00457198	0.0108539	0.00621976	0.00201959	0.00887956	0.00556092	0.00427492	0.00603448	0.00511862
25	0.00956615	0.0068506	0.00836261	0.00916568	0.00922766	0.00831528	0.00352444	0.00394487	0.00998562	0.00557469	0.00177765	0.00808616	0.00493223	0.00381966	0.00529404	0.00459793
26	0.00873362	0.00642262	0.00757004	0.00849089	0.00847986	0.00745297	0.00351135	0.00354667	0.00933092	0.00485522	0.00158493	0.00735507	0.00426705	0.0035465	0.00465057	0.00413461
27	0.00800422	0.00599291	0.0069105	0.00787844	0.00780443	0.00686595	0.00254655	0.00317039	0.00877264	0.004318	0.00159259	0.00668161	0.0036215	0.00345698	0.00426171	0.00361392
28	0.00735846	0.00562852	0.00639824	0.00720018	0.00716184	0.00664913	0.00207924	0.00274105	0.0080034	0.00391946	0.00144147	0.00608522	0.00308264	0.00360266	0.00399238	0.00337271
29	0.00675316	0.00530761	0.00590591	0.00660942	0.00660954	0.00618306	0.00173871	0.00230589	0.00731783	0.00347876	0.00135912	0.00561212	0.00272434	0.00335757	0.00380792	0.00309911
30	0.00639838	0.00517092	0.00547049	0.00611738	0.00626772	0.00588103	0.00151855	0.00209658	0.00669326	0.00313183	0.00137525	0.00517254	0.00243242	0.00288788	0.00359662	0.00284318
31	0.00600079	0.00514081	0.00507135	0.00561583	0.0058565	0.00568209	0.00134275	0.00182769	0.00626639	0.00287468	0.00121736	0.00490383	0.00212558	0.002768	0.00341475	0.00253358
32	0.00557975	0.00494207	0.00479815	0.00534037	0.00533406	0.00537599	0.0012379	0.0015443	0.00582019	0.00277245	0.00120802	0.00459759	0.00188513	0.00262838	0.00317658	0.00235705
33	0.00515794	0.0046226	0.00451142	0.00490983	0.00497806	0.00496271	0.00110001	0.0013499	0.00537395	0.00245803	0.00112907	0.0043644	0.00166154	0.00245691	0.00294882	0.00219599
34	0.00479109	0.00451948	0.00415711	0.00453389	0.00460935	0.00454861	0.00104582	0.00118827	0.00530234	0.00221042	0.00111294	0.00412853	0.00141361	0.00229908	0.00282846	0.0020445
35	0.00443023	0.00437288	0.0039081	0.00429741	0.00436903	0.00418322	0.000976139	0.00103929	0.00462385	0.00203674	0.0010671	0.00388461	0.00129948	0.00215567	0.00261367	0.00192389
36	0.00416194	0.00432594	0.00366761	0.00402716	0.00403395	0.0037959	0.00093117	0.000909697	0.00425359	0.00191225	0.00106369	0.00379145	0.00118068	0.00198495	0.00226206	0.00180108
37	0.00394219	0.00410603	0.00340011	0.00369623	0.00382794	0.00354177	0.000874786	0.00077946	0.00393991	0.00177633	0.00103399	0.00364671	0.00112547	0.00185747	0.00196588	0.00163487
38	0.00376364	0.00392595	0.00323576	0.00324752	0.0037257	0.00319344	0.00086375	0.000701196	0.00365419	0.00171163	0.00101361	0.00338738	0.000987941	0.00171256	0.00158396	0.00151645
39	0.00358417	0.00367469	0.00316248	0.00292011	0.00348763	0.00299449	0.000845617	0.000663269	0.00337247	0.00161195	0.00110615	0.00348857	0.000899048	0.00162225	0.00144973	0.00142896
40	0.00335728	0.00378801	0.00283166	0.00259178	0.00329058	0.00273631	0.000826526	0.000635338	0.00312396	0.00137374	0.00101278	0.00375527	0.000865391	0.00150465	0.00126699	0.00131642
41	0.00312691	0.00354444	0.0026424	0.00224964	0.00303236	0.00258854	0.000787829	0.000624217	0.00300304	0.00123632	0.000816678	0.00317831	0.000782135	0.00141208	0.00102971	0.00146571
42	0.00296753	0.00289704	0.00258335	0.00199322	0.00266517	0.00238147	0.000815729	0.000608049	0.00288369	0.00113668	0.000801377	0.00282113	0.000812985	0.00131799	0.000795866	0.00174446
43	0.0028913	0.00256728	0.00239339	0.00181823	0.0024741	0.00220934	0.000804385	0.000583397	0.00272806	0.00102421	0.000749585	0.0026583	0.000787748	0.00128461	0.000775954	0
44	0.00276689	0.00235545	0.00228525	0.00157223	0.00218602	0.00223777	0	0.000544828	0.0026256	0.000938753	0.000713951	0.00254573	0.000710082	0.00119507	0.000695413	0.00125685
45	0.0027351	0.00274466	0.00213868	0.00132795	0.00205241	0.00223127	0.000777306	0.00052024	0.00250436	0.000861793	0.000726685	0.00240702	0.000693242	0.00113892	0.000632207	0.00122817
46	0.00256916	0.00194422	0.00205757	0.00109231	0.00185687	0.00212652	0.000716295	0.000510148	0.00230712	0.00081237	0.000675729	0.00245862	0.000626803	0.00111463	0.000639129	0.00117375
47	0.00256578	0.00163504	0.00190389	0.000997908	0.00174119	0.0020567	0.000640135	0.000557267	0.00219158	0.000763843	0.000704599	0.00243248	0.000520173	0.00105089	0.000729189	0.00114138
48	0.00246965	0.00145506	0.00177796	0.000863648	0.00167477	0.00188214	0.000576484	0.000515194	0.00210903	0.000727805	0.000696124	0.00206393	0.0004893	0.00108657	0.000583717	0.00100313
49	0.00232506	0.00132577	0.00178367	0.000877515	0.00160313	0.00186588	0.000504368	0.000535733	0.00198376	0.000717475	0.000562836	0.00200964	0.000504276	0.000909762	0.000458136	0.000792062
50	0.00221848	0.00105671	0.00178508	0.000950258	0.00154566	0.00171973	0.000485345	0.000595258	0.00180613	0.000733352	0.000685081	0.00192654	0.000448121	0.000895339	0.000407899	0.000690572
51	0.00220661	0.000841138	0.00174309	0.000968449	0.00146356	0.00182368	0.000490521	0.000686346	0.0016344	0.00068529	0.000611225	0.0018562	0.00051831	0.000855895	0.000402703	0.000660408
52	0.00212384	0.00072051	0.00169829	0.000947659	0.00149865	0.00182771	0.000444454	0	0.00152989	0.000653204	0.0005467	0.00174495	0.000769943	0.000851343	0.000357663	0.000589082
53	0.0020796	0.000608922	0	0.000940736	0.00150909	0.00180499	0.000402809	0	0.00144209	0.000629389	0.000530584	0.00167527	0.000426611	0.000781542	0.00042089	0.0004979
54	0.00197681	0.000608343	0.00144358	0.000846309	0.00160911	0.0017985	0.000398353	0.00064797	0.00132938	0.000607501	0.000679152	0.00160423	0.000323708	0.000774713	0.000349889	0.000489799
55	0.00187828	0.000569095	0.00130199	0.000838534	0.00176584	0.00173922	0.000363152	0.000596929	0.00116858	0.000601622	0.000969463	0.0015332	0.000293778	0.000805816	0.000423488	0.000382414
56	0.00174935	0.000526959	0.00124364	0.000893959	0.00143968	0.00166291	0.000305843	0.000548877	0.0011009	0.000577873	0.000612916	0.00148829	0.000274109	0.000720846	0.000452067	0.000302987
57	0.00172838	0.000578043	0.00111488	0	0.00138743	0.00157032	0.000279005	0.000543221	0.00102894	0.000576678	0.000640074	0.00133819	0.000300311	0.000592607	0.000423488	0.000251518
58	0.00161311	0.000684724	0.00105653	0	0.00127027	0.00145747	0.000294498	0.000497549	0.000962	0.000536221	0.000595944	0.00126785	0.000220782	0.000610818	0.000369801	0.000273581
59	0.00150758	0.000672314	0.00092705	0	0.00118443	0.00132917	0.000284454	0.000476688	0.000921	0.000479822	0.000556031	0.00119146	0.000297505	0.00050232	0.000357663	0.000284613
60	0.00142681	0.000482135	0.000917795	0	0.00104936	0.00142581	0.000276605	0.000442329	0.000812551	0.000460824	0.000539915	0.00115257	0.000270381	0.000510642	0.00022516	0.000294903
61	0.0013549	0.00048473	0.000789731	0	0.00103666	0.00107746	0.000297617	0.000403824	0.000742666	0.000391238	0.000501713	0.00106881	0.000403237	0.000541764	0.000264132	0.000302263
62	0.00130028	0.00049868	0.000749177	0	0.000997861	0.000831434	0.00024771	0.00038155	0.000714424	0.000380511	0.000391367	0.000887225	0.000506117	0.000560739	0.000241622	0.000273581
63	0.00125258	0.000483868	0.000679459	0	0.000909035	0.000751069	0.000260462	0.000369143	0.000692048	0.00034849	0.000466059	0.000741131	0.000636189	0.000529617	0.000226885	0.000292697
64	0.00117405	0.000438844	0.000561349	0	0.000850821	0.000823327	0.000296554	0.000383125	0.000652233	0.000330488	0.000460965	0.000647322	0.000462154	0.000492449	0.000165404	0.000275046
65	0.00114431	0.000543795	0.000550677	0	0.000777668	0.000829018	0.000270641	0.000356801	0.000648258	0.000305311	0.000545864	0.000595729	0.000367671	0.000499278	0.000173199	0.000257414
66	0.00107674	0.000632391	0.000486645	0	0.000714242	0.000912636	0.00025107	0.000339284	0.000629601	0.000266716	0.000447396	0.000566909	0.000319015	0.000479538	0.000196602	0.000324326
67	0.000940562	0.000704157	0.000470287	0.000871423	0.00071872	0.000870408	0.000240821	0.000321028	0.000647586	0.000268011	0.000421073	0.000581641	0.000333071	0.000473474	0.000175797	0.000214011
68	0.000885769	0.000706656	0.000541422	0.000768348	0.000680657	0.000764048	0.000248911	0.000284097	0.000689099	0.000248714	0.000469461	0.000483135	0.000368592	0.000449964	0.000215641	0.000245623
69	0.000876704	0.000783902	0.000860866	0.000795208	0.000685135	0.000788407	0.000256897	0.000258577	0.00065249	0.000253729	0.00045416	0.000489841	0.000206749	0.000424925	0.000186189	0.000291973
70	0.000816633	0.000824401	0.000795434	0.000583839	0.000765739	0.000895605	0.000236572	0.000289401	0.000650567	0.000234397	0.000461801	0.000465042	0.000258212	0.000379398	0.000223435	0.000235351
71	0.000730519	0.000771297	0.000540005	0.000416668	0.000725437	0.000901275	0.00024867	0.000283969	0.000618445	0.000298336	0.000437189	0.000490517	0.000282551	0.00029288	0.000169728	0.000277253
72	0.000670381	0.000740901	0.000490914	0.00034563	0.00081797	0.000802203	0.000252236	0.000274583	0.000585234	0.000379082	0.000411721	0.000513965	0.000288164	0.000264818	0.000238172	0.000225043
73	0.000588561	0.000778034	0.000456063	0.00035775	0	0.000758377	0.000266528	0.000281044	0.000581322	0.000415386	0.000387965	0.000442929	0.000242315	0.00025116	0.00031177	0.000275064
74	0.000564987	0.000694729	0.000436836	0.000425337	0	0.000890714	0.000248328	0.000395467	0.000557954	0.000264058	0.000369282	0.000415476	0.000347081	0.000194252	0.000265005	0.000308158
75	0.000572462	0.000566978	0.000434702	0.000438331	0	0	0.000241095	0.00035259	0.000532275	0.000252001	0.00037521	0.000426862	0.00045095	0.000229908	0.000226885	0.000302987
76	0.000521083	0.000404505	0.000424047	0.000446106	0	0.000695044	0.000222449	0.000290075	0.000528396	0.000276348	0.000389656	0.000496548	0.000258212	0.000255712	0.000284916	0.000354473
77	0.000512358	0.000339954	0.000480959	0.000379413	0.000694091	0.000541564	0.000221902	0.000278826	0.000483228	0.000245891	0.000322604	0.000455007	0.000297505	0.000195763	0.000380172	0.000717771
78	0.000469436	0.000427688	0.000466718	0.000382885	0.000644833	0.000420589	0.000217583	0.000249546	0.000425718	0.000238284	0.000370993	0.000437573	0.000319958	0.000220056	0.000320416	0.00123846
79	0.000529337	0.000410564	0.000393448	0.000482509	0.000563476	0.000287434	0.000201645	0.000237525	0.000417736	0.000251504	0.000369282	0.000442269	0.000302175	0.000235226	0.000252887	0
80	0.000548649	0.000294551	0.000419761	0.000401076	0.000482138	0.000347512	0.000215972	0.000266516	0.000401964	0.000289169	0.000413412	0.00045298	0.000353638	0.000270117	0.000296182	0.000586876
81	0.000482457	0.000207399	0.000437554	0.000346503	0.000479899	0.000302848	0.00022053	0.000288757	0.000376157	0.000215763	0.000359094	0.000355166	0.000295619	0.00035587	0.000287514	0.000461841
82	0.000449513	0.000284549	0.000419044	0.000415795	0.000447048	0.000255767	0.000190127	0.000274809	0.000348813	0.000300031	0.000326842	0.000339743	0.000211442	0.000564527	0.000229504	0.000408166
83	0.000466865	0.000323217	0.000443957	0.000503299	0.00042765	0.000238716	0.000175561	0.00026748	0.000312877	0.000270768	0.000366735	0.000275413	0.000246042	0	0.000140297	0.000350061
84	0.000435612	0.000344188	0.000443957	0.000552675	0.000317938	0.000188381	0.000191395	0.000232543	0.000286142	0.000252633	0.000331936	0.000282104	0.000290949	0.000455264	0.000187062	0.000282407
85	0.000458308	0.000320716	0.000464584	0.00048596	0.000410472	0.000217612	0.000179982	0.000209851	0.000284187	0.000400073	0.000404081	0.000294181	0.000220805	0.000276181	0.000169748	0.000182382
86	0.000385452	0.000438075	0.000429716	0.000550928	0.000376152	0.000269564	0.000181731	0.000184942	0.000269022	0.000401037	0.000441447	0.000264011	0.000262904	0.00028454	0.000233828	0.000214011
87	0.000346522	0.000405754	0.000334385	0.000559577	0.000441818	0.000237079	0.000185363	0.00020323	0.000295214	0.000273093	0.000585757	0.000239887	0.000303118	0.00026937	0.000165425	0.000354491
88	0.000303633	0.000341882	0.000363549	0.000523216	0.000603044	0.000224919	0.000174155	0.000164564	0.000332496	0.000191717	0.000609513	0.000169526	0.000336798	0.000281499	0.000229484	0.000273581
89	0.000280938	0.000391903	0.000362849	0.00044698	0.000741862	0.000246024	0.000209767	0.000214093	0.00031044	0.000218454	0.000473699	0.000247269	0.000475267	0.000339918	0.000162827	0.000240487
90	0.000257633	0.000374394	0.000325847	0.000505898	0.000567202	0.000281763	0.000186426	0.000191563	0.000310697	0.000146012	0.000342958	0.000191639	0.000409771	0.000344471	0.000261554	0.000204462
91	0.000275932	0.000335435	0.000300234	0.000634087	0.000471695	0.000302049	0.00020802	0.000182563	0.000328073	0.00014877	0.000327698	0.000117949	0.000308731	0.000257224	0.000193983	0.000206651
92	0.000250902	0.000338801	0.000333685	0.00078394	0.000447066	0.000369435	0.000183718	0.000161863	0.000322301	0.000160228	0.000297137	0.000209748	0.000391988	0.000266329	0.000241622	0.0002177
93	0.000254555	0.000291473	0.000371387	0.00092082	0.000447048	0.000339386	0.000192253	0.000170927	0.000345031	0.000174112	0.000321749	0.000187635	0	0.000748144	0.00024422	0.000231662
94	0.000202907	0.000242221	0.000401269	0.000941609	0.000402268	0.000357275	0.000157805	0.000167424	0.000354488	0.000149633	0.000281856	0.000144083	0	0.000511425	0.000219985	0.000298592
95	0.000200979	0.000224712	0.000397717	0.000952877	0.000358993	0.000356457	0.000208431	0.000156978	0.000340767	0.000151925	0.000368426	0.000234548	0	0.000311091	0.000286641	0.0003427
96	0.000245998	0.000349866	0.000418344	0.000928595	0.000356736	0.000405993	0.000189306	0.000161157	0.000325957	0.000150065	0.000455872	0.000172887	0.000286278	0.000286816	0.000296182	0.000350078
97	0.00025053	0.000308597	0.000468853	0.000919073	0.000259724	0.000424662	0.000177138	0.000135957	0.000314094	0.000146078	0.0003888	0.00022247	0.000275052	0.000304262	0.000243347	0.000293438
98	0.000240756	0.000243184	0.000504437	0.000911277	0.0002366	0.000410865	0.000156811	0.000163535	0.000269023	0.000108248	0.000331936	0.000170201	0.000278779	0.000239013	0.00027972	0.000300057
99	0.000205139	0.000243184	0.000422613	0.000792609	0.000288097	0.000421407	0.000155886	0.000147593	0.000219911	8.297e-05	0.000329369	0.000167532	0.000448143	0.000247354	0.000273651	0.000411096
100	0.000214915	0.000287816	0.000385628	0.000689513	0.000303	0.000441693	0.00016281	0	0.00020087	0.000136049	0.000337885	0.000154135	0	0.000229161	0.000211297	0.000413302

## Sheet: Fig.5i
	AAV9 ABE							Untreated
	rep1	rep2	rep3	rep4	rep5	rep6	rep7	rep1	rep2	rep3	rep4	rep5
Tail	0.805681	0.773308	0.978498	0.341752	0.750052	-0.189373	0.807532	0.983635	-0.248673	0.184926	-0.428866	0.45356
Cortex	0.980214	-0.4863	-1.46303	-2.82086	3.91054	2.18519	-3.13092	4.7044	8.2243	8.3468	6.38042	8.02477
GAA instability index in YG8s.800 mice

## Sheet: Fig.5j
GAA change	Untreated				AAV9 ABE
	rep1	rep2	rep3	rep4	rep1	rep2	rep3	rep4	rep5	rep6	rep7	rep8
-100	0	5.99412e-05	0	0.000145342	0.000513887	0.000707489	0.000438037	0.00126509	0.000779671	0.000691246	0	0.000349243		Allele frequency at 24 weeks, cortex, YG8s.800
-99	6.7254e-05	7.11125e-05	0.000322437	0.000172228	0.000499951	0.000688381	0.000484982	0.00114076	0.000777451	0.000676423	0.000290357	0.000369567
-98	6.42857e-05	8.48385e-05	0.000377186	0.000200245	0.000483574	0.000654536	0.000536043	0.000951401	0.00076826	0.000654247	0.000346515	0.000432583
-97	8.07492e-05	7.97267e-05	0.000344205	0.000148071	0.000465206	0.000640155	0.000593401	0.000787443	0.00072951	0.000630806	0.000270247	0.000461614
-96	9.91362e-05	5.08523e-05	0.000239945	0.000168235	0.000477353	0.000651285	0.000628317	0	0.00068582	0.000624201	0.000199484	0.000428702
-95	0.000152373	2.92406e-05	0.000221573	0.000205735	0.000495022	0.000639494	0.000673081	0	0.000644888	0.000643618	0.000298596	0.000424208
-94	0.000216054	3.67248e-05	0.000250175	0.000183674	0.000516973	0.000655757	0.000742467	0	0.000604147	0.000652409	0.000339212	0.000467155
-93	0.000150339	4.11411e-05	0.000314417	0.00021635	0.000543604	0.000739757	0	0	0.000584466	0.000642471	0.000306366	0.000494476
-92	0.000126126	6.64392e-05	0.00030656	0.000162046	0.000556496	0.000799775	0	0.000407915	0.000582016	0.000679755	0.000296797	0.00039053
-91	0.000120436	6.28613e-05	0.000248579	0.000161314	0.000586411	0.000845917	0	0.000356876	0.000607747	0.000686995	0.000312087	0.000391066
-90	0.000133134	5.57064e-05	0.000237572	0.000195187	0.000565456	0.000852117	0	0.000349248	0.000614716	0.000671998	0.000310827	0.000374419
-89	0.000154792	5.63641e-05	0.000225419	0.000171063	0.000521603	0.000753276	0	0.000355384	0.000658175	0.000719166	0.000313993	0.000349524
-88	0.00012181	4.96469e-05	0.00018757	0.000172361	0.000520856	0.000789763	0	0.000229276	0.000658903	0.00068573	0.000333708	0.000351694
-87	0.00012313	3.95357e-05	0.000257868	0.000245498	0.00057765	0.000832197	0	0.000213219	0.000646688	0.000764897	0.000285645	0.000360529
-86	0.000141022	3.49724e-05	0.000211793	0.000172428	0.000592534	0.000844748	0.000340153	0.00019418	0.000618583	0.000832056	0.000293128	0.000399058
-85	0.000138136	4.10319e-05	0.000232089	0.000226332	0.000574416	0.000881999	0.000290383	0.000198882	0.000660358	0.000941615	0.000346947	0.000441724
-84	0.000151438	5.21293e-05	0.000223169	0.000218446	0.000532404	0.000894803	0.000253934	0.000172044	0.000628653	0.00105652	0.000363424	0.000450099
-83	0.000154407	4.35143e-05	0.000332666	0.000190063	0.000515481	0.000889925	0.000227899	0.000127655	0.000601007	0.0011497	0.000344141	0.000452525
-82	0.000143633	3.62863e-05	0	0.000171796	0.000501543	0.000953144	0.000209412	0.000148875	0.000606252	0.00119428	0.000389614	0.000456023
-81	0.000140444	6.32998e-05	0.000352798	0.000210028	0.000503236	0.000937592	0.00018919	0.000120889	0.000624671	0.00121468	0.000322555	0.000476807
-80	0.000121316	4.30766e-05	0.000227179	0.000219944	0.000602589	0.000948772	0.000195123	0.000111428	0.000662234	0.00122962	0.00030723	0.000513447
-79	0.000119447	5.21662e-05	0.000205328	0.000399093	0.000627178	0.000964424	0.000182731	0.000129032	0.000683332	0.00123415	0.00032824	0.00059283
-78	0.000125246	6.57091e-05	0.000264087	0.000360827	0.000518467	0.000987496	0.000163316	0.000112517	0.000696159	0.00124961	0.000364647	0.000613001
-77	0.000115654	6.07812e-05	0.000173658	0.000227464	0.000539969	0.00101372	0.000179663	8.1319e-05	0.000711591	0.00129115	0.000341119	0.000680459
-76	0.00013165	5.23486e-05	0.000189288	0	0.000569836	0.00101773	0.000188462	5.8379e-05	0.000747392	0.00131631	0.000378497	0.000791376
-75	0.000147371	3.22707e-05	0.000202382	0.000352908	0.000550821	0.00102449	0.00017042	7.914e-05	0.000796826	0.00134871	0.000454225	0.000836722
-74	0.000146189	5.11808e-05	0.000154467	0.000190496	0.000532355	0.00102546	0.000178856	8.7513e-05	0.000851542	0.00133096	0.000467896	0.000908828
-73	0.00015897	8.43269e-05	0.000237981	0.000192592	0.000533699	0.00103496	0.000197867	8.5449e-05	0.000906488	0.00129993	0.000478761	0.000976951
-72	0.000167104	6.19859e-05	0.000362619	0.000172461	0.000558985	0.00102434	0.000199926	0.000107642	0.000921843	0.00128023	0.000680727	0.0010128
-71	0.000171227	5.63641e-05	0.000280373	0.000208963	0.000572523	0.00105336	0.00020029	0.000104831	0.000962546	0.00121594	0	0.00105983
-70	0.00017109	5.35532e-05	0.000197227	0.000245232	0.000598357	0.00102332	0.000219866	0.000126738	0.0010183	0.00117555	0.000733251	0.00111611
-69	0.000199042	3.90602e-05	0.00016752	0.000209828	0.00064659	0.000983227	0.000230724	0.000148761	0.00106838	0.00116274	0.000728358	0.00118709
-68	0.00021064	2.99714e-05	0.000180491	0.000178484	0.000663415	0.00093373	0.000239605	0.000118023	0.0011159	0.00113913	0.000755411	0.00120593
-67	0.000212756	3.37308e-05	0.00021433	0.000168468	0.000657142	0.000911981	0.00024453	9.0609e-05	0.00117961	0.00114551	0.0007017	0.00110845
-66	0.000183925	2.61381e-05	0.000285119	0.000136691	0.000716525	0.000897142	0.000274237	6.9161e-05	0.0012318	0.00110121	0.000677848	0.0010607
-65	0.000172574	2.84744e-05	0.000300791	0.000121518	0.000771329	0.00087092	0.000303462	5.9584e-05	0.00124088	0.00106674	0.000646262	0.00105886
-64	0.0002008	3.27092e-05	0.000340686	0.000170365	0.000767845	0.000883623	0.000330829	4.3355e-05	0.00125179	0.00108806	0.0005973	0.00101586
-63	0.000208469	3.45708e-05	0.000296495	0.000163144	0.000798406	0.000940032	0.000349881	6.1821e-05	0.00128311	0.00110351	0.000600573	0.001033
-62	0.000199866	3.59217e-05	0.000234708	0.000165573	0.000801691	0.000994154	0.000386774	6.8243e-05	0.00130532	0.00108495	0.000564166	0.00101004
-61	0.000186536	3.23799e-05	0.000190107	0.000211259	0.000837929	0.00103008	0.000400983	8.1548e-05	0.00133048	0.00111477	0.000557403	0.00103215
-60	0.000184145	3.61763e-05	0.000206474	0.000184739	0.000832902	0.00101814	0.000436665	0.000100359	0.0013247	0.00114735	0.000586831	0.00107745
-59	0.000180132	4.92084e-05	0.000182373	0.000137556	0.000842708	0.00101158	0.000468956	0.000102767	0.00134327	0.00115993	0.000620072	0.000985938
-58	0.000190136	6.15113e-05	0.000190434	0.000163843	0.000809706	0.00100554	0.0004981	0.00010357	0.00136215	0.00117354	0.000565965	0.000972099
-57	0.000155836	7.15494e-05	0.000245838	0.000196119	0.000866898	0.00101453	0.000541047	8.1032e-05	0.00138493	0.00115246	0.000547833	0.000962346
-56	0.00015666	7.58942e-05	0.000311307	0.000193158	0.000897562	0.000998016	0.000622019	8.0057e-05	0.00140327	0.0011674	0.00059899	0.000964848
-55	0.000185409	7.03817e-05	0.000444455	0.000163311	0.000901941	0.000979873	0.000756111	6.5779e-05	0.00142448	0.00120267	0.000634462	0.000926497
-54	0.000186564	6.9907e-05	0.000312371	0.000169067	0.000917521	0.000894397	0.000842087	9.0953e-05	0.0014326	0.0012268	0.000726991	0.000918735
-53	0.000214432	7.63681e-05	0.000269161	0.000228196	0.000914683	0.000835043	0.000949417	0.000100416	0.00144018	0.00121232	0.000791099	0.000903211
-52	0.000196321	0.000106777	0.000284833	0.000196385	0.000920259	0.00076466	0.00110002	0.000129376	0.00144792	0.00121002	0.000776565	0.000888606
-51	0.000200856	0.000124081	0.000235444	0.000109206	0.000924539	0.000779244	0.00122979	0.000203585	0.00145688	0.00122134	0.00082729	0.000868588
-50	0.000208111	0.00014697	0.000220714	0.000168368	0.00100065	0.000726647	0.00137038	0.000235298	0.00146316	0.00118877	0.00090068	0.000872699
-49	0.000235211	0.000153577	0.000237777	0.000250423	0.0011122	0.00072314	0.00151751	0.000271142	0.00144998	0.00118992	0.000925431	0.000888759
-48	0.000240103	0.000189463	0.00025484	0.000263533	0.0011101	0.000736201	0.00163687	0.000283356	0.00141862	0.00118796	0.000992777	0.000843361
-47	0.000240433	0.000189608	0.000237736	0.000215352	0.00109597	0.000797436	0.0017023	0.00029534	0.00141843	0.00118193	0.0010081	0.000855821
-46	0.00022878	0.000187198	0.000266706	0.00029318	0.00114196	0.000833111	0.00179421	0.000283642	0.00134468	0.00114315	0.00109459	0.000845021
-45	0.000231335	0.000218958	0.000263023	0.000442017	0.00116789	0.000904205	0.00189532	0.00030016	0.0012923	0.0010988	0.00118467	0.000842544
-44	0.000221304	0.000236772	0.000274399	0.000456591	0.00118507	0.000989834	0.00196261	0.000303944	0.00124134	0.00108513	0.00113236	0.000835957
-43	0.000229742	0.000233122	0.00030877	0.00037407	0.00120747	0.0010653	0.00195833	0.000285936	0.00121465	0.00106094	0.00119748	0.000881278
-42	0.00022702	0.000226113	0.000273498	0.000281734	0.00123862	0.00111302	0.00198909	0.000317134	0.00118245	0.00104744	0.00121827	0.00090602
-41	0.000202779	0.000241336	0.000325628	0.000289487	0.00130124	0.00114371	0.00202429	0.000309506	0.00117199	0.00107174	0.00123888	0.00087589
-40	0.000182496	0.000233121	0.000315399	0.000278706	0.00133738	0.00123376	0.00211398	0.000334681	0.00116135	0.00105445	0.00127821	0.000899177
-39	0.000195908	0.000251631	0.000288925	0.000217448	0.00137994	0.00131756	0.00219535	0.000308245	0.00116112	0.00103974	0.00131253	0.000910207
-38	0.000166555	0.000271525	0.000252303	0.000248027	0.00143693	0.0013666	0.00230038	0.000300387	0.00119585	0.00105445	0.00127547	0.000955299
-37	0.000172381	0.000232173	0.000243751	0.000362158	0.0014672	0.00138688	0.00239411	0.000289549	0.00125646	0.00105548	0.00127587	0.00100172
-36	0.000202945	0.000218008	0.000215558	0.000430038	0.00152479	0.00143348	0.00256998	0.000303599	0.0013139	0.00103066	0.0012977	0.00105483
-35	0.000221963	0.000252615	0.000236917	0.000322162	0.00155928	0.00144476	0.00279429	0.000340473	0.00139132	0.000989185	0.00126187	0.0011208
-34	0.000221331	0.000253127	0.000346824	0.000329616	0.00163629	0.00142001	0.00294206	0.000340074	0.0014303	0.000931964	0.00138991	0.00121461
-33	0.00022845	0.000275322	0.000463114	0.000353873	0.00167118	0.00142636	0.00312205	0.000328489	0.00155904	0.00097419	0.00135354	0.00135162
-32	0.000244831	0.000333584	0.000368634	0.000279372	0.00162558	0.0014534	0.00330518	0.000352574	0.00171158	0.0009816	0.00147873	0.00156886
-31	0.000294659	0.000407543	0.000457058	0.000277641	0.00164271	0.00142738	0.00351705	0.000375054	0.00187872	0.000997744	0.00144952	0.00171823
-30	0.000359715	0.000461753	0.000403046	0.000311581	0.00168049	0.00141879	0.00371868	0.000402066	0.00215874	0.0009893	0.00157126	0.00189247
-29	0.000427793	0.000537355	0.000437908	0.000314509	0.0017551	0.00148277	0.00393596	0.00045018	0.00251006	0.001002	0.00161968	0.00224667
-28	0.000528799	0.000642929	0.000525146	0.000352941	0.0018213	0.00155158	0.00415724	0.000487572	0.00296544	0.00103285	0.00173452	0.00273047
-27	0.00068862	0.000796981	0.000585051	0.000503308	0.00199477	0.00161571	0.00437828	0.000523472	0.00358123	0.00109185	0.0018754	0.00302252
-26	0.000897308	0.00103671	0.00059082	0.000655538	0.00213758	0.00180119	0.00463847	0.00060089	0.00429543	0.00118681	0.00214586	0.00353073
-25	0.00109805	0.00128067	0.000693075	0.00071673	0.00220368	0.00199319	0.00496655	0.00066879	0.0049191	0.00136434	0.0024341	0.00423828
-24	0.00149952	0.00163138	0.000920704	0.000857813	0.00238248	0.00226831	0.00535938	0.00079054	0.00590454	0.00159322	0.0027196	0.00507697
-23	0.00206253	0.00206094	0.00124335	0.00114936	0.00273743	0.00269234	0.00579709	0.000965967	0.00687353	0.00206523	0.00302783	0.00583066
-22	0.00278023	0.0025976	0.00154786	0.00134382	0.00319841	0.00319168	0.00629245	0.00116812	0.00805705	0.00216256	0.00347548	0.00712115
-21	0.00372401	0.0032318	0.00165924	0.00170198	0.00357919	0.00366266	0.0068607	0.00145652	0.00935398	0.00225792	0.00406105	0.00858165
-20	0.00445026	0.0040347	0.00209928	0.00214067	0.0043214	0.0045224	0.00750787	0.00179677	0.0108624	0.00268271	0.00457384	0.00977528
-19	0.00576989	0.00497806	0.00252712	0.00278629	0.00525017	0.00558561	0.00825199	0.00236738	0.0125197	0.0031792	0.00507239	0.0110592
-18	0.00728824	0.00610363	0.00317338	0.00356428	0.00640015	0.00706396	0.00901327	0.00289354	0.0143268	0.00387682	0.00597422	0.0132893
-17	0.00902415	0.00736419	0.00406573	0.00422445	0.0078	0.00887964	0.00994158	0.00357088	0.0161513	0.00469911	0.00716486	0.0156142
-16	0.0108722	0.00874649	0.00508533	0.00516605	0.00943161	0.0111403	0.0110454	0.00443597	0.0173665	0.00562774	0.00800517	0.0172569
-15	0.01219	0.0102641	0.00617311	0.00634802	0.0111765	0.0137655	0.0122837	0.00538055	0.0191846	0.0067239	0.00896111	0.0189711
-14	0.0142171	0.0113076	0.00720671	0.00766176	0.0125142	0.0157401	0.0136547	0.00639968	0.0210019	0.00809381	0.0107631	0.0216886
-13	0.016317	0.0128967	0.00883624	0.00932294	0.0146284	0.0188386	0.0151963	0.0077399	0.0227405	0.00962136	0.0127054	0.0243155
-12	0.0183696	0.0145133	0.010768	0.0106499	0.0168868	0.0221129	0.0162996	0.00899203	0.0243695	0.0113798	0.0141706	0.0259378
-11	0.0203671	0.016124	0.0122271	0.0124188	0.0192221	0.025371	0.0180749	0.0103795	0.0259145	0.0132615	0.015833	0.0275
-10	0.0216478	0.0177168	0.0148098	0.0144133	0.0215244	0.0284931	0.0199175	0.0119453	0.0272212	0.0153751	0.0182125	0.0296758
-9	0.0233147	0.0191865	0.0172225	0.0163739	0.0230891	0.0304329	0.0217443	0.0135886	0.0279878	0.0175714	0.0207072	0.0315316
-8	0.0248393	0.0206161	0.0186845	0.018512	0.0252497	0.0330017	0.0235442	0.0152748	0.0290384	0.0190849	0.0225515	0.0325551
-7	0.0257033	0.0219133	0.0213235	0.0199906	0.0273612	0.0353091	0.0252532	0.0170129	0.0298293	0.0213375	0.0243745	0.0334045
-6	0.0268263	0.0230688	0.0239805	0.0218983	0.0291894	0.0369715	0.0267567	0.0187759	0.0303224	0.0235915	0.0269009	0.0341687
-5	0.0277644	0.0240903	0.025612	0.0236607	0.0308751	0.0381033	0.028059	0.0205032	0.0306407	0.0257588	0.0290642	0.0344949
-4	0.0283528	0.0249486	0.0277939	0.0254566	0.0317801	0.038535	0.0292058	0.0222135	0.0306869	0.0276959	0.0303674	0.0345215
-3	0.0287113	0.0256557	0.029931	0.0269052	0.03283	0.0386725	0.0299653	0.0237334	0.0305451	0.0294325	0.0315678	0.0343235
-2	0.0287862	0.0261968	0.0309764	0.0276424	0.0336611	0.0383163	0.0305394	0.0251637	0.0301872	0.0309566	0.0329904	0.0336344
-1	0.0287176	0.0264918	0.0323099	0.0286661	0.0341668	0.0374066	0.0307747	0.0264558	0.0296178	0.0322109	0.0338575	0.0324577
0	0.0284393	0.0266806	0.0332151	0.0294924	0.0345485	0.036029	0.0307229	0.0275325	0.0288278	0.0331684	0.0345045	0.0315303
1	0.028133	0.0266788	0.0334273	0.0297134	0.0341892	0.0348869	0.0303557	0.0284136	0.028194	0.0336042	0.0347882	0.0304936
2	0.0275368	0.0265368	0.0333495	0.0300164	0.0333481	0.0328865	0.0297649	0.0291741	0.0271629	0.0338439	0.0343774	0.028426
3	0.0268161	0.0263169	0.0329207	0.0300227	0.0323923	0.0307052	0.0292207	0.0296593	0.0259675	0.0338801	0.0335827	0.0263495
4	0.0259677	0.0258418	0.032357	0.0296152	0.0312269	0.0283175	0.0282189	0.0299864	0.0245555	0.0335567	0.0327165	0.024867
5	0.0250175	0.0252654	0.0316873	0.0290188	0.0298887	0.0257109	0.0270733	0.0300701	0.023044	0.0328917	0.0317207	0.0232316
6	0.0243648	0.0245462	0.0304668	0.0286704	0.0287809	0.0239736	0.0257598	0.029998	0.0219863	0.0318188	0.0306131	0.0216906
7	0.0233215	0.0237858	0.0290538	0.0277083	0.0270254	0.0215264	0.0243309	0.0297076	0.0204088	0.0304858	0.0289136	0.0194211
8	0.0222673	0.0229197	0.0273615	0.0265962	0.0251619	0.0190957	0.022842	0.0292639	0.0187628	0.028987	0.0268034	0.01721
9	0.021535	0.0220055	0.0256607	0.0255756	0.0232231	0.0168436	0.0213594	0.0288053	0.0171644	0.0272844	0.0252882	0.0157547
10	0.0204606	0.0210881	0.0243296	0.0243395	0.0212507	0.0147643	0.0198373	0.0281687	0.0156204	0.0260208	0.0238723	0.0143826
11	0.0194099	0.0201045	0.0225818	0.0235489	0.0198966	0.0135347	0.0183609	0.0274383	0.0145723	0.0241394	0.0223056	0.0125685
12	0.0187041	0.0194629	0.0208591	0.0225454	0.0179248	0.0118663	0.0173524	0.0264147	0.0130622	0.0222104	0.0202384	0.0109407
13	0.0176913	0.0185985	0.019785	0.0211692	0.0160552	0.0103871	0.0159815	0.0252398	0.011646	0.0202379	0.0184443	0.00996867
14	0.0166904	0.0177585	0.0184095	0.0204594	0.0148216	0.00949891	0.0146862	0.0240483	0.0103696	0.0182576	0.0168424	0.00904518
15	0.0160539	0.016887	0.016949	0.0192369	0.013141	0.00837568	0.0134622	0.0228456	0.00916858	0.0170208	0.015822	0.00818216
16	0.0150752	0.0161034	0.01613	0.0181048	0.0116011	0.00742035	0.0122595	0.0216493	0.00846097	0.0153126	0.014222	0.00730525
17	0.0142079	0.0154293	0.0149517	0.0175726	0.0102559	0.00684732	0.0112026	0.0204654	0.00751087	0.0137239	0.012347	0.0063381
18	0.0136106	0.0147756	0.0138918	0.0164589	0.00897372	0.00610782	0.010188	0.0192783	0.00664524	0.0123002	0.0112936	0.0058158
19	0.0127336	0.0143843	0.0132413	0.0153791	0.00821762	0.00546589	0.00953656	0.0181168	0.00613682	0.0109362	0.0104094	0.00538526
20	0.0119018	0.0138717	0.0123076	0.0143754	0.00723295	0.00488377	0.00862827	0.017345	0.0054472	0.00984801	0.00945074	0.0049349
21	0.0111144	0.0133921	0.0114719	0.0134257	0.00637591	0.00442015	0.00781605	0.0162331	0.00486075	0.00882923	0.00821952	0.00432068
22	0.0103891	0.012976	0.0108386	0.0128134	0.00585784	0.00412714	0.00702103	0.0151301	0.00437779	0.00826185	0.00715846	0.00397766
23	0.00990298	0.0124675	0.0103526	0.0120035	0.00516774	0.00368766	0.00630133	0.014075	0.00394637	0.00745806	0.00660091	0.00366897
24	0.00924171	0.0119689	0.00975985	0.0111427	0.00460338	0.00327675	0.00563144	0.0130527	0.0036899	0.00674171	0.00601221	0.00349294
25	0.00865729	0.0115252	0.00917095	0.0106306	0.00426431	0.0030565	0.00497099	0.0120492	0.00333319	0.0061271	0.00553143	0.00307128
26	0.00821798	0.011201	0.00867658	0.00983071	0.00375441	0.0027954	0.00456218	0.0110891	0.0030117	0.00554478	0.00481639	0.00273563
27	0.00765565	0.0106843	0.00806182	0.00909169	0.00332424	0.00253389	0.00404301	0.0101852	0.00283801	0.00518009	0.00411156	0.00258651
28	0.007154	0.0101594	0.00746179	0.00864441	0.00310284	0.00235145	0.00355459	0.00932671	0.00259617	0.00471192	0.00377281	0.00239067
29	0.00682276	0.00958706	0.00708141	0.0080515	0.00278178	0.00210808	0.00309214	0.00882997	0.00236987	0.00425697	0.00339377	0.00221439
30	0.00640178	0.00900298	0.00660602	0.00737021	0.0025995	0.00197042	0.00269216	0.00810509	0.00215005	0.00379668	0.00306525	0.00199772
31	0.0060034	0.0084159	0.00617303	0.00702428	0.0024335	0.00181669	0.00241034	0.00736909	0.00192655	0.00334397	0.00258627	0.0018006
32	0.0057705	0.0078381	0.00586328	0.00645137	0.00225903	0.00165697	0.00203038	0.00661422	0.00177461	0.003126	0.00212017	0.00167646
33	0.00551627	0.00743764	0.00556989	0.00603863	0.00215699	0.0015657	0.00174408	0.00592965	0.00160801	0.00280244	0.00188043	0.00157815
34	0.00520525	0.00689148	0.00519659	0.00579054	0.00198322	0.00145985	0.00149503	0.00533025	0.00143069	0.00242442	0.00172927	0.0014727
35	0.00490952	0.00633562	0.00473728	0.00545952	0.00185615	0.00139994	0.00129982	0.00475781	0.00132638	0.00214383	0.00157169	0.00133597
36	0.00469592	0.00586247	0.00455602	0.00498343	0.00176665	0.00130988	0.00123847	0.00443563	0.00118712	0.00189633	0.00147931	0.00114414
37	0.00440582	0.00539393	0.0042533	0.00481114	0.00170712	0.00121618	0.00121106	0.00397266	0.00103384	0.00174661	0.0013272	0.00108873
38	0.00412633	0.00513182	0.00393062	0.00459386	0.00163434	0.00115448	0.00116194	0.00365684	0.000939879	0.00156984	0.00115042	0.00104722
39	0.00394966	0.00478491	0.00381392	0.00431176	0.001577	0.00110682	0.00111483	0.00327152	0.000831631	0.0014065	0.00108286	0.000971027
40	0.00367526	0.00445531	0.00362177	0.00419111	0.00148701	0.0011245	0.00112843	0.00290708	0.000706842	0.00129206	0.000999684	0.00092328
41	0.00341135	0.00424161	0.00347655	0.00397842	0.00130821	0.00129362	0.00112561	0.00260927	0.000646267	0.00115786	0.000995583	0.000818543
42	0.00323622	0.00405894	0.00328607	0.00366564	0.00122887	0.00103791	0.00118042	0.00234255	0.000560535	0.00104491	0.000845386	0.000727849
43	0.0030302	0.00394438	0.00313729	0.00355823	0.00116765	0.000993492	0.00126277	0.00214584	0.000482383	0.000983783	0.000761527	0.000609273
44	0.00283462	0.00384983	0.00292386	0.00341438	0.00107446	0.000965849	0.00133365	0.00195768	0.000439268	0.000884853	0.000721379	0.000528486
45	0.00268769	0.00376565	0.00274886	0.00323027	0.00102389	0.000891144	0.00141769	0.0017818	0.000372834	0.000819015	0.000718717	0.000509949
46	0.00252449	0.00370389	0.00256018	0.00315255	0.000950323	0.000878085	0.00150229	0.00162363	0.000327307	0.000707561	0.000686842	0.000432251
47	0.00237816	0.00362241	0.0027831	0.00300913	0.000877251	0.000853845	0.00157842	0.00151249	0.000299891	0.000636322	0.000635541	0.000412208
48	0.00227521	0.00354297	0.00261309	0.00291094	0.000870582	0.000848153	0.00160393	0.00139791	0.000264663	0.000606792	0.000570174	0.000394488
49	0.00215763	0.00344393	0.00244119	0.00276037	0.000845744	0.000816494	0.00161241	0.00129268	0.000266425	0.000534864	0.000554741	0.000366963
50	0.0020395	0.00332248	0.00235927	0.00262388	0.000874763	0.00075658	0.00159118	0.00119639	0.000228135	0.000497178	0.000592083	0.000369772
51	0.00197766	0.00324947	0.00233889	0.00241485	0.000844399	0.000723243	0.00156663	0.00110894	0.000205582	0.000513722	0.000525097	0.000302619
52	0.0019244	0.00312199	0.00222044	0.00228408	0.000800648	0.000722175	0.00151295	0.00105325	0.000194821	0.000488214	0.000518406	0.000282423
53	0.00183738	0.00301131	0.00201392	0.00218579	0.000765854	0.000684925	0.00145741	0.000984147	0.000195817	0.000473507	0.000485236	0.000255536
54	0.00175185	0.00283273	0.00197431	0.00205752	0.000731309	0.000621099	0.00139621	0.000887056	0.000189346	0.000441507	0.000575786	0.000212232
55	0.0017126	0.00264378	0.00198004	0.00192519	0.000737183	0.000601279	0.00129873	0.000888776	0.000198268	0.000361823	0.000420193	0.000240523
56	0.00167517	0.0025312	0.0019356	0.00181711	0.000719263	0.0005529	0.00117453	0.000888433	0.000193903	0.000352518	0.000373065	0.000206819
57	0.00159799	0.00234403	0.00187161	0.00168651	0.000715281	0.000520276	0.00106769	0.000853107	0.00018636	0.000341026	0.000375295	0.000172043
58	0.00153714	0.00220367	0.00182954	0.00156343	0.000656047	0.000488869	0.000989984	0.000824031	0.000185862	0.000382045	0.000321044	0.00021287
59	0.00150004	0.00211569	0.00181391	0.00149735	0.000656496	0.000456193	0.000913049	0.000786583	0.000196659	0.000349414	0.000326585	0.00015948
60	0.00145777	0.00203411	0.0016594	0.00146015	0.000620308	0.000397396	0.000781056	0.000795414	0.000222698	0.000329881	0.000360581	0.000146203
61	0.00137608	0.001955	0.00159434	0.0013562	0.000608562	0.00037331	0.000704605	0.000791801	0.000189614	0.000307821	0.00031572	0.000198955
62	0.00133788	0.0018296	0.00154721	0.00128173	0.000581434	0.000376308	0.000656734	0.00076089	0.000191989	0.000317242	0.000285932	0.000236233
63	0.00125001	0.00175422	0.00143231	0.00122709	0.000545147	0.000357556	0.000572088	0.000756762	0.000201523	0.000308855	0.000266937	0.000203959
64	0.00118419	0.00173056	0.00135464	0.00115991	0.000505625	0.000351152	0.000495194	0.000720347	0.000203476	0.000284267	0.00025672	0.000246855
65	0.00114901	0.00168599	0.00123639	0.00110005	0.000476705	0.000356184	0.00046815	0.000672347	0.000203016	0.000279438	0.000299531	0.000288372
66	0.00113378	0.00159243	0.0011818	0.00111682	0.000449777	0.000382355	0.000416524	0.000625264	0.000175217	0.000245658	0.000268089	0.000265596
67	0.00104614	0.00156972	0.00110349	0.00107762	0.000401195	0.000364568	0.000365139	0.000560174	0.000185633	0.000224863	0.000197541	0.000257681
68	0.000974099	0.00146043	0.0010638	0.00109137	0.000356845	0.000362332	0.000349639	0.000544461	0.000174528	0.000231813	0.000222544	0.000289138
69	0.000922868	0.00137887	0.00106396	0.00100848	0.000294872	0.000324321	0.000333816	0.000562066	0.000164227	0.000257148	0.000226573	0.000289853
70	0.000877052	0.00135478	0.00112558	0.000887228	0.000268194	0.000329199	0.000347297	0.000501565	0.000138841	0.000257724	0.000199879	0.000285129
71	0.000838436	0.00126213	0.00107697	0.000839579	0.000254455	0.000330419	0.000254257	0.000425979	0.000121918	0.000269328	0.000187504	0.000281989
72	0.000787206	0.00120124	0.00101404	0.000765244	0.000212643	0.000330166	0.00022023	0.000375054	0.000110813	0.000284267	0.000211319	0.000270652
73	0.000738448	0.00116912	0.000993989	0.000726779	0.000216128	0.000321983	0.000220956	0.000334797	9.542e-05	0.00026864	0.000213838	0.000228879
74	0.000703598	0.00104025	0.00102632	0.00069976	0.0002221	0.000327573	0.000221602	0.000250152	8.2325e-05	0.000230664	0.000171854	0.000243076
75	0.000672706	0.000946214	0.000969438	0.000757258	0.000211797	0.000308364	0.000212964	0.000189591	9.205e-05	0.000207856	0.000170811	0.000233935
76	0.000655831	0.000852724	0.00103679	0.000775759	0.000227576	0.000310296	0.000192298	0.000214022	8.3473e-05	0.00019671	0.000169732	0.000236488
77	0.000629116	0.000751057	0.00099849	0.000713868	0.000204481	0.000318629	0.000184951	0.000180015	6.0039e-05	0.000199813	0.000191173	0.000236386
78	0.000589649	0.000719371	0.000957817	0.000631947	0.000195521	0.000304502	0.000184709	0.000168602	5.6747e-05	0.000192115	0.000209952	0.000231433
79	0.000557327	0.00061106	0.00105021	0.000553253	0.000194425	0.00028636	0.000162267	0.000122267	5.9503e-05	0.00013788	0.000230746	0.000242157
80	0.000522586	0.000521075	0.000971566	0.000559808	0.00018915	0.000310396	0.000139984	8.6308e-05	4.8016e-05	0.000145638	0.000227652	0.000217185
81	0.000494663	0.000476393	0.000908347	0.000565864	0.00018457	0.000288036	0.000124403	8.2351e-05	5.1768e-05	0.00013811	0.000206139	0.000234344
82	0.000456845	0.0004477	0.000927619	0.000526467	0.000208562	0.000289256	0.000101638	7.7763e-05	5.3071e-05	0.000154657	0.000113251	0.000224998
83	0.000447829	0.000398272	0.000970747	0.000514089	0.000209457	0.000254803	9.5826e-05	4.1748e-05	5.2382e-05	0.000180626	0.000132318	0.000168825
84	0.000410341	0.000384107	0.000993662	0.00056979	0.00022429	0.000234372	0.000114232	5.0237e-05	6.2719e-05	0.000164654	0.000168005	0.00016977
85	0.000386897	0.000357787	0.000976026	0.000518281	0.000235143	0.000222177	0.000124323	7.0193e-05	7.0378e-05	0.000154657	0.000126202	0.000184605
86	0.000364881	0.000353662	0.000839972	0.000501478	0.000231309	0.000212978	0.00010519	0.000100819	6.8157e-05	0.000160977	0.000127065	0.000131496
87	0.000352294	0.000369286	0.000823605	0.00057345	0.000182778	0.000219635	2.1959e-05	8.5449e-05	6.7085e-05	0.000183784	0.000161745	0.000101265
88	0.000328053	0.000367535	0.000803391	0.000562403	0.000194126	0.00022675	2.7609e-05	5.9469e-05	5.935e-05	0.00021004	0.000180525	0.000131751
89	0.000294165	0.000345193	0.000752161	0.000525535	0.000236237	0.000208658	4.1212e-05	6.5836e-05	5.9274e-05	0.000211994	0.000197865	0.000126185
90	0.000249612	0.00034344	0.000729411	0.000529229	0.000207567	0.000186045	4.7145e-05	0.000112174	5.2037e-05	0.000233536	0.000141311	0.000120261
91	0.000235156	0	0.000630879	0.000517084	0.000193729	0.000212319	5.6107e-05	9.4223e-05	7.796e-05	0.000249335	0.000106199	9.2277e-05
92	0.00022735	0	0.000654203	0.000499249	0.000189049	0.000183452	4.2706e-05	8.0632e-05	8.1176e-05	0.000250598	0.000129008	7.9025e-05
93	0.000228038	0	0.000660914	0.000533521	0.000205426	0.000162313	6.8458e-05	8.1548e-05	7.5394e-05	0.000234858	0.000160378	0.000117146
94	0.000238729	0	0.000723273	0.000554251	0.000170433	0.000166582	6.6925e-05	8.1433e-05	8.1329e-05	0.000215555	0.000143182	0.00014319
95	0.000231143	0	0.000887438	0.000495322	0.00019353	0.000176543	6.7934e-05	0.000138782	0.00010032	0.00023348	0.000134044	0.00015422
96	0.000190466	0	0.000697004	0.000491662	0.000164859	0.000194531	6.1274e-05	0.000131327	0.00010032	0.000214578	0.00011656	0.000148654
97	0.000180187	0	0.000642909	0.000507501	0.000156546	0.000193718	3.8023e-05	9.6229e-05	8.5656e-05	0.000231756	0.000115589	0.000111376
98	0.000186398	0	0.000685956	0.000446575	0.000173021	0.000150219	5.3645e-05	6.9277e-05	9.902e-05	0.000235778	0.000140448	0.000101622
99	0.00019195	0	0.000589552	0.00042518	0.000199702	0.000162516	5.3685e-05	6.7442e-05	9.7028e-05	0.000231986	0.000121381	0.000129606
100	0.000203054	0.0006449	0.000567047	0	0.00020249	0.00015906	0	0	9.6875e-05	0.000240833	0	0.000142322
