# Supplementary material for: Base editing of trinucleotide repeats that cause Huntington’s disease and Friedreich’s ataxia reduces somatic repeat expansions in patient cells and in mice
Source: Nat Genet. 2025 May 26;57(6):1437–51. doi: 10.1038/s41588-025-02172-8 (PMC12165863; doi:10.1038/s41588-025-02172-8)
Supplement: Supplementary file 11 — Statistical source data. [file 41588_2025_2172_MOESM11_ESM.xlsx]

## Sheet: ED1a
	CAA interruptions			STOP codons			Indels
	rep1	rep2	rep3	rep1	rep2	rep3	rep1	rep2	rep3
Untreated	0.8	0.8	0.9	0.1	0.2	0.2	0.1	0	0
Unrelated sgRNA	1.4	1.4	1.3	0	0.1	0.1	0.2	0.2	0.3
CDA	44.3	48.2	52.7	1.4	1.9	2.2	0.65	0.63	0.83
BE4	38.3	43.8	48.9	2.2	3	0.4	0.42	0.49	0.44
EA-BE4	41.4	46.6	51.3	0.3	1.1	0.8	0.26	0.54	0.28
AID-BE4	37.4	61.6	59.8	1.6	3.3	3.2	0.42	0.91	1.02
AID-BE5	59.5	65.4	62.5	2.9	3.6	3.2	0.81	1.15	0.96
eA3A-BE4	9.7	16.6	13.1	0.3	0.8	0.5	0.12	0.15	0.11
eA3A-BE5	12.8	9.9	10.2	0.3	0.3	0.3	0.15	0.17	0.11
EA-evoA (32aa)	42.5	53.3	57	1.7	0.4	0.7	0.61	0.78	1.09
28aa	57.9	58.6	62.6	0.5	0.4	0.6	1.09	0.54	0.98
24aa	54.4	55.5	61.1	0.6	0.6	0.6	0.81	0.7	1.25
32NLS	68.8	59.3	65.3	0.6	0.8	1	1.4	1.21	1.39
28NLS	58.9	49	50.4	0.8	0.4	0.6	0.95	1.03	1.02
25NLS	63.7	60.6	62	1.3	0.9	0.7	0.9	0.81	1.12
22NLS	57.6	60.6	62	0.8	1.3	1	0.89	1.04	1.05
% HTT alleles with >=1 modified CAG

## Sheet: ED1b
Number of CAA interruptions	EA-evoA (32aa)			32NLS
	rep1	rep2	rep3	rep1	rep2	rep3
1	100	100	100	100	100	100
2	92	92	92	96	95	95
3	83	81	82	91	88	88
4	69	67	67	85	80	80
5	51	47	48	76	71	70
6	34	30	31	62	56	57
7	19	16	16	44	38	40
8	10	7	8	26	19	23
9	4	3	3	12	9	10
10	1	1	1	5	3	4
11	0	0	0	1	1	2
12	0	0	0	0	0	0
13	0	0	0	0	0	0
14	0	0	0	0	0	0
15	0	0	0	0	0	0
Cumulative % of interrupted HTT alleles

## Sheet: ED1c
Number of CAA interruptions	Short allele		Long allele
	rep1	rep2	rep1	rep2
1	100	100	100	100
2	94	94	90	94
3	83	78	84	88
4	72	61	75	81
5	35	40	63	73
6	24	23	52	65
7	16	12	43	57
8	10	6	37	47
9	6	2	26	38
10	2	0	20	29
11	0	0	16	21
12	0	0	12	15
13	0	0	7	10
14	0	0	6	8
15	0	0	4	5
16	0	0	2	3
17	0	0	1	2
18	0	0	0	1
19	0	0	0	1
20	0	0	0	0
Cumulative % of interrupted HTT alleles

## Sheet: ED1d
CAG position	Long allele		Short allele
	rep1	rep2	rep1	rep2
1	0.2	0.1	0.1	0		% Interrupted HTT alleles with CAA at a given position
2	0.4	1.5	0.6	1.3
3	0.3	1.8	0.6	1.3
4	5.2	5.1	10	9.4
5	11.8	9.1	15.5	14.8
6	23.7	22.4	31.3	28.6
7	11	9.5	14.2	16.6
8	17.2	12	19.7	23.9
9	21.8	17.2	25.5	28.1
10	17	17.3	19.9	23.4
11	20.7	19.9	24.4	29.9
12	26.3	21.7	31.9	31.6
13	20.5	12.4	27.1	22.6
14	20.3	16.3	26.7	25.8
15	20.9	15.6	33.5	30.1
16	18.6	13.5	28.6	35.1
17	19.4	15.8	30	40.6
18	19.7	16.1	31.7	35.3
19	20.2	20.6	31.3	31
20	16.4	15.5	16.5	17.3
21	18.2	17.3
22	18.5	19.3
23	17.9	23
24	17.9	17.2
25	17.3	18.6
26	17.3	12.5
27	14.7	13.4
28	15.2	14
29	15.4	11.9
30	16.1	12.5
31	15.7	10.8
32	15.4	9.8
33	15.4	11.5
34	15.5	9.2
35	15.4	10.7
36	16.4	14.5
37	15.2	13.4
38	13.1	11.8
39	13	11.9
40	11.1	10.6
41	10.3	7.3
42	14.4	9.3
43	13.6	12.3
44	16.7	14.3
45	15.8	14.2
46	14.2	13
47	13.1	14.7
48	8.7	12.4
49	0.8	2.4
50

## Sheet: ED1e
Direction	CBE		Untreated
	rep1	rep2	rep1	rep2
5' 3'	71.1	64	0.3	0.5
3' 5'	82.4	85.9	5.4	6.1
% Long HTT alleles with >=1CAA interruption

## Sheet: ED1g
Region	Number of off-target loci
Intron	2011
Intergenic	2116
Promoter-TSS	317
TTS	76
Protein-coding	978
3'UTR	60
5'UTR	45
Non-coding	96
Other	7

## Sheet: ED1h
Category	Number of off-target loci
Perfect match (alternative on-target)	145
1 mismatch	214
2 mismatches	195
3 mismatches	162
4 mismatches	122
5 mismatches	87
6 mismatches	46
Other	7
