# Supplementary material for: Base editing of trinucleotide repeats that cause Huntington’s disease and Friedreich’s ataxia reduces somatic repeat expansions in patient cells and in mice
Source: Nat Genet. 2025 May 26;57(6):1437–51. doi: 10.1038/s41588-025-02172-8 (PMC12165863; doi:10.1038/s41588-025-02172-8)
Supplement: Supplementary file 12 — Statistical source data. [file 41588_2025_2172_MOESM12_ESM.xlsx]

## Sheet: ED3a
Direction	CBE			Untreated
	rep1	rep2	rep3	rep1	rep2	rep3	rep4
5' 3'	22.7	25.7	25.1	0.8	0.9	0.9	0.8
3' 5'	20.6	20.4	24.7	4.8	4.9	4.8	4.9
% HTT alleles with >= 1 CAA interruption

## Sheet: ED3b
Number of CAA interruptions	4 weeks			12 weeks						24 weeks
	rep1	rep2	rep3	rep1	rep2	rep3	rep4	rep5	rep6	rep1	rep2	rep3	rep4	rep5	rep6	rep7
1	100	100	100	100	100	100	100	100	100	100	100	100	100	100	100	100
2	72	79	73	90	85	89	89	79	90	80	92	86	90	91	91	93
3	51	61	55	80	75	79	80	65	81	66	85	74	82	82	82	88
4	37	49	41	72	65	70	73	51	72	56	79	65	75	74	74	84
5	26	40	31	64	57	62	66	42	63	48	73	56	68	67	68	79
6	20	32	23	57	50	54	60	35	55	41	66	48	62	61	62	74
7	15	24	18	49	43	47	54	29	47	34	60	42	56	54	56	69
8	11	17	13	44	37	41	48	25	40	29	54	36	51	48	50	65
9	7	13	10	37	31	35	43	21	34	25	48	31	46	42	45	61
10	6	11	7	32	26	31	38	18	28	21	42	26	41	38	40	55
11	4	8	6	27	21	26	33	15	23	18	36	22	36	33	35	50
12	2	6	4	22	18	22	29	12	19	15	31	18	32	29	30	45
13	1	4	3	18	15	19	25	11	15	13	26	15	27	25	26	41
14	1	2	2	15	12	16	22	9	12	11	21	13	23	22	22	36
15	1	2	1	12	10	13	19	7	9	9	17	10	20	19	19	31
16	0	1	1	10	8	10	15	6	7	7	14	8	17	16	16	27
17	0	1	1	8	6	9	13	5	6	6	11	6	14	13	14	23
18	0	0	1	6	5	7	11	4	4	5	9	5	12	11	11	19
19	0	0	0	5	4	5	9	3	3	4	7	3	10	9	9	16
20	0	0	0	4	3	4	7	3	3	3	5	3	8	7	7	12
21	0	0	0	3	2	3	5	2	2	2	4	2	6	6	6	10
22	0	0	0	2	2	2	4	2	1	1	3	2	5	5	5	7
23	0	0	0	2	1	2	3	1	1	1	2	1	4	4	3	6
24	0	0	0	1	1	1	2	1	1	1	1	1	3	3	3	4
25	0	0	0	1	1	1	2	1	0	1	1	0	2	2	2	3
26	0	0	0	0	0	1	1	0	0	0	0	0	2	1	1	2
27	0	0	0	0	0	0	1	0	0	0	0	0	1	1	1	2
28	0	0	0	0	0	0	1	0	0	0	0	0	1	1	1	1
29	0	0	0	0	0	0	0	0	0	0	0	0	1	1	0	1
30	0	0	0	0	0	0	0	0	0	0	0	0	0	0	0	1
Cumulative % of interrupted alleles

## Sheet: ED3c
	12 wks - Untreated (Expansions)								12 wks - CBE (Expansions)						24 wks - Untreated (Expansions)								24 wks - CBE (Expansions)							12 wks - Untreated (Contractions)								12 wks - CBE (Contractions)						24 wks - Untreated (Contractions)
	rep1	rep2	rep3	rep4	rep5	rep6	rep7	rep8	rep1	rep2	rep3	rep4	rep5	rep6	rep1	rep2	rep3	rep4	rep5	rep6	rep7	rep8	rep1	rep2	rep3	rep4	rep5	rep6	rep7	rep1	rep2	rep3	rep4	rep5	rep6	rep7	rep8	rep1	rep2	rep3	rep4	rep5	rep6	rep1	rep2	rep3	rep4	rep5	rep6
Tail	1.4545	1.4231	1.0215	1.3392	0.963	1.1182	0.9141	1.202	1.3862	0.9711	1.6423	1.279	1.1944		1.25156	1.74031	1.56157	1.71542	1.26031	1.33038	1.52461	1.60175	1.6448	1.3759	2.0943	1.9517	1.7252	1.5558	1.2532	-1.396	-1.373	-1.545	-1.173	-1.249	-1.225	-1.625	-1.317	-1.23694	-1.63844	-1.64604	-1.56737	-1.60434		-1.41828	-1.41652	-1.40719	-1.24842	-1.53135	-1.55097
Cortex	2.2296	2.1269	1.901	2.1609					3.4675	2.8875	2.4446	2.3654	2.4014	3.1763	3.43489	3.41703	3.25182	3.83983	4.61571	4.48924	4.03582	4.36965	5.4728	4.3066	5.9645	5.1251	3.9051	6.3971	5.0815					-1.31	-1.29	-1.722	-1.299	-4.67087	-2.11261	-4.33122	-4.52164	-2.63117	-5.90394	-1.39813	-1.50087	-1.45402	-1.3038	-1.61425	-1.90206
Striatum	5.2287	5.1035	4.7922	4.7578	4.9563	5.6667	5.0124	5.1063	4.1949	4.1503	4.1679	4.7115	4.7065	4.3902	9.53312	10.5856	9.9755	10.971	9.9928		9.97619	9.94825	7.575	7.5734	8.2842	8.7027	7.6733	8.0131	8.5194	-1.301	-1.081	-1.353	-1.193	-1.269	-1.297	-1.6	-1.241	-7.88611	-2.74891	-5.08014	-3.8878	-2.82202	-4.28791	-1.54711		-1.56236	-1.51931	-1.76259	-4.78243
Instability index
[truncated: 9 more columns]

## Sheet: ED3d
CAG change	Untreated				AAV9 CBE
	rep1	rep2	rep3	rep4	rep1	rep2	rep3	rep4	rep5
-100	0	0	0	0	0	0	0	0	0		Allele frquency at 12 weeks, tail
-99	0	0	0	0	0	0	0	0	0
-98	0	0	0	0	0	0	0	0	0
-97	0	0	0	0	0	0	0	0	0
-96	0	0	0	0	0	0	0	0	0
-95	0	0	0	0	0	0	0	0	0
-94	0	0	0	0	0	0	0	0	0
-93	0	0	0	0	0	0	0	0	0
-92	0	0	0	0	0	0	0	0	0
-91	0	0	0	0	0	0	0	0	0
-90	0	0	0	0	0	0	0	0	0
-89	0	0	0	0	0	0	0	0	0
-88	0	0	0	0	0	0	0	0	0
-87	0	0	0	0	0	0	0	0	0
-86	0	0	0	0	0	0	0	0	0
-85	0	0	0	0	0	0	0	0	0
-84	0	0	0	0	0	0	0	0	0
-83	0	0	0	0	0	0	0	0	0
-82	0	0	0	0	0	0	0	0	0
-81	0	0	0	0	0	0	0	0	0
-80	0	0	0	0	0	0	0	0	0
-79	0	0	0	0	0	0	0	0	0
-78	0	0	0	0	0	0	0	0	0
-77	0	0	0	0	0	0	0	0	0
-76	0	0	0	0	0	0	0	0	0
-75	0	0	0	0	0	0	0	0	0
-74	0	0	0	0	0	0	0	0	0
-73	0	0	0	0	0	0	0	0	0
-72	0	0	0	0	0	0	0	0	0
-71	0	0	0	0	0	0	0	0	0
-70	0	0	0	0	0	0	0	0	0
-69	0	0	0	0	0	0	0	0	0
-68	0	0	0	0	0	0	0	0	0
-67	0	0	0	0	0	0	0	0	0
-66	0	0	0	0	0	0	0	0	0
-65	0	0	0	0	0	0	0	0	0
-64	0	0	0	0	0	0	0	0	0
-63	0	0	0	0	0	0	0	0	0
-62	0	0	0	0	0	0	0	0	0
-61	0	0	0	0	0	0	0	0	0
-60	0	0	0	0	0	0	0	0	0
-59	0	0	0	0	0	0	0	0	0
-58	0	0	0	0	0	0	0	0	0
-57	0	0	0	0	0	0	0	0	0
-56	0	0	0	0	0	0	0	0	0
-55	0	0	0	0	0	0	0	0	0
-54	0	0	0	0	0	0	0	0	0
-53	0	0	0	0	0	0	0	0	0
-52	0	0	0	0	0	0	0	0	0
-51	0	0	0	0	0	0	0	0	0
-50	0	0	0	0	0	0	0	0	0
-49	0	0	0	0	0	0	0	0	0
-48	0	0	0	0	0	0	0	0	0
-47	0	0	0	0	0	0	0	0	0
-46	0	0	0	0	0	0	0	0	0
-45	0	0	0	0	0	0	0	0	0
-44	0	0	0	0	0	0	0	0	0
-43	0	0	0	0	0	0	0	0	0
-42	0	0	0	0	0	0	0	0	0
-41	0	0	0	0	0	0	0	0	0
-40	0	0	0	0	0	0	0	0	0
-39	0	0	0	0	0	0	0	0	0
-38	0	0	0	0	0	0	0	0	0
-37	0	0	0	0	0	0	0	0	0
-36	0	0	0	0	0	0	0	0	0
-35	0	0	0	0	0	0	0	0	0
-34	0	0	0	0	0	0	0	0	0
-33	0	0	0	0	0	0	0	0	0
-32	0	0	0	0	0	0	0	0	0
-31	0	0	0	0	0	0	0	0	0
-30	0	0	0	0	0	0	0	0	0
-29	0	0	0	0	0	0	0	0	0
-28	0	0	0	0	0	0	0	0	0
-27	0	0	0	0	0	0	0	0	0
-26	0	0	0	0	0	0	0	0	0
-25	0	0	0	0	0	0	0	0	0
-24	0	0	0	0	0	0	0	0	0
-23	0	0	0	0	0	0	0	0	0
-22	0	0	0	0	0	0	0	0	0
-21	0	0	0	0	0	0	0	0	0
-20	0	0	0	0	0	0	0	0	0
-19	0	0	0	0	0	0	0	0	0
-18	0	0	0	0	0	0	0	0	0
-17	0	0	0	0	0	0	0	0	0
-16	0	0	0	0	0	0	0	0	0
-15	0	0	0	0	0	0	0	0	0
-14	0	0	0	0	0	0	0	0	0
-13	0	0	0	0	0	0	0	0	0
-12	0	0	0	0	0	0	0	0	0
-11	0	0	0	0	0	0	0	0	0
-10	0	0	0	0	0	0	0	0	0
-9	0	0	0	0	0	0	0	0	0
-8	0	0	0	0	0	0	0	0	0
-7	0	0	0	0	0	0	0	0	0
-6	0	0	0.0146	0	0	0.0139	0.0136	0.0115	0.0128
-5	0.0142	0.013	0.0259	0.0152	0.0137	0.0269	0.0249	0.0227	0.0244
-4	0.0267	0.0255	0.0501	0.0312	0.026	0.0527	0.0447	0.0429	0.0469
-3	0.0508	0.0496	0.0886	0.0595	0.0515	0.0946	0.0803	0.0779	0.0847
-2	0.0898	0.091	0.1486	0.104	0.0934	0.1526	0.1329	0.1312	0.1389
-1	0.1446	0.1473	0.1932	0.1606	0.1502	0.2006	0.1683	0.1818	0.1907
0	0.1976	0.2003	0.2013	0.197	0.202	0.2022	0.1792	0.1905	0.1928
1	0.1918	0.1987	0.1407	0.1918	0.1992	0.1332	0.1324	0.1509	0.1418
2	0.1443	0.1398	0.0798	0.1284	0.1374	0.0732	0.0895	0.0968	0.0867
3	0.0801	0.077	0.0395	0.0687	0.075	0.0344	0.0535	0.0529	0.0478
4	0.041	0.0395	0.0176	0.0302	0.0348	0.0156	0.0329	0.0271	0.022
5	0.0191	0.0182	0	0.0136	0.0168	0	0.022	0.0138	0.0105
6	0	0	0	0	0	0	0.0153	0	0
7	0	0	0	0	0	0	0.0106	0	0
8	0	0	0	0	0	0	0	0	0
9	0	0	0	0	0	0	0	0	0
10	0	0	0	0	0	0	0	0	0
11	0	0	0	0	0	0	0	0	0
12	0	0	0	0	0	0	0	0	0
13	0	0	0	0	0	0	0	0	0
14	0	0	0	0	0	0	0	0	0
15	0	0	0	0	0	0	0	0	0
16	0	0	0	0	0	0	0	0	0
17	0	0	0	0	0	0	0	0	0
18	0	0	0	0	0	0	0	0	0
19	0	0	0	0	0	0	0	0	0
20	0	0	0	0	0	0	0	0	0
21	0	0	0	0	0	0	0	0	0
22	0	0	0	0	0	0	0	0	0
23	0	0	0	0	0	0	0	0	0
24	0	0	0	0	0	0	0	0	0
25	0	0	0	0	0	0	0	0	0
26	0	0	0	0	0	0	0	0	0
27	0	0	0	0	0	0	0	0	0
28	0	0	0	0	0	0	0	0	0
29	0	0	0	0	0	0	0	0	0
30	0	0	0	0	0	0	0	0	0
31	0	0	0	0	0	0	0	0	0
32	0	0	0	0	0	0	0	0	0
33	0	0	0	0	0	0	0	0	0
34	0	0	0	0	0	0	0	0	0
35	0	0	0	0	0	0	0	0	0
36	0	0	0	0	0	0	0	0	0
37	0	0	0	0	0	0	0	0	0
38	0	0	0	0	0	0	0	0	0
39	0	0	0	0	0	0	0	0	0
40	0	0	0	0	0	0	0	0	0
41	0	0	0	0	0	0	0	0	0
42	0	0	0	0	0	0	0	0	0
43	0	0	0	0	0	0	0	0	0
44	0	0	0	0	0	0	0	0	0
45	0	0	0	0	0	0	0	0	0
46	0	0	0	0	0	0	0	0	0
47	0	0	0	0	0	0	0	0	0
48	0	0	0	0	0	0	0	0	0
49	0	0	0	0	0	0	0	0	0
50	0	0	0	0	0	0	0	0	0
51	0	0	0	0	0	0	0	0	0
52	0	0	0	0	0	0	0	0	0
53	0	0	0	0	0	0	0	0	0
54	0	0	0	0	0	0	0	0	0
55	0	0	0	0	0	0	0	0	0
56	0	0	0	0	0	0	0	0	0
57	0	0	0	0	0	0	0	0	0
58	0	0	0	0	0	0	0	0	0
59	0	0	0	0	0	0	0	0	0
60	0	0	0	0	0	0	0	0	0
61	0	0	0	0	0	0	0	0	0
62	0	0	0	0	0	0	0	0	0
63	0	0	0	0	0	0	0	0	0
64	0	0	0	0	0	0	0	0	0
65	0	0	0	0	0	0	0	0	0
66	0	0	0	0	0	0	0	0	0
67	0	0	0	0	0	0	0	0	0
68	0	0	0	0	0	0	0	0	0
69	0	0	0	0	0	0	0	0	0
70	0	0	0	0	0	0	0	0	0
71	0	0	0	0	0	0	0	0	0
72	0	0	0	0	0	0	0	0	0
73	0	0	0	0	0	0	0	0	0
74	0	0	0	0	0	0	0	0	0
75	0	0	0	0	0	0	0	0	0
76	0	0	0	0	0	0	0	0	0
77	0	0	0	0	0	0	0	0	0
78	0	0	0	0	0	0	0	0	0
79	0	0	0	0	0	0	0	0	0
80	0	0	0	0	0	0	0	0	0
81	0	0	0	0	0	0	0	0	0
82	0	0	0	0	0	0	0	0	0
83	0	0	0	0	0	0	0	0	0
84	0	0	0	0	0	0	0	0	0
85	0	0	0	0	0	0	0	0	0
86	0	0	0	0	0	0	0	0	0
87	0	0	0	0	0	0	0	0	0
88	0	0	0	0	0	0	0	0	0
89	0	0	0	0	0	0	0	0	0
90	0	0	0	0	0	0	0	0	0
91	0	0	0	0	0	0	0	0	0
92	0	0	0	0	0	0	0	0	0
93	0	0	0	0	0	0	0	0	0
94	0	0	0	0	0	0	0	0	0
95	0	0	0	0	0	0	0	0	0
96	0	0	0	0	0	0	0	0	0
97	0	0	0	0	0	0	0	0	0
98	0	0	0	0	0	0	0	0	0
99	0	0	0	0	0	0	0	0	0
100	0	0	0	0	0	0	0	0	0
101	0	0	0	0	0	0	0	0	0
102	0	0	0	0	0	0	0	0	0
103	0	0	0	0	0	0	0	0	0
104	0	0	0	0	0	0	0	0	0
105	0	0	0	0	0	0	0	0	0
106	0	0	0	0	0	0	0	0	0
107	0	0	0	0	0	0	0	0	0
108	0	0	0	0	0	0	0	0	0
109	0	0	0	0	0	0	0	0	0
110	0	0	0	0	0	0	0	0	0
111	0	0	0	0	0	0	0	0	0
112	0	0	0	0	0	0	0	0	0
113	0	0	0	0	0	0	0	0	0
114	0	0	0	0	0	0	0	0	0
115	0	0	0	0	0	0	0	0	0
116	0	0	0	0	0	0	0	0	0
117	0	0	0	0	0	0	0	0	0
118	0	0	0	0	0	0	0	0	0
119	0	0	0	0	0	0	0	0	0
120	0	0	0	0	0	0	0	0	0
121	0	0	0	0	0	0	0	0	0
122	0	0	0	0	0	0	0	0	0
123	0	0	0	0	0	0	0	0	0
124	0	0	0	0	0	0	0	0	0
125	0	0	0	0	0	0	0	0	0
126	0	0	0	0	0	0	0	0	0
127	0	0	0	0	0	0	0	0	0
128	0	0	0	0	0	0	0	0	0
129	0	0	0	0	0	0	0	0	0
130	0	0	0	0	0	0	0	0	0
131	0	0	0	0	0	0	0	0	0
132	0	0	0	0	0	0	0	0	0
133	0	0	0	0	0	0	0	0	0
134	0	0	0	0	0	0	0	0	0
135	0	0	0	0	0	0	0	0	0
136	0	0	0	0	0	0	0	0	0
137	0	0	0	0	0	0	0	0	0
138	0	0	0	0	0	0	0	0	0
139	0	0	0	0	0	0	0	0	0
140	0	0	0	0	0	0	0	0	0
141	0	0	0	0	0	0	0	0	0
142	0	0	0	0	0	0	0	0	0
143	0	0	0	0	0	0	0	0	0
144	0	0	0	0	0	0	0	0	0
145	0	0	0	0	0	0	0	0	0
146	0	0	0	0	0	0	0	0	0
147	0	0	0	0	0	0	0	0	0
148	0	0	0	0	0	0	0	0	0
149	0	0	0	0	0	0	0	0	0
150	0	0	0	0	0	0	0	0	0
151	0	0	0	0	0	0	0	0	0
152	0	0	0	0	0	0	0	0	0
153	0	0	0	0	0	0	0	0	0
154	0	0	0	0	0	0	0	0	0
155	0	0	0	0	0	0	0	0	0
156	0	0	0	0	0	0	0	0	0
157	0	0	0	0	0	0	0	0	0
158	0	0	0	0	0	0	0	0	0
159	0	0	0	0	0	0	0	0	0
160	0	0	0	0	0	0	0	0	0
161	0	0	0	0	0	0	0	0	0
162	0	0	0	0	0	0	0	0	0
163	0	0	0	0	0	0	0	0	0
164	0	0	0	0	0	0	0	0	0
165	0	0	0	0	0	0	0	0	0
166	0	0	0	0	0	0	0	0	0
167	0	0	0	0	0	0	0	0	0
168	0	0	0	0	0	0	0	0	0
169	0	0	0	0	0	0	0	0	0
170	0	0	0	0	0	0	0	0	0
171	0	0	0	0	0	0	0	0	0
172	0	0	0	0	0	0	0	0	0
173	0	0	0	0	0	0	0	0	0
174	0	0	0	0	0	0	0	0	0
175	0	0	0	0	0	0	0	0	0
176	0	0	0	0	0	0	0	0	0
177	0	0	0	0	0	0	0	0	0
178	0	0	0	0	0	0	0	0	0
179	0	0	0	0	0	0	0	0	0
180	0	0	0	0	0	0	0	0	0
181	0	0	0	0	0	0	0	0	0
182	0	0	0	0	0	0	0	0	0
183	0	0	0	0	0	0	0	0	0
184	0	0	0	0	0	0	0	0	0
185	0	0	0	0	0	0	0	0	0
186	0	0	0	0	0	0	0	0	0
187	0	0	0	0	0	0	0	0	0
188	0	0	0	0	0	0	0	0	0
189	0	0	0	0	0	0	0	0	0
190	0	0	0	0	0	0	0	0	0
191	0	0	0	0	0	0	0	0	0
192	0	0	0	0	0	0	0	0	0
193	0	0	0	0	0	0	0	0	0
194	0	0	0	0	0	0	0	0	0
195	0	0	0	0	0	0	0	0	0
196	0	0	0	0	0	0	0	0	0
197	0	0	0	0	0	0	0	0	0
198	0	0	0	0	0	0	0	0	0
199	0	0	0	0	0	0	0	0	0
200	0	0	0	0	0	0	0	0	0

## Sheet: ED3e
CAG change	Untreated				AAV9 CBE
	rep1	rep2	rep3	rep4	rep1	rep2	rep3	rep4	rep5	rep6
-100	0	0	0	0	0	0	0	0	0	0		Allele frquency at 12 weeks, cortex
-99	0	0	0	0	0	0	0	0	0	0
-98	0	0	0	0	0	0	0	0	0	0
-97	0	0	0	0	0	0	0	0	0	0
-96	0	0	0	0	0	0	0	0	0	0
-95	0	0	0	0	0	0	0	0	0	0
-94	0	0	0	0	0	0	0	0	0	0
-93	0	0	0	0	0	0	0	0	0	0
-92	0	0	0	0	0	0	0	0	0	0
-91	0	0	0	0	0	0	0	0	0	0
-90	0	0	0	0	0	0	0	0	0	0
-89	0	0	0	0	0	0	0	0	0	0
-88	0	0	0	0	0	0	0	0	0	0
-87	0	0	0	0	0	0	0	0	0	0
-86	0	0	0	0	0	0	0	0	0	0
-85	0	0	0	0	0	0	0	0	0	0
-84	0	0	0	0	0	0	0	0	0	0
-83	0	0	0	0	0	0	0	0	0	0
-82	0	0	0	0	0	0	0	0	0	0
-81	0	0	0	0	0	0	0	0	0	0
-80	0	0	0	0	0	0	0	0	0	0
-79	0	0	0	0	0	0	0	0	0	0
-78	0	0	0	0	0	0	0	0	0	0
-77	0	0	0	0	0	0	0	0	0	0
-76	0	0	0	0	0	0	0	0	0	0
-75	0	0	0	0	0	0	0	0	0	0
-74	0	0	0	0	0	0	0	0	0	0
-73	0	0	0	0	0	0	0	0	0	0
-72	0	0	0	0	0	0	0	0	0	0
-71	0	0	0	0	0	0	0	0	0	0
-70	0	0	0	0	0	0	0	0	0	0
-69	0	0	0	0	0	0	0	0	0	0
-68	0	0	0	0	0	0	0	0	0	0
-67	0	0	0	0	0	0	0	0	0	0
-66	0	0	0	0	0	0	0	0	0	0
-65	0	0	0	0	0	0	0	0	0	0
-64	0	0	0	0	0	0	0	0	0	0
-63	0	0	0	0	0	0	0	0	0	0
-62	0	0	0	0	0	0	0	0	0	0
-61	0	0	0	0	0	0	0	0	0	0
-60	0	0	0	0	0	0	0	0	0	0
-59	0	0	0	0	0	0	0	0	0	0
-58	0	0	0	0	0	0	0	0	0	0
-57	0	0	0	0	0	0	0	0	0	0
-56	0	0	0	0	0	0	0	0	0	0
-55	0	0	0	0	0	0	0	0	0	0
-54	0	0	0	0	0	0	0	0	0	0
-53	0	0	0	0	0	0	0	0	0	0
-52	0	0	0	0	0	0	0	0	0	0
-51	0	0	0	0	0	0	0	0	0	0
-50	0	0	0	0	0	0	0	0	0	0
-49	0	0	0	0	0	0	0	0	0	0
-48	0	0	0	0	0	0	0	0	0	0
-47	0	0	0	0	0	0	0	0	0	0
-46	0	0	0	0	0	0	0	0	0	0
-45	0	0	0	0	0	0	0	0	0	0
-44	0	0	0	0	0	0	0	0	0	0
-43	0	0	0	0	0	0	0	0	0	0
-42	0	0	0	0	0	0	0	0	0	0
-41	0	0	0	0	0	0	0	0	0	0
-40	0	0	0	0	0	0	0	0	0	0
-39	0	0	0	0	0	0	0	0	0	0
-38	0	0	0	0	0	0	0	0	0	0
-37	0	0	0	0	0	0	0	0	0	0
-36	0	0	0	0	0	0	0	0	0	0
-35	0	0	0	0	0	0	0	0	0	0
-34	0	0	0	0	0	0	0	0	0	0
-33	0	0	0	0	0	0	0	0	0	0
-32	0	0	0	0	0	0	0	0	0	0
-31	0	0	0	0	0	0	0	0	0	0
-30	0	0	0	0	0	0	0	0	0	0
-29	0	0	0	0	0	0	0	0.0065	0	0
-28	0	0	0	0	0	0	0	0.0075	0	0
-27	0	0	0	0	0	0	0	0.0069	0	0
-26	0	0	0	0	0	0	0	0	0	0
-25	0	0	0	0	0	0	0.0056	0	0	0
-24	0	0	0	0	0	0	0.0075	0	0	0
-23	0	0	0	0	0	0	0.0061	0	0.0062	0
-22	0	0	0	0	0	0	0.0061	0	0	0
-21	0	0	0	0	0.0075	0	0.0071	0	0.0081	0
-20	0	0	0	0	0.0101	0	0.0101	0.0071	0.0075	0
-19	0	0	0	0	0.0095	0	0.0214	0.0066	0.0063	0
-18	0	0	0	0	0.0065	0	0.0104	0	0.0119	0
-17	0	0	0	0	0.0057	0	0.0087	0	0.0113	0
-16	0	0	0	0	0.0082	0	0.0081	0	0.0111	0
-15	0	0	0	0	0.0058	0	0.01	0.0095	0	0
-14	0	0	0	0	0.0089	0	0	0.0083	0	0
-13	0	0	0	0	0.0069	0	0	0	0.009	0
-12	0	0	0	0	0.0077	0	0.0093	0.0082	0.0127	0.0079
-11	0	0	0	0	0.0057	0	0.0142	0.0086	0.0134	0.0081
-10	0	0	0	0	0.0091	0	0.0125	0.0115	0.0082	0.0109
-9	0	0	0	0	0.0085	0	0.0135	0.0131	0.01	0.0117
-8	0	0	0	0	0.0086	0.01	0.0146	0.0142	0.0145	0.0121
-7	0	0	0	0	0.0113	0.0162	0.0176	0.0194	0.0192	0.0145
-6	0	0	0.0152	0	0.0133	0.0204	0.0198	0.0251	0.0285	0.0229
-5	0.0143	0.0133	0.0281	0.0144	0.018	0.0295	0.0236	0.0374	0.0367	0.0336
-4	0.0267	0.0258	0.0504	0.0268	0.0288	0.0481	0.0353	0.0543	0.0505	0.0529
-3	0.0493	0.0497	0.0865	0.0494	0.0417	0.0731	0.0524	0.0777	0.0746	0.0804
-2	0.0835	0.0881	0.1362	0.0872	0.0627	0.1088	0.0747	0.1029	0.0996	0.1115
-1	0.1304	0.1315	0.1766	0.1346	0.0919	0.1368	0.0966	0.123	0.1245	0.1438
0	0.1716	0.1775	0.1703	0.1777	0.1126	0.1391	0.1083	0.1227	0.124	0.1442
1	0.172	0.1713	0.115	0.1664	0.1092	0.1026	0.0901	0.0977	0.0915	0.1039
2	0.1251	0.1206	0.0731	0.1182	0.0953	0.0752	0.0737	0.0637	0.0633	0.0681
3	0.0765	0.0743	0.0458	0.0735	0.067	0.058	0.0557	0.0432	0.0439	0.0435
4	0.0458	0.0476	0.0322	0.0484	0.0509	0.0403	0.043	0.0337	0.0323	0.0329
5	0.0299	0.0333	0.0252	0.0337	0.0407	0.0328	0.0344	0.0271	0.0227	0.0251
6	0.0226	0.0244	0.019	0.0246	0.0337	0.0286	0.0276	0.0194	0.0179	0.0201
7	0.017	0.0185	0.0153	0.0192	0.0274	0.0253	0.0228	0.016	0.014	0.0167
8	0.0144	0.0137	0.0112	0.0151	0.0217	0.0183	0.018	0.0126	0.0118	0.0151
9	0.0115	0.0103	0	0.0108	0.019	0.0161	0.0146	0.0094	0.0085	0.0115
10	0.0094	0	0	0	0.0164	0.011	0.0116	0.0067	0.0063	0.0087
11	0	0	0	0	0.0131	0.0096	0.0091	0	0	0
12	0	0	0	0	0.0098	0	0.0058	0	0	0
13	0	0	0	0	0.007	0	0	0	0	0
14	0	0	0	0	0	0	0	0	0	0
15	0	0	0	0	0	0	0	0	0	0
16	0	0	0	0	0	0	0	0	0	0
17	0	0	0	0	0	0	0	0	0	0
18	0	0	0	0	0	0	0	0	0	0
19	0	0	0	0	0	0	0	0	0	0
20	0	0	0	0	0	0	0	0	0	0
21	0	0	0	0	0	0	0	0	0	0
22	0	0	0	0	0	0	0	0	0	0
23	0	0	0	0	0	0	0	0	0	0
24	0	0	0	0	0	0	0	0	0	0
25	0	0	0	0	0	0	0	0	0	0
26	0	0	0	0	0	0	0	0	0	0
27	0	0	0	0	0	0	0	0	0	0
28	0	0	0	0	0	0	0	0	0	0
29	0	0	0	0	0	0	0	0	0	0
30	0	0	0	0	0	0	0	0	0	0
31	0	0	0	0	0	0	0	0	0	0
32	0	0	0	0	0	0	0	0	0	0
33	0	0	0	0	0	0	0	0	0	0
34	0	0	0	0	0	0	0	0	0	0
35	0	0	0	0	0	0	0	0	0	0
36	0	0	0	0	0	0	0	0	0	0
37	0	0	0	0	0	0	0	0	0	0
38	0	0	0	0	0	0	0	0	0	0
39	0	0	0	0	0	0	0	0	0	0
40	0	0	0	0	0	0	0	0	0	0
41	0	0	0	0	0	0	0	0	0	0
42	0	0	0	0	0	0	0	0	0	0
43	0	0	0	0	0	0	0	0	0	0
44	0	0	0	0	0	0	0	0	0	0
45	0	0	0	0	0	0	0	0	0	0
46	0	0	0	0	0	0	0	0	0	0
47	0	0	0	0	0	0	0	0	0	0
48	0	0	0	0	0	0	0	0	0	0
49	0	0	0	0	0	0	0	0	0	0
50	0	0	0	0	0	0	0	0	0	0
51	0	0	0	0	0	0	0	0	0	0
52	0	0	0	0	0	0	0	0	0	0
53	0	0	0	0	0	0	0	0	0	0
54	0	0	0	0	0	0	0	0	0	0
55	0	0	0	0	0	0	0	0	0	0
56	0	0	0	0	0	0	0	0	0	0
57	0	0	0	0	0	0	0	0	0	0
58	0	0	0	0	0	0	0	0	0	0
59	0	0	0	0	0	0	0	0	0	0
60	0	0	0	0	0	0	0	0	0	0
61	0	0	0	0	0	0	0	0	0	0
62	0	0	0	0	0	0	0	0	0	0
63	0	0	0	0	0	0	0	0	0	0
64	0	0	0	0	0	0	0	0	0	0
65	0	0	0	0	0	0	0	0	0	0
66	0	0	0	0	0	0	0	0	0	0
67	0	0	0	0	0	0	0	0	0	0
68	0	0	0	0	0	0	0	0	0	0
69	0	0	0	0	0	0	0	0	0	0
70	0	0	0	0	0	0	0	0	0	0
71	0	0	0	0	0	0	0	0	0	0
72	0	0	0	0	0	0	0	0	0	0
73	0	0	0	0	0	0	0	0	0	0
74	0	0	0	0	0	0	0	0	0	0
75	0	0	0	0	0	0	0	0	0	0
76	0	0	0	0	0	0	0	0	0	0
77	0	0	0	0	0	0	0	0	0	0
78	0	0	0	0	0	0	0	0	0	0
79	0	0	0	0	0	0	0	0	0	0
80	0	0	0	0	0	0	0	0	0	0
81	0	0	0	0	0	0	0	0	0	0
82	0	0	0	0	0	0	0	0	0	0
83	0	0	0	0	0	0	0	0	0	0
84	0	0	0	0	0	0	0	0	0	0
85	0	0	0	0	0	0	0	0	0	0
86	0	0	0	0	0	0	0	0	0	0
87	0	0	0	0	0	0	0	0	0	0
88	0	0	0	0	0	0	0	0	0	0
89	0	0	0	0	0	0	0	0	0	0
90	0	0	0	0	0	0	0	0	0	0
91	0	0	0	0	0	0	0	0	0	0
92	0	0	0	0	0	0	0	0	0	0
93	0	0	0	0	0	0	0	0	0	0
94	0	0	0	0	0	0	0	0	0	0
95	0	0	0	0	0	0	0	0	0	0
96	0	0	0	0	0	0	0	0	0	0
97	0	0	0	0	0	0	0	0	0	0
98	0	0	0	0	0	0	0	0	0	0
99	0	0	0	0	0	0	0	0	0	0
100	0	0	0	0	0	0	0	0	0	0
101	0	0	0	0	0	0	0	0	0	0
102	0	0	0	0	0	0	0	0	0	0
103	0	0	0	0	0	0	0	0	0	0
104	0	0	0	0	0	0	0	0	0	0
105	0	0	0	0	0	0	0	0	0	0
106	0	0	0	0	0	0	0	0	0	0
107	0	0	0	0	0	0	0	0	0	0
108	0	0	0	0	0	0	0	0	0	0
109	0	0	0	0	0	0	0	0	0	0
110	0	0	0	0	0	0	0	0	0	0
111	0	0	0	0	0	0	0	0	0	0
112	0	0	0	0	0	0	0	0	0	0
113	0	0	0	0	0	0	0	0	0	0
114	0	0	0	0	0	0	0	0	0	0
115	0	0	0	0	0	0	0	0	0	0
116	0	0	0	0	0	0	0	0	0	0
117	0	0	0	0	0	0	0	0	0	0
118	0	0	0	0	0	0	0	0	0	0
119	0	0	0	0	0	0	0	0	0	0
120	0	0	0	0	0	0	0	0	0	0
121	0	0	0	0	0	0	0	0	0	0
122	0	0	0	0	0	0	0	0	0	0
123	0	0	0	0	0	0	0	0	0	0
124	0	0	0	0	0	0	0	0	0	0
125	0	0	0	0	0	0	0	0	0	0
126	0	0	0	0	0	0	0	0	0	0
127	0	0	0	0	0	0	0	0	0	0
128	0	0	0	0	0	0	0	0	0	0
129	0	0	0	0	0	0	0	0	0	0
130	0	0	0	0	0	0	0	0	0	0
131	0	0	0	0	0	0	0	0	0	0
132	0	0	0	0	0	0	0	0	0	0
133	0	0	0	0	0	0	0	0	0	0
134	0	0	0	0	0	0	0	0	0	0
135	0	0	0	0	0	0	0	0	0	0
136	0	0	0	0	0	0	0	0	0	0
137	0	0	0	0	0	0	0	0	0	0
138	0	0	0	0	0	0	0	0	0	0
139	0	0	0	0	0	0	0	0	0	0
140	0	0	0	0	0	0	0	0	0	0
141	0	0	0	0	0	0	0	0	0	0
142	0	0	0	0	0	0	0	0	0	0
143	0	0	0	0	0	0	0	0	0	0
144	0	0	0	0	0	0	0	0	0	0
145	0	0	0	0	0	0	0	0	0	0
146	0	0	0	0	0	0	0	0	0	0
147	0	0	0	0	0	0	0	0	0	0
148	0	0	0	0	0	0	0	0	0	0
149	0	0	0	0	0	0	0	0	0	0
150	0	0	0	0	0	0	0	0	0	0
151	0	0	0	0	0	0	0	0	0	0
152	0	0	0	0	0	0	0	0	0	0
153	0	0	0	0	0	0	0	0	0	0
154	0	0	0	0	0	0	0	0	0	0
155	0	0	0	0	0	0	0	0	0	0
156	0	0	0	0	0	0	0	0	0	0
157	0	0	0	0	0	0	0	0	0	0
158	0	0	0	0	0	0	0	0	0	0
159	0	0	0	0	0	0	0	0	0	0
160	0	0	0	0	0	0	0	0	0	0
161	0	0	0	0	0	0	0	0	0	0
162	0	0	0	0	0	0	0	0	0	0
163	0	0	0	0	0	0	0	0	0	0
164	0	0	0	0	0	0	0	0	0	0
165	0	0	0	0	0	0	0	0	0	0
166	0	0	0	0	0	0	0	0	0	0
167	0	0	0	0	0	0	0	0	0	0
168	0	0	0	0	0	0	0	0	0	0
169	0	0	0	0	0	0	0	0	0	0
170	0	0	0	0	0	0	0	0	0	0
171	0	0	0	0	0	0	0	0	0	0
172	0	0	0	0	0	0	0	0	0	0
173	0	0	0	0	0	0	0	0	0	0
174	0	0	0	0	0	0	0	0	0	0
175	0	0	0	0	0	0	0	0	0	0
176	0	0	0	0	0	0	0	0	0	0
177	0	0	0	0	0	0	0	0	0	0
178	0	0	0	0	0	0	0	0	0	0
179	0	0	0	0	0	0	0	0	0	0
180	0	0	0	0	0	0	0	0	0	0
181	0	0	0	0	0	0	0	0	0	0
182	0	0	0	0	0	0	0	0	0	0
183	0	0	0	0	0	0	0	0	0	0
184	0	0	0	0	0	0	0	0	0	0
185	0	0	0	0	0	0	0	0	0	0
186	0	0	0	0	0	0	0	0	0	0
187	0	0	0	0	0	0	0	0	0	0
188	0	0	0	0	0	0	0	0	0	0
189	0	0	0	0	0	0	0	0	0	0
190	0	0	0	0	0	0	0	0	0	0
191	0	0	0	0	0	0	0	0	0	0
192	0	0	0	0	0	0	0	0	0	0
193	0	0	0	0	0	0	0	0	0	0
194	0	0	0	0	0	0	0	0	0	0
195	0	0	0	0	0	0	0	0	0	0
196	0	0	0	0	0	0	0	0	0	0
197	0	0	0	0	0	0	0	0	0	0
198	0	0	0	0	0	0	0	0	0	0
199	0	0	0	0	0	0	0	0	0	0
200	0	0	0	0	0	0	0	0	0	0

## Sheet: ED3f
CAG change	Untreated				AAV9 CBE
	rep1	rep2	rep3	rep4	rep1	rep2	rep3	rep4	rep5	rep6
-100	0	0	0	0	0	0	0	0	0	0		Allele frquency at 12 weeks, striatum
-99	0	0	0	0	0	0	0	0	0	0
-98	0	0	0	0	0	0	0	0	0	0
-97	0	0	0	0	0	0	0	0	0	0
-96	0	0	0	0	0	0	0	0	0	0
-95	0	0	0	0	0	0	0	0	0	0
-94	0	0	0	0	0	0	0	0	0	0
-93	0	0	0	0	0	0	0	0	0	0
-92	0	0	0	0	0	0	0	0	0	0
-91	0	0	0	0	0	0	0	0	0	0
-90	0	0	0	0	0	0	0	0	0	0
-89	0	0	0	0	0	0	0	0	0	0
-88	0	0	0	0	0	0	0	0	0	0
-87	0	0	0	0	0	0	0	0	0	0
-86	0	0	0	0	0	0	0	0	0	0
-85	0	0	0	0	0	0	0	0	0	0
-84	0	0	0	0	0	0	0	0	0	0
-83	0	0	0	0	0	0	0	0	0	0
-82	0	0	0	0	0	0	0	0	0	0
-81	0	0	0	0	0	0	0	0	0	0
-80	0	0	0	0	0	0	0	0	0	0
-79	0	0	0	0	0	0	0	0	0	0
-78	0	0	0	0	0	0	0	0	0	0
-77	0	0	0	0	0	0	0	0	0	0
-76	0	0	0	0	0	0	0	0	0	0
-75	0	0	0	0	0	0	0	0	0	0
-74	0	0	0	0	0	0	0	0	0	0
-73	0	0	0	0	0	0	0	0	0	0
-72	0	0	0	0	0	0	0	0	0	0
-71	0	0	0	0	0	0	0	0	0	0
-70	0	0	0	0	0	0	0	0	0	0
-69	0	0	0	0	0	0	0	0	0	0
-68	0	0	0	0	0	0	0	0	0	0
-67	0	0	0	0	0	0	0	0	0	0
-66	0	0	0	0	0	0	0	0	0	0
-65	0	0	0	0	0	0	0	0	0	0
-64	0	0	0	0	0	0	0	0	0	0
-63	0	0	0	0	0	0	0	0	0	0
-62	0	0	0	0	0	0	0	0	0	0
-61	0	0	0	0	0	0	0	0	0	0
-60	0	0	0	0	0	0	0	0	0	0
-59	0	0	0	0	0	0	0	0	0	0
-58	0	0	0	0	0	0	0	0	0	0
-57	0	0	0	0	0	0	0	0	0	0
-56	0	0	0	0	0	0	0	0	0	0
-55	0	0	0	0	0	0	0	0	0	0
-54	0	0	0	0	0	0	0	0	0	0
-53	0	0	0	0	0	0	0	0	0	0
-52	0	0	0	0	0	0	0	0	0	0
-51	0	0	0	0	0	0	0	0	0	0
-50	0	0	0	0	0	0	0	0	0	0
-49	0	0	0	0	0	0	0	0	0	0
-48	0	0	0	0	0	0	0	0	0	0
-47	0	0	0	0	0	0	0	0	0	0
-46	0	0	0	0	0	0	0	0	0	0
-45	0	0	0	0	0	0	0	0	0	0
-44	0	0	0	0	0	0	0	0	0	0
-43	0	0	0	0	0	0	0	0	0	0
-42	0	0	0	0	0	0	0	0	0	0
-41	0	0	0	0	0	0	0	0	0	0
-40	0	0	0	0	0	0	0	0	0	0
-39	0	0	0	0	0	0	0	0	0	0
-38	0	0	0	0	0	0	0	0	0	0
-37	0	0	0	0	0	0	0	0	0	0
-36	0	0	0	0	0	0	0	0	0	0
-35	0	0	0	0	0	0	0	0	0	0
-34	0	0	0	0	0	0	0	0	0	0
-33	0	0	0	0	0	0	0	0	0	0
-32	0	0	0	0	0.0054	0	0	0	0	0
-31	0	0	0	0	0	0	0	0	0	0
-30	0	0	0	0	0	0	0	0	0	0
-29	0	0	0	0	0	0	0	0	0	0
-28	0	0	0	0	0.0067	0	0	0	0	0
-27	0	0	0	0	0.0056	0	0	0	0	0
-26	0	0	0	0	0.005	0	0	0	0	0
-25	0	0	0	0	0.0072	0	0	0	0	0
-24	0	0	0	0	0	0	0	0.0051	0	0
-23	0	0	0	0	0.0062	0	0	0.0052	0	0
-22	0	0	0	0	0.005	0	0.0049	0	0	0
-21	0	0	0	0	0.0062	0	0	0.0053	0.0056	0
-20	0	0	0	0	0.0059	0	0	0.0069	0	0
-19	0	0	0	0	0.0094	0	0.007	0.0056	0.0055	0.0055
-18	0	0	0	0	0.0094	0	0.0066	0.0075	0.0052	0.0057
-17	0	0	0	0	0.0121	0	0.0079	0.0077	0	0
-16	0	0	0	0	0.0101	0	0.0068	0.0056	0.0048	0
-15	0	0	0	0	0.0104	0	0.0065	0.0082	0.0055	0
-14	0	0	0	0	0.0084	0.0066	0.0064	0.0078	0.0075	0.006
-13	0	0	0	0	0.0091	0.0053	0.0087	0.0069	0.0071	0
-12	0	0	0	0	0.0088	0.0062	0	0.0084	0.0054	0
-11	0	0	0	0	0.0119	0.0067	0.0081	0.0077	0.0073	0.0046
-10	0	0	0	0	0.0155	0.0051	0.0064	0.0068	0.0061	0.0048
-9	0	0	0	0	0.0117	0	0	0.0057	0.0048	0
-8	0	0	0	0	0.0116	0.0068	0.0064	0.005	0	0.0049
-7	0	0	0	0	0.0099	0.0111	0.0093	0.0074	0	0.0073
-6	0	0	0.0059	0	0	0.0125	0.0094	0.0093	0.0052	0.0077
-5	0.0061	0.0062	0.0114	0.006	0.0087	0.0168	0.0134	0.0125	0.0086	0.0097
-4	0.011	0.0112	0.0198	0.0105	0.0171	0.0275	0.019	0.0213	0.0143	0.0207
-3	0.0197	0.0207	0.0349	0.0199	0.0257	0.0467	0.0358	0.0386	0.0262	0.0337
-2	0.0355	0.0346	0.0571	0.0338	0.0437	0.0679	0.0552	0.0588	0.047	0.0547
-1	0.0544	0.0552	0.0762	0.0542	0.0648	0.0893	0.0776	0.0845	0.0736	0.078
0	0.0773	0.0746	0.0864	0.08	0.0834	0.1012	0.0939	0.094	0.0944	0.0919
1	0.09	0.0893	0.0859	0.0907	0.0984	0.0914	0.0937	0.0907	0.0919	0.0897
2	0.0884	0.089	0.0823	0.0988	0.0852	0.0794	0.0824	0.0804	0.0826	0.0812
3	0.083	0.0884	0.0771	0.0938	0.0713	0.0723	0.0702	0.0696	0.074	0.0745
4	0.0786	0.0855	0.0766	0.0892	0.0567	0.0663	0.0641	0.06	0.0688	0.0679
5	0.0783	0.0824	0.0741	0.0842	0.0521	0.0606	0.0559	0.0561	0.0637	0.0646
6	0.0748	0.077	0.07	0.0773	0.0437	0.0532	0.054	0.049	0.0569	0.0578
7	0.0674	0.0676	0.0619	0.0709	0.038	0.0444	0.0459	0.0406	0.0493	0.0527
8	0.0588	0.0566	0.0513	0.0571	0.0315	0.0362	0.0387	0.0345	0.0437	0.0458
9	0.047	0.0453	0.0406	0.0446	0.024	0.0277	0.0306	0.028	0.0374	0.0391
10	0.0386	0.0358	0.0304	0.0333	0.0191	0.0208	0.0248	0.0204	0.0303	0.0297
11	0.0304	0.0273	0.0217	0.0235	0.0143	0.0148	0.0184	0.015	0.023	0.0226
12	0.0215	0.0189	0.0149	0.016	0.011	0.0106	0.0138	0.0104	0.0166	0.0154
13	0.0149	0.0135	0.0101	0.0101	0.0083	0.0074	0.0106	0.0078	0.0124	0.0114
14	0.011	0.0096	0.0068	0.0061	0.0061	0.0051	0.0074	0.0055	0.009	0.0072
15	0.0077	0.0067	0.0051	0	0.0054	0	0	0	0.0062	0.0052
16	0.0055	0.0046	0	0	0	0	0	0	0	0
17	0	0	0	0	0	0	0	0	0	0
18	0	0	0	0	0	0	0	0	0	0
19	0	0	0	0	0	0	0	0	0	0
20	0	0	0	0	0	0	0	0	0	0
21	0	0	0	0	0	0	0	0	0	0
22	0	0	0	0	0	0	0	0	0	0
23	0	0	0	0	0	0	0	0	0	0
24	0	0	0	0	0	0	0	0	0	0
25	0	0	0	0	0	0	0	0	0	0
26	0	0	0	0	0	0	0	0	0	0
27	0	0	0	0	0	0	0	0	0	0
28	0	0	0	0	0	0	0	0	0	0
29	0	0	0	0	0	0	0	0	0	0
30	0	0	0	0	0	0	0	0	0	0
31	0	0	0	0	0	0	0	0	0	0
32	0	0	0	0	0	0	0	0	0	0
33	0	0	0	0	0	0	0	0	0	0
34	0	0	0	0	0	0	0	0	0	0
35	0	0	0	0	0	0	0	0	0	0
36	0	0	0	0	0	0	0	0	0	0
37	0	0	0	0	0	0	0	0	0	0
38	0	0	0	0	0	0	0	0	0	0
39	0	0	0	0	0	0	0	0	0	0
40	0	0	0	0	0	0	0	0	0	0
41	0	0	0	0	0	0	0	0	0	0
42	0	0	0	0	0	0	0	0	0	0
43	0	0	0	0	0	0	0	0	0	0
44	0	0	0	0	0	0	0	0	0	0
45	0	0	0	0	0	0	0	0	0	0
46	0	0	0	0	0	0	0	0	0	0
47	0	0	0	0	0	0	0	0	0	0
48	0	0	0	0	0	0	0	0	0	0
49	0	0	0	0	0	0	0	0	0	0
50	0	0	0	0	0	0	0	0	0	0
51	0	0	0	0	0	0	0	0	0	0
52	0	0	0	0	0	0	0	0	0	0
53	0	0	0	0	0	0	0	0	0	0
54	0	0	0	0	0	0	0	0	0	0
55	0	0	0	0	0	0	0	0	0	0
56	0	0	0	0	0	0	0	0	0	0
57	0	0	0	0	0	0	0	0	0	0
58	0	0	0	0	0	0	0	0	0	0
59	0	0	0	0	0	0	0	0	0	0
60	0	0	0	0	0	0	0	0	0	0
61	0	0	0	0	0	0	0	0	0	0
62	0	0	0	0	0	0	0	0	0	0
63	0	0	0	0	0	0	0	0	0	0
64	0	0	0	0	0	0	0	0	0	0
65	0	0	0	0	0	0	0	0	0	0
66	0	0	0	0	0	0	0	0	0	0
67	0	0	0	0	0	0	0	0	0	0
68	0	0	0	0	0	0	0	0	0	0
69	0	0	0	0	0	0	0	0	0	0
70	0	0	0	0	0	0	0	0	0	0
71	0	0	0	0	0	0	0	0	0	0
72	0	0	0	0	0	0	0	0	0	0
73	0	0	0	0	0	0	0	0	0	0
74	0	0	0	0	0	0	0	0	0	0
75	0	0	0	0	0	0	0	0	0	0
76	0	0	0	0	0	0	0	0	0	0
77	0	0	0	0	0	0	0	0	0	0
78	0	0	0	0	0	0	0	0	0	0
79	0	0	0	0	0	0	0	0	0	0
80	0	0	0	0	0	0	0	0	0	0
81	0	0	0	0	0	0	0	0	0	0
82	0	0	0	0	0	0	0	0	0	0
83	0	0	0	0	0	0	0	0	0	0
84	0	0	0	0	0	0	0	0	0	0
85	0	0	0	0	0	0	0	0	0	0
86	0	0	0	0	0	0	0	0	0	0
87	0	0	0	0	0	0	0	0	0	0
88	0	0	0	0	0	0	0	0	0	0
89	0	0	0	0	0	0	0	0	0	0
90	0	0	0	0	0	0	0	0	0	0
91	0	0	0	0	0	0	0	0	0	0
92	0	0	0	0	0	0	0	0	0	0
93	0	0	0	0	0	0	0	0	0	0
94	0	0	0	0	0	0	0	0	0	0
95	0	0	0	0	0	0	0	0	0	0
96	0	0	0	0	0	0	0	0	0	0
97	0	0	0	0	0	0	0	0	0	0
98	0	0	0	0	0	0	0	0	0	0
99	0	0	0	0	0	0	0	0	0	0
100	0	0	0	0	0	0	0	0	0	0
101	0	0	0	0	0	0	0	0	0	0
102	0	0	0	0	0	0	0	0	0	0
103	0	0	0	0	0	0	0	0	0	0
104	0	0	0	0	0	0	0	0	0	0
105	0	0	0	0	0	0	0	0	0	0
106	0	0	0	0	0	0	0	0	0	0
107	0	0	0	0	0	0	0	0	0	0
108	0	0	0	0	0	0	0	0	0	0
109	0	0	0	0	0	0	0	0	0	0
110	0	0	0	0	0	0	0	0	0	0
111	0	0	0	0	0	0	0	0	0	0
112	0	0	0	0	0	0	0	0	0	0
113	0	0	0	0	0	0	0	0	0	0
114	0	0	0	0	0	0	0	0	0	0
115	0	0	0	0	0	0	0	0	0	0
116	0	0	0	0	0	0	0	0	0	0
117	0	0	0	0	0	0	0	0	0	0
118	0	0	0	0	0	0	0	0	0	0
119	0	0	0	0	0	0	0	0	0	0
120	0	0	0	0	0	0	0	0	0	0
121	0	0	0	0	0	0	0	0	0	0
122	0	0	0	0	0	0	0	0	0	0
123	0	0	0	0	0	0	0	0	0	0
124	0	0	0	0	0	0	0	0	0	0
125	0	0	0	0	0	0	0	0	0	0
126	0	0	0	0	0	0	0	0	0	0
127	0	0	0	0	0	0	0	0	0	0
128	0	0	0	0	0	0	0	0	0	0
129	0	0	0	0	0	0	0	0	0	0
130	0	0	0	0	0	0	0	0	0	0
131	0	0	0	0	0	0	0	0	0	0
132	0	0	0	0	0	0	0	0	0	0
133	0	0	0	0	0	0	0	0	0	0
134	0	0	0	0	0	0	0	0	0	0
135	0	0	0	0	0	0	0	0	0	0
136	0	0	0	0	0	0	0	0	0	0
137	0	0	0	0	0	0	0	0	0	0
138	0	0	0	0	0	0	0	0	0	0
139	0	0	0	0	0	0	0	0	0	0
140	0	0	0	0	0	0	0	0	0	0
141	0	0	0	0	0	0	0	0	0	0
142	0	0	0	0	0	0	0	0	0	0
143	0	0	0	0	0	0	0	0	0	0
144	0	0	0	0	0	0	0	0	0	0
145	0	0	0	0	0	0	0	0	0	0
146	0	0	0	0	0	0	0	0	0	0
147	0	0	0	0	0	0	0	0	0	0
148	0	0	0	0	0	0	0	0	0	0
149	0	0	0	0	0	0	0	0	0	0
150	0	0	0	0	0	0	0	0	0	0
151	0	0	0	0	0	0	0	0	0	0
152	0	0	0	0	0	0	0	0	0	0
153	0	0	0	0	0	0	0	0	0	0
154	0	0	0	0	0	0	0	0	0	0
155	0	0	0	0	0	0	0	0	0	0
156	0	0	0	0	0	0	0	0	0	0
157	0	0	0	0	0	0	0	0	0	0
158	0	0	0	0	0	0	0	0	0	0
159	0	0	0	0	0	0	0	0	0	0
160	0	0	0	0	0	0	0	0	0	0
161	0	0	0	0	0	0	0	0	0	0
162	0	0	0	0	0	0	0	0	0	0
163	0	0	0	0	0	0	0	0	0	0
164	0	0	0	0	0	0	0	0	0	0
165	0	0	0	0	0	0	0	0	0	0
166	0	0	0	0	0	0	0	0	0	0
167	0	0	0	0	0	0	0	0	0	0
168	0	0	0	0	0	0	0	0	0	0
169	0	0	0	0	0	0	0	0	0	0
170	0	0	0	0	0	0	0	0	0	0
171	0	0	0	0	0	0	0	0	0	0
172	0	0	0	0	0	0	0	0	0	0
173	0	0	0	0	0	0	0	0	0	0
174	0	0	0	0	0	0	0	0	0	0
175	0	0	0	0	0	0	0	0	0	0
176	0	0	0	0	0	0	0	0	0	0
177	0	0	0	0	0	0	0	0	0	0
178	0	0	0	0	0	0	0	0	0	0
179	0	0	0	0	0	0	0	0	0	0
180	0	0	0	0	0	0	0	0	0	0
181	0	0	0	0	0	0	0	0	0	0
182	0	0	0	0	0	0	0	0	0	0
183	0	0	0	0	0	0	0	0	0	0
184	0	0	0	0	0	0	0	0	0	0
185	0	0	0	0	0	0	0	0	0	0
186	0	0	0	0	0	0	0	0	0	0
187	0	0	0	0	0	0	0	0	0	0
188	0	0	0	0	0	0	0	0	0	0
189	0	0	0	0	0	0	0	0	0	0
190	0	0	0	0	0	0	0	0	0	0
191	0	0	0	0	0	0	0	0	0	0
192	0	0	0	0	0	0	0	0	0	0
193	0	0	0	0	0	0	0	0	0	0
194	0	0	0	0	0	0	0	0	0	0
195	0	0	0	0	0	0	0	0	0	0
196	0	0	0	0	0	0	0	0	0	0
197	0	0	0	0	0	0	0	0	0	0
198	0	0	0	0	0	0	0	0	0	0
199	0	0	0	0	0	0	0	0	0	0
200	0	0	0	0	0	0	0	0	0	0

## Sheet: ED3g
	% HTT alleles with frameshifting indels																			% HTT alleles with frameshifting indels ith CAA interruptions
	Untreated 12wks			CBE 12 weeks						Untreated 24 weeks			CBE 24 weeks							CBE 12 weeks						CBE 24 weeks
	rep1	rep2	rep3	rep1	rep2	rep3	rep4	rep5	rep6	rep1	rep2	rep3	rep1	rep2	rep3	rep4	rep5	rep6	rep7	rep1	rep2	rep3	rep4	rep5	rep6	rep1	rep2	rep3	rep4	rep5	rep6	rep7
Cortex	0.1	0	0.1	4	2.4	4.3	5.7	1.7	4.4	0.1	0	0	5.5	5.1	4.7	4.8	2.7	4.4	1.7	3.59508	2.23309	4.21068	5.52908	1.59213	4.30207	5.44297	4.9545	4.4324	4.59205	2.46344	3.61281	1.56049
Striatum	0	0	0.1	4.1	2.4	2.8	4.5	2.9	3.3	0.1	0.1	0.1	3.7	5	3.6	3.9	1.5	4.7	5.3	3.97913	2.05974	2.62598	4.26051	2.7187	3.22955	3.45901	4.83487	3.26975	3.75674	1.36468	4.57624	5.13305

## Sheet: ED3h
	12 weeks						24 weeks
	rep1	rep2	rep3	rep4	rep5	rep6	rep1	rep2	rep3	rep4	rep5	rep6	rep7
Cortex	9.9	7.1	8.4	11.1	5.8	8.6	10.9	9.9	8.9	9.8	6.6	7.3	6.3
Striatum	11.2	8.1	8.8	12	10.3	10.2	11.5	13.3	9.5	9.9	6.7	9.8	12.3
% Interrupted HTT alleles with frameshifting indels

## Sheet: ED3i
	rep1	rep2	rep3	rep4	rep5	rep6	rep7	rep8	rep9	rep10	rep11	rep12	rep13	rep14	rep15	rep16	rep17	rep18	rep19	rep20	rep21	rep22	rep23	rep24	rep25	rep26
G	42.0	42.9	39.4	35.0	37.3	43.0	43.2	45.0	39.9	36.5	29.1	35.4	34.2	36.0	34.9	40.0	32.1	37.1	38.5	39.5	34.8	39.6	37.3.1	35.9	36.2	39.7
A	8.4	10.7	11.6	12	5.4	14.1	10.1	11.4	10.9	12.6	7.4	18.6	16.5	14.2	12	10.6	9.7	11.3	17.3	12.2	12.6	17.2	14.3	13.8	11.7	12.7
AG	30.3	36.2	31.6	31.1	33.8	31.2	37.8	22.6	29.3	31.7	38.5	31.2	32.3	32.1	36.3	33.7	33.6	37.2	26.4	31.9	32.9	26.3	30.5	34.4	33.8	32.2
% Total frameshifting indels

## Sheet: ED3j
	Untreated				CBE
	rep1	rep2	rep3	rep4	rep1	rep2	rep3
Short	0.4	0.1	0.1	0.1	2.1	3.4	2.4
Long	1.7	1.6	6.2	6	10.2	7	12.8
% HTT alleles with frameshifting indels

[truncated: 4 more sheets: ED3k, ED3l, ED3m, ED3n]
