# Supplementary material for: Base editing of trinucleotide repeats that cause Huntington’s disease and Friedreich’s ataxia reduces somatic repeat expansions in patient cells and in mice
Source: Nat Genet. 2025 May 26;57(6):1437–51. doi: 10.1038/s41588-025-02172-8 (PMC12165863; doi:10.1038/s41588-025-02172-8)
Supplement: Supplementary file 13 — Statistical source data. [file 41588_2025_2172_MOESM13_ESM.xlsx]

## Sheet: ED4a
Number of interruptions	30 GAA			50 GAA
	rep1	rep2	rep3	rep1	rep2	rep3
1	100	100	100	100	100	100
2	39.9	38.7	36.5	48	47.5	47.9
3	16.9	15.7	16.9	24.3	25.2	25.8
4	6.4	5.8	6.8	12.9	14.2	13.1
5	1.6	1.7	3.1	6.8	7.1	7.3
6	0.9	0.3	0.5	2.9	4.2	4.2
7	0.5	0.1	0.2	1.6	1.7	2.1
8	0.2	0	0	0.7	0.6	1.4
9	0.1	0	0	0.1	0.3	0.7
10	0	0	0	0	0.1	0.3
Cumulative % of interrupted FXN alleles

## Sheet: ED4b
GAA position	FXN-30 GAA			FXN-60 GAA
	rep1	rep2	rep3	rep1	rep2	rep3
1	0	0	0	0	0	0		% Interrupted FXN alleles with A•T>G•C interruption at a given position
2	4	5.2	4.8	3.4	3.7	3.1
3	3.1	3.6	4.6	2.8	3.2	2.8
4	4.3	3.9	2.7	2.3	1.9	2
5	4.1	3.9	2.5	1.5	1.7	2.8
6	3.9	4.1	2.3	2.3	1.8	2.3
7	3.1	3.5	2.9	3.1	2	2.7
8	3.6	4.2	4.7	1.3	2	2.2
9	3.9	4.1	5.5	2.3	1.2	2.1
10	4.3	4.1	3.8	1.1	1	1.6
11	7.4	8.6	5.3	1.2	1.8	1.7
12	4	5.9	3.4	1.2	1.1	1.5
13	3.5	3.1	2.4	1.3	1.3	1.5
14	2.8	2.2	4	1.7	1.2	1.3
15	2.7	2.9	2.4	1.8	1.3	1.7
16	2.6	2.5	4.1	1.4	1.6	2.7
17	3.6	2.6	4.2	1.4	1.4	2
18	3.2	2.5	6	2.9	1.8	2.1
19	3.9	2.7	4.4	1.5	1.2	2.5
20	3.5	2.9	4.2	1.7	1.6	1.8
21	3.9	3.4	3.1	1.2	2.3	2
22	6.6	5.5	6.2	1.4	3.1	1.9
23	5.7	4.9	4	1.9	1.6	1.6
24	7.7	8.5	8	2.3	1.4	1.7
25	3	3.8	3.4	1.7	1.7	1.4
26	0.9	0.9	0.6	1.5	2	1.7
27	0.2	0.2	0.3	2.1	2.4	1.4
28	0.2	0.3	0.1	2.2	2.5	1.8
29	0.1	0.1	0.1	2.6	2.2	1.9
30	0.2	0.1	0.1	2	2.5	1.4
31				3	2	2.3
32				2.4	2.6	2.3
33				2.6	2.7	2.7
34				2	2.2	2.4
35				2	2.4	2.3
36				1.7	3.2	1.7
37				1.8	2.2	1.4
38				2.1	2.9	1.8
39				3.5	2.3	1.4
40				3.1	2.8	2.3
41				3.9	3.4	1.9
42				3.5	3.7	2.5
43				2.3	2.7	2.6
44				2.2	3.2	3.6
45				2	1.9	3.1
46				4.9	3.8	4.8
47				1.4	1.2	2.3
48				0.1	0.1	0.6
49				0.1	0	0.1
50				0.1	0.1	0.2

## Sheet: ED4c
	GGG			GAG			GGA
GAA size	rep1	rep2	rep3	rep1	rep2	rep3	rep1	rep2	rep3
9	58.6	56.3	57	12	10.9	10.7	29.4	32.9	32.3
30	13.6	15.2	13.2	12.6	8	8.9	73.8	76.8	77.9
50	9.2	9.1	7.3	13.5	12.8	13.5	77.4	78.1	79.1
% Interrupted FXN alleles

## Sheet: ED4d
Category	Number of off-target loci
Perfect match (alternative on-target)	24354
1 mismatch	2944
2 mismatches	5837
3+ mismatches	10253
Other	403

## Sheet: ED4e
Region	Number of off-target loci
Intron	16674
Intergenic	33189
Promoter-TSS	402
TTS	402
Protein-coding	673
3'UTR	199
5'UTR	25
Non-coding	72
Other	22

## Sheet: ED4f
log2 (fold-change)
rep1	rep2	rep3
0.122499	-0.281155	0.171608
0.312138	-0.223732	0.45762
0.58256	-0.0624765	0.77554
0.659654	-0.281758	0.901376
0.612551	-0.173452	0.831399
0.290038	0.149888	0.806952
0.978641	-0.279658	0.77607
-2.07895	-2.33595	-1.9065
0.89974	1.10358	1.43339
0.272685	-0.280056	0.395382
0.653471	0.966166	1.52472
1.84549	1.20091	1.61775
0.192645	-0.47363	0.578536
0	0	0
0.513527		0.253527
0.654004	0.0149503	0.421464
1.04696	0.599038	0.823793
0.430634	1.26849	1.03395
0.145012	0.728524	1.02681
0.250165	0.368137	0.817634
0.764177	0.932717	1.3751
0	0	0
-0.44395	-0.719456	-0.232552
1.02722	1.0307	1.60962
0.749395	0.773601	1.42599
0.326466	0.210283	0.835667
1.33493	1.02377	1.80646
0.554408	-0.121124	0.64987
0.615735	0.330149	0.27315
1.30871	1.47159	2.05258
1.16766	1.51971	1.47521
0.563519	0.492232	1.59173
0.635595	-0.236757	0.834832
0.198546	-0.238022	0.617694
0	0	0
0	0	0
1.16323	1.33273	2.07723
1.55298	1.9928	1.35608
0.563872	0.423808	0.505811
0	0	0
0.913064	0.448192	0.672384
0	0	0
1.67504	1.70044	0.621488
0	0	0
3.94996	2.96829	1.40439
1.56828	2.04864	1.699
0	0	0
0	0	0
0	0	0
0	0	0
0	0	0
1.23947	3.14505	3.47721
0	0	0
2.75207	4.46395	3.25708
0	0	0
