# Supplementary material for: Base editing of trinucleotide repeats that cause Huntington’s disease and Friedreich’s ataxia reduces somatic repeat expansions in patient cells and in mice
Source: Nat Genet. 2025 May 26;57(6):1437–51. doi: 10.1038/s41588-025-02172-8 (PMC12165863; doi:10.1038/s41588-025-02172-8)
Supplement: Supplementary file 14 — Statistical source data. [file 41588_2025_2172_MOESM14_ESM.xlsx]

## Sheet: ED5c
	Observed editing					Estimated editing					Unrelated sgRNA (observed editing)
	rep1	rep2	rep3	rep4	rep5	rep1	rep2	rep3	rep4	rep5	rep1	rep2	rep3
5 (P1)	41.7	37.3	38	32.1	19.4	97.8	97.8	96.8	93.9	81.5	2.6	1.2	1.3
12 (P2)	33.5	50.4	28	27	29.2	96.3	99.8	91.1	88.7	93.6	0	0	1.6
16 (P3)	29.9	25.3	35	40.9	38.7	95.3	89.7	95.7	99.2	98.3	0	0	0
% FXN alleles in the cortex with >=1 A•T>G•C interruption

## Sheet: ED5d
GAA size	Observed			Estimated
	rep1	rep2	rep3	rep1	rep2	rep3
8/9	1.93839	2.2651	1.6974	1.63811	1.86973	1.41414
330/380	2.5934	2.2474	1.61339	18.8823	13.9943	10.4597
541/420	2.19432	2.35589	1.73165	19.7217	20.9407	15.0541
Number of A•T>G•C interruptions per edited FXN allele

## Sheet: ED5e
GAA size	GGG					GAG					GGA
	rep1	rep2	rep3	rep4	rep5	rep1	rep2	rep3	rep4	rep5	rep1	rep2	rep3	rep4	rep5
8/9	53.1	52.8	58.6			15.9	15.8	9			31	31.4	32.4
330/380	9	21.6	14.7	12.4		29	28.8	41.7	36.6		62	49.6	43.6	51
541/420	12.7	24.5	23.2	27.3	8.7	39	25.1	25.3	28.3	37.1	48.3	50.4	51.5	44.4	54.2
% Interrupted FXN alleles
