# Supplementary material for: Base editing of trinucleotide repeats that cause Huntington’s disease and Friedreich’s ataxia reduces somatic repeat expansions in patient cells and in mice
Source: Nat Genet. 2025 May 26;57(6):1437–51. doi: 10.1038/s41588-025-02172-8 (PMC12165863; doi:10.1038/s41588-025-02172-8)
Supplement: Supplementary file 15 — Statistical source data. [file 41588_2025_2172_MOESM15_ESM.xlsx]

## Sheet: ED6a
AAV dose (x10^10 vg per mouse)	rep1	rep2	rep3	rep4	rep5
0.4	14	15	13	10	11.29
1.5	70	60	63	64
2.5	66	70	67	62	68
% GFP+ nuclei in the cortex

## Sheet: ED6b
	Observed editing										Estimated editing
	rep1	rep2	rep3	rep4	rep5	rep6	rep7	rep8	rep9	rep10	rep1	rep2	rep3	rep4	rep5	rep6	rep7	rep8	rep9	rep10
4 weeks	2.1	8	4.5	6.8							5.9	36.9	17.7	28.1
24 weeks	4.6	6.8	6.2	5.3	4.3	6.5	6.7	7.2	6.2	5.3	28.2	28.8	27.1	25.5	20.5	28	35.5	32.1	29.5	20.1
% FXN alleles in the cortex with >=1 A•T>G•C interruption

## Sheet: ED6c
	GGG						GAG						GGA
	rep1	rep2	rep3	rep4	rep5	rep6	rep1	rep2	rep3	rep4	rep5	rep6	rep1	rep2	rep3	rep4	rep5	rep6
YG8s.300	15.2	16.1	19	16.1	16.9	14.6	19.4	17.3	19	13.2	18.1	17.9	65.3	66.7	62	70.7	65	67.5
YG8s.800	16.9	12	13.6	22.3	19	28.1	23.7	30.4	26	19.8	30.4	19.9	59.4	57.6	60.4	57.9	50.6	52.1
% Interrupted FXN alleles

## Sheet: ED6d
	Observed						Estimated
	rep1	rep2	rep3	rep4	rep5	rep6	rep1	rep2	rep3	rep4	rep5	rep6
YG8s.300	1.65491	1.81168	1.75367	1.81369	1.73109	1.83081	7.68962	8.34002	8.33501	8.82268	8.19854	8.48652
YG8s.800	1.64806	1.5232	1.44172	1.57627	1.85936		28.7093	27.2751	24.4389	28.1007	32.7592
Number of A•T>G•C interruptions per edited FXN allele

## Sheet: ED6e
	ABEdCH						Untreated
	rep1	rep2	rep3	rep4	rep5	rep6	rep1	rep2	rep3	rep4
YG8s.300	9.44577	10.5095	7.64952	8.20628	10.6255	9.61872	4.28581	2.20401	4.45455	3.87939
Number of A•T>G•C interruptions per edited FXN allele

## Sheet: ED6f
Number of interrupitons	AAV9 ABE						Untreated
	rep1	rep2	rep3	rep4	rep5	rep6	rep1	rep2		Cumulative fraction
0	1238	969	1287	1064	322	784	999	1110
1	728	528	640	267	170	398	486	619
2	420	263	334	154	98	209	272	355
3	217	133	177	103	62	105	117	164
4	114	79	121	76	33	88	81	79
5	98	64	80	45	21	48	41	59
6	56	41	61	34	22	44	41	39
7	49	42	42	27	12	27	34	32
8	28	40	32	27	7	23	10	25
9	43	34	29	23	8	15	13	15
10	20	21	28	13	7	24	10	16
11	16	20	21	14	9	18	10	13
12	22	20	15	17	7	16	12	17
13	18	20	14	12	8	10	14	14
14	18	11	14	16	6	11	4	5
15	14	8	15	17	7	9	7	10
16	12	13	16	15	4	7	6	4
17	16	9	8	12	0	4	5	4
18	11	17	9	13	6	9	9	4
19	10	13	11	10	7	15	7	8
20	9	11	12	8	3	6	5	7
21	12	7	6	9	6	2	5	6
22	13	7	12	9	1	5	5	5
23	10	8	6	7	2	8	5	2
24	5	11	11	7	5	6	2	0
25	11	8	6	12	4	9	3	4
26	7	8	11	7	4	4	2	3
27	8	6	11	7	6	10	4	5
28	12	5	6	8	2	3	4	3
29	3	11	6	10	3	4	2	3
30	6	7	3	11	2	6	2	3
31	8	8	3	6	3	8	4	6
32	3	2	5	8	5	9	3	1
33	6	6	11	8	4	3	1	1
34	6	4	4	7	2	2	3	2
35	7	6	6	5	0	3	1	4
36	4	4	9	2	1	4	3	3
37	1	6	9	8	3	5	0	2
38	7	5	7	1	1	5	0	1
39	6	11	10	3	1	3	3	0
40	7	5	6	2	1	5	2	1
41	7	2	9	7	1	4	1	1
42	8	6	5	6	1	3	0	3
43	5	5	4	4	2	8	1	2
44	1	6	4	4	0	4	1	1
45	2	8	6	4	2	3	1	0
46	8	3	6	1	2	4	0	0
47	4	4	4	3	1	0	1	1
48	3	7	3	2	3	2	0	2
49	6	8	4	4	3	1	1	2
50	5	9	7	2	1	6	0	2
51	3	3	6	3	1	4	0	1
52	2	0	6	1	3	1	1	1
53	6	7	2	1	3	5	0	0
54	6	7	5	4	1	7	0	0
55	3	1	6	2	0	2	0	1
56	10	5	0	2	2	3	0	0
57	2	5	3	2	3	2	0	1
58	2	5	6	3	2	4	0	0
59	4	1	5	1	1	3	0	0
60	7	2	3	1	1	7	0	1
61	2	2	2	2	0	2	0	1
62	6	6	3	2	2	2	0	1
63	6	4	3	1	0	3	0	1
64	4	4	3	1	1	0	0	1
65	7	4	7	1	0	1	0	0
66	6	5	4	0	0	1	0	0
67	3	3	2	1	2	5	1	0
68	4	1	3	2	0	1	0	0
69	4	4	0	1	0	6	0	0
70	4	1	7	1	0	1	0	0
71	1	9	1	1	1	2	1	0
72	3	3	5	1	0	2	0	1
73	2	4	1	3	1	1	0	0
74	2	1	3	0	0	6	2	1
75	2	1	1	0	0	2	0	0
76	6	4	5	0	0	1	0	0
77	2	5	3	2	1	3	0	1
78	1	1	0	1	0	4	2	0
79	2	2	4	1	2	2	0	0
80	6	2	4	0	1	1	0	0
81	2	4	5	1	3	1	0	0
82	1	1	3	1	0	2	0	0
83	0	3	4	2	6	1	1	0
84	2	6	2	2	0	0	0	1
85	3	2	0	3	1	3	0	0
86	0	1	0	1	1	0	1	0
87	1	3	2	0	0	3	0	0
88	3	2	3	0	1	2	0	0
89	1	1	1	0	1	2	0	1
90	4	3	3	2	0	2	0	0
91	2	0	1	0	0	1	0	1
92	6	1	1	1	1	2	0	0
93	2	1	2	0	1	3	0	2
94	3	3	2	1	0	0	1	0
95	4	1	0	1	2	2	1	1
96	3	1	1	0	1	3	0	2
97	1	0	2	0	0	2	0	0
98	1	1	2	0	0	1	0	1
99	0	1	0	2	0	1	1	0
100	1	2	0	0	2	2	0	0
101	2	0	1	1	1	2	0	0
102	2	1	0	0	0	1	0	0
103	1	1	0	2	1	1	0	0
104	0	3	0	1	0	1	0	0
105	0	3	0	0	1	1	0	0
106	1	2	1	0	1	0	0	0
107	1	0	0	0	1	0	2	0
108	0	1	1	1	0	0	0	0
109	2	1	2	1	0	0	0	0
110	0	3	2	0	1	0	0	0
111	1	1	1	0	0	3	1	0
112	0	1	1	0	0	0	0	0
113	0	0	0	0	2	1	0	0
114	1	1	0	0	0	1	0	0
115	0	2	0	0	0	1	0	0
116	0	2	0	0	0	0	0	0
117	0	0	0	3	0	0	0	0
118	0	1	1	0	1	0	0	0
119	0	0	0	0	0	1	0	0
120	0	1	0	1	0	0	0	0
121	0	1	0	0	1	0	0	0
122	0	0	2	0	0	0	0	0
123	1	0	1	2	0	0	0	0
124	1	1	0	0	0	0	0	0
125	0	0	0	0	0	0	0	0
126	0	1	0	0	0	0	1	0
127	1	1	0	0	0	0	0	0
128	0	0	1	0	0	0	0	0
129	1	1	0	1	0	0	0	1
130	2	0	0	0	0	0	0	0
131	0	0	0	1	0	0	0	0
132	1	0	0	0	0	0	0	0
133	1	1	0	1	1	0	0	0
134	1	0	0	0	0	0
135	2	0	0	0	0	0
136	1	0	0	0	0	0
137	0	0	1	0	0	1
138	0	0	0	0	0	0
139	0	0	0	0	0	0
140	0	0	0	0	0	0
141	0	1	0	0	0	0
142	1	0	0	0	0	0
143	0	0	0	0	0	0
144	0	0	0	1	0	1
145	0	0	0	1	0	0
146	0	1	0	0	0	0
147	0	0	0	1	0	0
148	0	0	0	0	0	0
149	1	0	0	0	0	0
150	1	0	0	1	0	0
151	2	0	0	0	0	0
152	0	0	0	1	0	0
153	0	0	0	0	0	0
154	0	0	0	1	0	0
155	0	0	0	0	0	0
156	0	0	0	0	0	0
157	0	0	0	0	0	0
158	1	0	0	0	0	0
159	0	1	0	0	0	0
160	0	0	0	0	1	0
161	0	2	0	0	0	0
162	0	0	0	0	0	0
163	0	1	0	0	0	0
164	0	0	0	0	0	0
165	0	0	0	1	0	1
166	0	1	0	0	0	0
167	0	1	0	1	0	0
168	0	0	0	0	0	0
169	0	0	0	0	0	0
170	0	0	0	0	1	0
171	0	0	0	0	0	0
172	1	0	0	0	0	0
173	0	0	0	0	0	0
174	0	0	0	0	0	0
175	0	0	0	0	0	0
176	0	0	0	0	0	0
177	0	0	0	0	0	0
178	1	0	0	0	0	0
179	0	0	0	1	0	0
180	1	0	0	0	0	0
181	0	0	0	0	0	0
182	0	0	0	0	0	0
183	0	0	0	0	0	0
184	2	0	0	0	0	0
185	0	0	1	0	0	0
186	0	0	0	0	0	0
187	0	0	0	1	0	0
188	0	0	0	0	0	0
189	1	0	0	0	0	0
190	0	0	0	1	0	0
191	0	0	0	0	0	0
192	1	0	0	0	0	0
193	0	0	0	0	0	0
194	0	0	0	0	0	0
195	0	0			0	0
196	0	0			0	0
197	0	0			0	0
198	0	0			0	0
199	0	0			0	1
200	0	0			0	0
201	1	0			0	0
202	0	0			0	0
203	0	0			0	0
204	0	0			0	0
205	1	0			0	0
206	1	0			0	1
207	0	0			0	0
208	0	0			0	0
209	0	0			0	0
210	0	0			0	0
211	0	0			0	0
212	0	1			0	0
213	1	0			0	0
214	0	0			0	0
215	1	0			0	0
216	0	0
217	0	0
218	0	0
219	0	0
220	0	0
221	0	0
222	0	0
223	0	0
224	0	1
225	0	0
226	1	0
227	0	0
228	0	0
229	0	0
230	0	0
231	0	0
232	0	0
233	0	0
234	0	0
235	0	0
236	0	0
237	0	0
238	0	0
239	0	2
240	0	0
241	0	0
242	1	0
243	0	0
244	0	0
245	0	0
246	0	0
247	0	1
248	0	1
249	0	0
250	0	0
251	0	0
252	0	1
253	0	0
254	0	0
255	0	0
256	0	0
257	0	0
258	0	0
259	1	0
260	0	0
261	0	0
262	1	0
263	0	0
264	0	0
265	0	0
266	0	0
267	0	0
268	0	0
269	1	0
270	0	0
271	0	0
272	0	0
273	0	0
274	0	0
275	0	0
276	0	1
277	0	0
278	0	0
279	0	0
280	0	0
281

## Sheet: ED6g
	Observed editing												Estimated editing
	rep1	rep2	rep3	rep4	rep5	rep6	rep7	rep8	rep9	rep10	rep11	rep12	rep1	rep2	rep3	rep4	rep5	rep6	rep7	rep8	rep9	rep10	rep11	rep12
Heart	3.5	1.9	2.9	2.8	3.3	2.6							22.1	14.7	18.1	16.8	18.4	16.3
Liv	6.1	5.1	2.7	3	3.4	3.9	7.3	2.2	6	5	8.4	3.5	25.1	21.6	18.6	15.5	19.1	17	35	11.4	24.2	23.9	55.1	21.4
Str	2.6	2	3.4	2.9	4.5	1.4							16.3	13.5	17.3	19.1	25.1	12.1
Brst	1.7	2.1	1.9	3.6									27.5	38.2	29.8	48
T	0.5	0	0.4										2.7	0	2.7
% FXN alleles in the cortex with >=1 A•T>G•C interruption

## Sheet: ED6j
	YG8s.300 - Untreated (Expansions)						YG8s.300 - ABE (Expansions)										YG8s.800 - Untreated (Expansions)						YG8s.800 - ABE (Expansions)							YG8s.300 - Untreated (Contractions)						YG8s.300 - ABE (Contractions)									YG8s.800 - Untreated (Contractions)
	rep1	rep2	rep3	rep4	rep5	rep6	rep1	rep2	rep3	rep4	rep5	rep6	rep7	rep8	rep9	rep10	rep1	rep2	rep3	rep4	rep5	rep6	rep1	rep2	rep3	rep4	rep5	rep6	rep7	rep1	rep2	rep3	rep4	rep5	rep6	rep1	rep2	rep3	rep4	rep5	rep6	rep7	rep8	rep9	rep1	rep2	rep3	rep4	rep5
Tail	3.78133	3.84774	3.71913	3.66501	3.75452	3.24503	4.03228	4.41799	3.91491	4.55659	3.566	3.79568	3.35863	3.39728	3.93529	3.8887	6.87612	7.08004	7.19698	6.75989	6.19658	6.872	7.37207	6.7563	6.43329	7.20171	7.0798	6.7833	6.9873	-3.5089	-3.34786	-2.08293	-2.51804	-2.09089	-1.55709	-2.93984	-3.23314	-3.38175	-2.79197	-2.12262	-2.11238	-1.83509	-2.04329	-2.17068	-5.08909	-5.45506	-7.68857	-6.40619	-7.05147
Cortex	12.072	11.1017	11.0376	12.0885	11.561	11.0913	8.18314	8.45216	12.1127	9.59885	5.9868	10.3777	7.40372	8.26878	7.76309	7.31556	13.7963	10.8925	13.4604	16.9086	12.6986	14.3906	8.53973	9.50287	6.97792	8.19306	9.89028	9.22205	7.46456	-0.96271	-0.921494	-0.63857	-0.980299	-0.793857	-0.657698	-4.97712	-1.98968	-5.07626	-4.29536	-0.923458	-2.04442	-1.83222	-2.7507	-1.70633	-5.74589	-10.0568	-2.26086	-4.15262	-3.09053
Instability index
[truncated: 8 more columns]
